# Supplementary material for: SARS-CoV-2 promotes microglial synapse elimination in human brain organoids
Source: Mol Psychiatry. 2022 Oct 5;27(10):3939–50. doi: 10.1038/s41380-022-01786-2 (PMC9533278; doi:10.1038/s41380-022-01786-2)
Supplement: Supplementary file 11 — Supplementary Table 1 [file 41380_2022_1786_MOESM11_ESM.xlsx]

## Sheet: Description
Abbreviations
Identification of conserved markers in all conditions
Column Name	Description
cluster_id	Name of the cell type annotated to the respective. Cluster
gene	Gene symbol (HGNC)
72 HPI_p_val	p_val : p_val (unadjusted) in 72hpi sample
72 HPI_avg_log2FC	log fold-chage of the average expression between 72hpi and all other conditions. Positive values indicate that the feature is expressed more in the 72hpi condition.
72 HPI_pct.1	The percentage of cells where the feature is detected in 72hpi condition
72 HPI_pct.2	The percentage of cells where the feature is detected in all samples other than 72hpi
72 HPI_p_val_adj	Adjusted p-value, based on bonferroni correction using all features in the dataset.
max_pval	maximum p value from all three condition
minimump_p_val	minimum p value from all three condition

## Sheet: Conserved markers
cluster_id	gene	72 HPI_p_val	72 HPI_avg_log2FC	72 HPI_pct.1	72 HPI_pct.2	72 HPI_p_val_adj	Control_p_val	Control_avg_log2FC	Control_pct.1	Control_pct.2	Control_p_val_adj	24 HPI_p_val	24 HPI_avg_log2FC	24 HPI_pct.1	24 HPI_pct.2	24 HPI_p_val_adj	max_pval	minimump_p_val
Excitatory Excitatory Neurons	STMN2	2.26825e-290	3.62832	0.642	0.019	5.83803e-286	0	3.31619	0.491	0.019	0	0	1.64338	0.911	0.461	0	2.26825e-290	0
Excitatory Neurons	ATCAY	6.03259e-203	2.85555	0.603	0.041	1.55267e-198	0	2.43868	0.397	0.015	0	0	0.951495	0.441	0.139	0	6.03259e-203	0
Excitatory Neurons	DCX	1.7479e-189	2.91944	0.619	0.053	4.49875e-185	1.43129e-148	2.30067	0.418	0.062	3.68386e-144	0	1.01108	0.897	0.467	0	1.43129e-148	0
Excitatory Neurons	INA	8.12497e-178	1.88935	0.331	0.002	2.0912e-173	9.45787e-292	1.68272	0.239	0.003	2.43427e-287	0	1.1247	0.445	0.119	0	8.12497e-178	0
Excitatory Neurons	NRXN1	7.93351e-145	2.48634	0.436	0.028	2.04193e-140	1.03202e-184	2.06225	0.308	0.022	2.65621e-180	0	1.36612	0.778	0.332	0	7.93351e-145	0
Excitatory Neurons	MAPT	8.71727e-113	2.46958	0.521	0.076	2.24365e-108	8.48808e-160	2.25703	0.351	0.038	2.18466e-155	0	1.40098	0.549	0.16	0	8.71727e-113	0
Excitatory Neurons	NSG1	1.87825e-100	2.02011	0.311	0.021	4.83424e-96	1.78078e-80	1.29528	0.174	0.017	4.58338e-76	0	1.15312	0.385	0.093	0	1.78078e-80	0
Excitatory Neurons	MYT1L	2.51913e-97	1.52919	0.222	0.006	6.48373e-93	1.51581e-142	0.943648	0.115	0.001	3.90139e-138	0	1.22936	0.351	0.064	0	2.51913e-97	0
Excitatory Neurons	NCAM1	4.67122e-92	2.70653	0.728	0.262	1.20228e-87	2.57721e-43	1.83291	0.539	0.305	6.63323e-39	0	1.24853	0.734	0.409	0	2.57721e-43	0
Excitatory Neurons	STMN4	9.69685e-91	2.32269	0.471	0.076	2.49578e-86	3.96607e-86	1.4639	0.217	0.026	1.02079e-81	0	1.15226	0.411	0.14	0	3.96607e-86	0
Excitatory Neurons	GRIN2B	6.39347e-87	2.39649	0.366	0.042	1.64555e-82	2.29249e-63	1.23299	0.158	0.019	5.9004e-59	0	1.36934	0.523	0.15	0	2.29249e-63	0
Excitatory Neurons	RTN1	4.89697e-84	1.90859	0.288	0.023	1.26038e-79	2.28484e-57	1.25375	0.161	0.022	5.88072e-53	0	1.40142	0.586	0.182	0	2.28484e-57	0
Excitatory Neurons	BASP1	2.89797e-81	2.56764	0.732	0.318	7.45878e-77	8.09723e-52	1.96711	0.483	0.226	2.08407e-47	0	1.16372	0.86	0.595	0	8.09723e-52	0
Excitatory Neurons	KIF5C	2.31281e-80	2.25199	0.739	0.3	5.95272e-76	9.97703e-175	2.42319	0.568	0.106	2.56789e-170	0	1.28696	0.668	0.338	0	2.31281e-80	0
Excitatory Neurons	MAP2	7.52495e-80	2.20906	0.778	0.342	1.93677e-75	1.26262e-107	2.34681	0.528	0.147	3.24974e-103	0	1.23183	0.887	0.559	0	7.52495e-80	0
Excitatory Neurons	SYT4	9.06403e-79	2.14398	0.342	0.04	2.3329e-74	4.97545e-273	2.31337	0.322	0.012	1.28058e-268	0	1.8667	0.357	0.041	0	9.06403e-79	0
Excitatory Neurons	SOX11	1.61614e-76	2.48996	0.696	0.273	4.15961e-72	1.07262e-72	2.18041	0.475	0.164	2.76072e-68	0	1.58203	0.899	0.543	0	1.07262e-72	0
Excitatory Neurons	SOX4	4.4897e-71	2.5328	0.883	0.719	1.15556e-66	1.08135e-57	2.26335	0.786	0.714	2.78317e-53	0	0.563808	0.986	0.877	0	1.08135e-57	0
Excitatory Neurons	NNAT	6.20974e-68	3.00928	0.591	0.188	1.59826e-63	2.35974e-58	2.38562	0.391	0.128	6.07349e-54	0	1.21423	0.955	0.793	0	2.35974e-58	0
Excitatory Neurons	SYT1	7.81895e-66	2.19564	0.339	0.051	2.01244e-61	1.023e-55	1.74455	0.206	0.037	2.63299e-51	0	1.34536	0.551	0.187	0	1.023e-55	0
Excitatory Neurons	ANK3	2.84691e-65	2.13896	0.385	0.072	7.32737e-61	8.95839e-67	1.97427	0.306	0.071	2.30571e-62	0	1.48146	0.572	0.166	0	2.84691e-65	0
Excitatory Neurons	GRIA2	8.95655e-64	1.36364	0.191	0.011	2.30524e-59	3.69479e-63	0.985098	0.11	0.008	9.50965e-59	0	2.84056	0.727	0.121	0	3.69479e-63	0
Excitatory Neurons	GPM6A	1.568e-60	2.35963	0.63	0.261	4.03573e-56	1.92674e-37	1.9027	0.375	0.16	4.95903e-33	0	1.90217	0.907	0.46	0	1.92674e-37	0
Excitatory Neurons	MAP1B	2.26358e-59	1.21625	0.977	0.897	5.82601e-55	4.07825e-104	2.3577	0.823	0.52	1.04966e-99	0	1.18204	0.976	0.849	0	2.26358e-59	0
Excitatory Neurons	SCN2A	3.43512e-55	1.30932	0.206	0.019	8.84131e-51	7.52845e-66	1.21751	0.123	0.01	1.93767e-61	0	1.08717	0.211	0.025	0	3.43512e-55	0
Excitatory Neurons	PKIA	1.86243e-53	1.85344	0.401	0.097	4.79352e-49	7.51361e-45	1.50602	0.29	0.086	1.93385e-40	0	1.17946	0.525	0.229	0	7.51361e-45	0
Excitatory Neurons	STMN1	1.75441e-40	1.73041	0.642	0.369	4.5155e-36	3.64421e-23	1.2492	0.491	0.334	9.37948e-19	0	1.00703	0.91	0.744	0	3.64421e-23	0
Excitatory Neurons	MLLT11	1.30127e-39	1.76048	0.409	0.135	3.34921e-35	1.74174e-56	1.58409	0.3	0.078	4.4829e-52	0	1.13111	0.657	0.317	0	1.30127e-39	0
Excitatory Neurons	CRMP1	5.79755e-39	1.79513	0.397	0.127	1.49217e-34	1.16299e-80	1.42438	0.231	0.032	2.99331e-76	0	1.04982	0.572	0.267	0	5.79755e-39	0
Excitatory Neurons	SEZ6L2	1.34734e-37	1.78212	0.412	0.144	3.46778e-33	6.618e-07	0.823794	0.284	0.211	0.0170334	0	1.17686	0.354	0.088	0	6.618e-07	0
Excitatory Neurons	CNTN1	7.71598e-37	1.2137	0.16	0.018	1.98594e-32	2.41016e-27	1.05798	0.155	0.04	6.20328e-23	0	1.17759	0.225	0.034	0	2.41016e-27	0
Excitatory Neurons	SSTR2	7.33883e-35	1.57856	0.163	0.021	1.88887e-30	2.84859e-150	1.63186	0.204	0.01	7.3317e-146	0	2.26874	0.448	0.051	0	7.33883e-35	0
Excitatory Neurons	KIDINS220	2.32176e-33	1.64929	0.634	0.431	5.97574e-29	1.62404e-16	1.28071	0.402	0.285	4.17997e-12	0	1.19045	0.754	0.452	0	1.62404e-16	0
Excitatory Neurons	GAP43	6.0803e-33	1.6954	0.525	0.247	1.56495e-28	1.6279e-59	1.76819	0.287	0.068	4.18989e-55	0	1.86329	0.665	0.243	0	6.0803e-33	0
Excitatory Neurons	THSD7A	1.97604e-32	1.77628	0.276	0.07	5.08594e-28	1.89118e-21	1.64295	0.185	0.065	4.86751e-17	0	2.03772	0.406	0.074	0	1.89118e-21	0
Excitatory Neurons	CD24	1.76528e-30	1.49111	0.591	0.329	4.54348e-26	8.81262e-47	1.59687	0.485	0.223	2.26819e-42	0	1.09775	0.794	0.458	0	1.76528e-30	0
Excitatory Neurons	DNER	1.81614e-25	1.74774	0.358	0.144	4.67437e-21	4.33398e-14	1.25683	0.18	0.079	1.11548e-09	0	1.40985	0.429	0.149	0	4.33398e-14	0
Excitatory Neurons	PCSK1N	4.62925e-25	1.62073	0.44	0.213	1.19148e-20	2.78867e-47	1.9193	0.391	0.149	7.17747e-43	0	1.21857	0.534	0.25	0	4.62925e-25	0
Excitatory Neurons	TUBA1A	1.03911e-21	0.883817	0.856	0.772	2.67446e-17	5.65981e-49	1.4185	0.78	0.593	1.45672e-44	0	0.850889	0.979	0.917	0	1.03911e-21	0
Excitatory Neurons	AUTS2	4.90134e-19	1.55264	0.342	0.16	1.26151e-14	1.00993e-13	1.17425	0.228	0.118	2.59936e-09	0	1.92473	0.591	0.204	0	1.00993e-13	0
Excitatory Neurons	CEP170	1.97921e-18	1.48944	0.455	0.284	5.09408e-14	7.2872e-33	1.61105	0.432	0.232	1.87558e-28	0	1.06791	0.681	0.389	0	1.97921e-18	0
Excitatory Neurons	TSPAN13	1.18802e-14	0.909235	0.14	0.037	3.05772e-10	3.90067e-08	0.632002	0.121	0.056	0.00100396	0	1.22554	0.295	0.065	0	3.90067e-08	0
Excitatory Neurons	CXADR	8.9583e-14	1.18757	0.401	0.243	2.30569e-09	2.96089e-18	1.2134	0.359	0.214	7.62074e-14	0	1.32081	0.539	0.219	0	8.9583e-14	0
Excitatory Neurons	ENC1	1.1364e-12	1.80795	0.319	0.179	2.92486e-08	0.0336572	1.15687	0.182	0.163	1	0	2.0966	0.746	0.37	0	0.0336572	0
Excitatory Neurons	NR2F2	1.59725e-10	1.05959	0.63	0.623	4.111e-06	0.0412403	0.830257	0.44	0.505	1	0	1.21293	0.809	0.605	0	0.0412403	0
Excitatory Neurons	MIAT	5.28663e-10	0.839995	0.136	0.047	1.36067e-05	1.56069e-39	0.964249	0.153	0.028	4.0169e-35	0	1.0608	0.489	0.184	0	5.28663e-10	0
Excitatory Neurons	CADM1	0.00163984	0.896355	0.23	0.175	1	4.11225e-05	0.966741	0.212	0.155	1	0	1.11368	0.564	0.268	0	0.00163984	0
Excitatory Neurons	UCHL1	0.00338599	0.572033	0.533	0.544	1	5.80076e-13	1.14556	0.346	0.233	1.493e-08	0	1.14449	0.688	0.435	0	0.00338599	0
Excitatory Neurons	ZBTB18	0.0323036	0.780463	0.14	0.108	1	8.03903e-08	0.926115	0.139	0.072	0.00206908	0	1.71667	0.468	0.143	0	0.0323036	0
Excitatory Neurons	CNTNAP2	0.0582635	0.61216	0.218	0.187	1	1.03201e-12	1.06917	0.255	0.14	2.6562e-08	0	1.68415	0.506	0.131	0	0.0582635	0
Excitatory Neurons	PCDH9	8.45217e-07	1.31916	0.307	0.218	0.0217542	2.42269e-11	1.30574	0.212	0.113	6.23553e-07	1.16446e-305	1.41324	0.508	0.235	2.99709e-301	8.45217e-07	3.49339e-305
Excitatory Neurons	SCN3B	4.32495e-56	1.39072	0.222	0.022	1.11316e-51	1.16666e-109	1.2384	0.169	0.01	3.00276e-105	4.28017e-295	0.992578	0.215	0.032	1.10163e-290	4.32495e-56	1.28405e-294
Excitatory Neurons	RTN4	2.06894e-38	1.47071	0.774	0.643	5.32503e-34	4.63668e-44	1.54224	0.673	0.531	1.19339e-39	5.05093e-289	0.805712	0.836	0.707	1.30001e-284	2.06894e-38	1.51528e-288
Excitatory Neurons	SYT13	2.43209e-84	1.56648	0.23	0.011	6.25972e-80	1.56263e-66	1.19415	0.15	0.016	4.02189e-62	1.54487e-286	0.935739	0.186	0.022	3.97619e-282	1.56263e-66	4.63462e-286
Excitatory Neurons	JPT1	3.57959e-29	1.73046	0.514	0.284	9.21316e-25	9.76224e-17	1.18158	0.354	0.223	2.51261e-12	1.18666e-285	0.919574	0.737	0.525	3.05423e-281	9.76224e-17	3.55999e-285
Excitatory Neurons	NSG2	1.01164e-217	2.59568	0.455	0.009	2.60377e-213	1.01332e-274	1.71323	0.231	0.003	2.60809e-270	1.45531e-285	0.885491	0.41	0.13	3.74569e-281	1.01164e-217	4.36594e-285
Excitatory Neurons	SCG3	1.5737e-38	1.68733	0.327	0.083	4.0504e-34	7.45239e-217	2.2558	0.383	0.031	1.91809e-212	5.05552e-279	0.977504	0.475	0.19	1.30119e-274	1.5737e-38	1.51666e-278
Excitatory Neurons	AKAP9	2.38766e-12	1.14782	0.568	0.519	6.14536e-08	3.5476e-08	0.888765	0.456	0.421	0.00091308	6.4938e-274	0.95467	0.705	0.491	1.67137e-269	3.5476e-08	1.94814e-273
Excitatory Neurons	SBK1	3.28932e-96	2.27268	0.451	0.065	8.46606e-92	1.11179e-102	1.68758	0.255	0.031	2.86153e-98	3.4299e-272	0.98308	0.42	0.153	8.82788e-268	3.28932e-96	1.02897e-271
Excitatory Neurons	BEX1	1.68855e-29	1.54838	0.377	0.139	4.34599e-25	1.4729e-72	1.5699	0.33	0.075	3.79095e-68	7.13732e-269	1.01924	0.582	0.317	1.837e-264	1.68855e-29	2.14119e-268
Excitatory Neurons	CPE	0.0020046	0.71918	0.436	0.432	1	5.4562e-18	1.22052	0.515	0.409	1.40432e-13	2.37476e-267	1.04249	0.662	0.435	6.11217e-263	0.0020046	7.12429e-267
Excitatory Neurons	ANK2	2.3829e-34	1.98438	0.459	0.199	6.13311e-30	1.23502e-30	1.57379	0.298	0.119	3.1787e-26	3.71225e-259	1.13214	0.501	0.246	9.55458e-255	1.23502e-30	1.11367e-258
Excitatory Neurons	ELAVL3	2.3131e-86	2.29612	0.642	0.181	5.95347e-82	8.10043e-175	2.16225	0.391	0.044	2.08489e-170	7.70288e-258	0.901013	0.543	0.256	1.98257e-253	2.3131e-86	2.31086e-257
Excitatory Neurons	STXBP1	5.02224e-21	1.36231	0.323	0.133	1.29262e-16	1.67749e-24	1.13908	0.212	0.075	4.31753e-20	7.42272e-256	1.00157	0.348	0.115	1.91046e-251	5.02224e-21	2.22681e-255
Excitatory Neurons	IGSF3	0.00992377	0.72939	0.16	0.117	1	0.0997921	0.583826	0.115	0.098	1	1.71465e-255	1.21435	0.336	0.114	4.41317e-251	0.0997921	5.14396e-255
Excitatory Neurons	CDK5R1	6.43727e-69	1.92331	0.307	0.038	1.65683e-64	6.694e-85	1.337	0.172	0.016	1.7229e-80	1.17978e-248	0.946143	0.374	0.13	3.03652e-244	6.43727e-69	3.53934e-248
Excitatory Neurons	XPR1	2.64722e-10	1.17194	0.323	0.199	6.81341e-06	9.77138e-23	1.25475	0.223	0.086	2.51496e-18	4.4488e-247	1.06559	0.426	0.179	1.14503e-242	2.64722e-10	1.33464e-246
Excitatory Neurons	CELF2	0.46399	0.5838	0.268	0.297	1	4.82557e-05	0.896188	0.271	0.222	1	7.64436e-244	0.997223	0.643	0.42	1.9675e-239	0.46399	2.29331e-243
Excitatory Neurons	DCC	3.34889e-66	1.73732	0.206	0.013	8.61936e-62	1.75534e-92	1.06748	0.11	0.004	4.51791e-88	2.41163e-237	0.997106	0.165	0.022	6.20705e-233	3.34889e-66	7.23489e-237
Excitatory Neurons	DPYSL3	8.95985e-36	1.60532	0.658	0.421	2.30609e-31	4.37017e-49	1.84591	0.437	0.182	1.12479e-44	2.97796e-237	0.621153	0.786	0.563	7.66468e-233	8.95985e-36	8.93388e-237
Excitatory Neurons	SHTN1	8.557e-13	1.07479	0.261	0.123	2.2024e-08	1.23692e-07	0.825917	0.164	0.092	0.00318358	5.49696e-237	1.05476	0.395	0.163	1.41481e-232	1.23692e-07	1.64909e-236
Excitatory Neurons	CACNA2D1	6.8415e-09	0.998239	0.167	0.072	0.000176087	1.46482e-08	1.00098	0.155	0.08	0.000377014	3.9516e-225	1.14404	0.244	0.066	1.01706e-220	1.46482e-08	1.18548e-224
Excitatory Neurons	ATP1A3	3.05649e-59	1.39935	0.198	0.015	7.86679e-55	1.17502e-88	1.01694	0.137	0.008	3.02426e-84	2.18207e-224	0.789503	0.173	0.027	5.61621e-220	3.05649e-59	6.5462e-224
Excitatory Neurons	LSAMP	0.000254693	1.16575	0.237	0.178	1	0.964051	0.589809	0.182	0.209	1	6.11271e-219	1.27293	0.409	0.201	1.57329e-214	0.964051	1.83381e-218
Excitatory Neurons	FNBP1L	2.15979e-05	0.949823	0.311	0.241	0.555887	2.10176e-09	1.10046	0.335	0.253	5.4095e-05	4.36505e-218	0.840408	0.639	0.424	1.12348e-213	2.15979e-05	1.30951e-217
Excitatory Neurons	REEP1	7.59919e-18	1.25187	0.187	0.055	1.95588e-13	1.31034e-19	1.02417	0.142	0.043	3.37255e-15	4.94465e-214	0.95342	0.295	0.096	1.27265e-209	7.59919e-18	1.48339e-213
Excitatory Neurons	ROBO1	0.057511	0.386267	0.171	0.257	1	0.0769051	0.277993	0.134	0.187	1	5.25284e-212	1.24574	0.377	0.17	1.35198e-207	0.0769051	1.57585e-211
Excitatory Neurons	GNG2	9.21638e-21	1.42215	0.374	0.178	2.37211e-16	5.87802e-12	0.937711	0.249	0.142	1.51288e-07	2.77315e-211	0.927095	0.467	0.232	7.13753e-207	5.87802e-12	8.31944e-211
Excitatory Neurons	TTC3	7.99165e-41	1.13444	0.907	0.829	2.05689e-36	1.35418e-25	0.885579	0.831	0.825	3.48539e-21	1.25155e-210	0.565762	0.897	0.827	3.22125e-206	1.35418e-25	3.75466e-210
Excitatory Neurons	PCLO	4.78677e-69	1.8407	0.307	0.038	1.23202e-64	5.93155e-104	1.41507	0.201	0.017	1.52666e-99	1.48059e-208	0.872214	0.268	0.079	3.81075e-204	4.78677e-69	4.44178e-208
Excitatory Neurons	NEFM	4.70258e-43	1.90985	0.249	0.04	1.21035e-38	7.61054e-54	1.17278	0.134	0.016	1.9588e-49	7.72343e-207	0.992918	0.181	0.035	1.98786e-202	4.70258e-43	2.31703e-206
Excitatory Neurons	RBFOX2	3.02743e-11	1.28023	0.339	0.208	7.79199e-07	0.00021205	0.743081	0.287	0.246	1	8.67098e-206	0.933715	0.536	0.315	2.23174e-201	0.00021205	2.60129e-205
Excitatory Neurons	MAP6	2.19596e-15	1.31989	0.354	0.189	5.65196e-11	2.20275e-36	1.4412	0.279	0.094	5.66944e-32	2.49705e-203	1.04165	0.37	0.162	6.42691e-199	2.19596e-15	7.49116e-203
Excitatory Neurons	CLASP2	4.37646e-11	1.20027	0.292	0.164	1.12641e-06	2.20903e-29	1.26332	0.257	0.094	5.68559e-25	8.89975e-200	0.923061	0.414	0.195	2.29062e-195	4.37646e-11	2.66993e-199
Excitatory Neurons	CHGB	4.47072e-53	1.34824	0.191	0.016	1.15067e-48	5.69959e-142	2.49802	0.217	0.013	1.46696e-137	4.04455e-197	0.833283	0.186	0.039	1.04099e-192	4.47072e-53	1.21337e-196
Excitatory Neurons	PGAP1	0.0682993	0.66875	0.187	0.165	1	0.00249545	0.657552	0.166	0.127	1	7.17519e-194	0.944142	0.404	0.189	1.84675e-189	0.0682993	2.15256e-193
Excitatory Neurons	SEZ6L	2.02039e-44	1.32754	0.156	0.012	5.20009e-40	3.91504e-99	1.22616	0.126	0.006	1.00765e-94	1.50373e-190	0.825147	0.197	0.046	3.87029e-186	2.02039e-44	4.51118e-190
Excitatory Neurons	TUBB2B	1.23684e-08	0.835489	0.475	0.366	0.000318339	3.77064e-20	0.99719	0.362	0.19	9.70487e-16	6.53692e-187	0.592652	0.846	0.673	1.68247e-182	1.23684e-08	1.96108e-186
Excitatory Neurons	DAAM1	8.77777e-12	1.41363	0.409	0.283	2.25922e-07	6.27138e-11	1.19657	0.349	0.254	1.61413e-06	5.49595e-183	0.899819	0.54	0.338	1.41455e-178	6.27138e-11	1.64878e-182
Excitatory Neurons	NEDD4L	1.07771e-24	1.37749	0.261	0.077	2.77381e-20	8.37272e-13	0.987238	0.214	0.109	2.15497e-08	8.14932e-179	0.836451	0.427	0.207	2.09747e-174	8.37272e-13	2.4448e-178
Excitatory Neurons	NFASC	0.00174316	0.786745	0.144	0.093	1	1.19686e-27	0.784008	0.123	0.026	3.08047e-23	3.21701e-178	0.820235	0.194	0.049	8.27995e-174	0.00174316	9.65104e-178
Excitatory Neurons	TMEM35A	1.41018e-44	1.17741	0.16	0.013	3.62951e-40	4.28493e-48	0.868641	0.107	0.011	1.10285e-43	9.46637e-177	0.801574	0.238	0.073	2.43646e-172	1.41018e-44	2.83991e-176
Excitatory Neurons	CHD3	0.000293375	0.940122	0.393	0.381	1	0.440658	0.352435	0.198	0.247	1	2.48181e-176	0.93092	0.434	0.23	6.38767e-172	0.440658	7.44542e-176
Excitatory Neurons	PGM2L1	1.48834e-26	1.77122	0.366	0.141	3.8307e-22	1.28527e-23	1.3765	0.252	0.103	3.30802e-19	3.92852e-175	0.933514	0.297	0.113	1.01112e-170	1.28527e-23	1.17855e-174
Excitatory Neurons	UNC13A	9.95616e-48	1.51658	0.28	0.048	2.56252e-43	5.28292e-174	1.23173	0.185	0.006	1.35972e-169	4.32348e-136	0.660626	0.158	0.04	1.11278e-131	9.95616e-48	1.58488e-173
Excitatory Neurons	CELF4	1.54552e-58	1.54205	0.218	0.02	3.97787e-54	3.95566e-105	1.46655	0.188	0.015	1.01811e-100	8.87352e-173	0.783649	0.308	0.112	2.28387e-168	1.54552e-58	2.66206e-172
Excitatory Neurons	PAK3	2.01346e-49	1.49188	0.257	0.038	5.18225e-45	1.47401e-68	1.25448	0.172	0.02	3.79381e-64	5.67937e-170	0.804199	0.363	0.159	1.46176e-165	2.01346e-49	1.70381e-169
Excitatory Neurons	SPTAN1	2.57522e-18	1.28248	0.591	0.494	6.62811e-14	0.00165248	0.818711	0.335	0.328	1	3.25507e-169	0.871136	0.558	0.377	8.37789e-165	0.00165248	9.7652e-169
Excitatory Neurons	KIF3C	2.54328e-49	1.4476	0.276	0.045	6.54589e-45	3.48126e-31	0.95065	0.131	0.026	8.96007e-27	5.54551e-169	0.77225	0.283	0.102	1.4273e-164	3.48126e-31	1.66365e-168
Excitatory Neurons	NBEA	2.35295e-14	1.41084	0.315	0.162	6.05603e-10	4.77487e-15	1.24683	0.228	0.112	1.22896e-10	1.18404e-168	0.963961	0.377	0.184	3.04748e-164	2.35295e-14	3.55212e-168
Excitatory Neurons	APLP1	1.18897e-12	1.17564	0.206	0.084	3.06017e-08	1.25438e-22	0.855905	0.123	0.03	3.22853e-18	1.08621e-164	0.847755	0.224	0.071	2.7957e-160	1.18897e-12	3.25864e-164
Excitatory Neurons	PWAR6	2.79323e-25	1.407	0.265	0.08	7.18922e-21	1.04078e-17	1.1792	0.214	0.094	2.67875e-13	6.57042e-163	0.82709	0.365	0.17	1.69109e-158	1.04078e-17	1.97113e-162
Excitatory Neurons	C14orf132	5.09266e-13	1.20425	0.319	0.174	1.31075e-08	7.81966e-42	1.4685	0.257	0.073	2.01262e-37	1.04622e-161	0.899543	0.409	0.214	2.69277e-157	5.09266e-13	3.13867e-161
Excitatory Neurons	YWHAG	2.63164e-17	1.25044	0.498	0.346	6.77332e-13	9.80763e-22	1.31597	0.426	0.28	2.52429e-17	4.18112e-160	0.810122	0.53	0.344	1.07614e-155	2.63164e-17	1.25434e-159
Excitatory Neurons	TMOD2	1.38933e-26	1.41842	0.265	0.076	3.57587e-22	8.35854e-12	0.971519	0.129	0.051	2.15132e-07	5.29865e-160	0.836923	0.344	0.154	1.36377e-155	8.35854e-12	1.58959e-159
Excitatory Neurons	CCNI	8.45586e-33	1.11417	0.837	0.82	2.17637e-28	1.87355e-11	0.599088	0.78	0.836	4.82215e-07	4.21642e-158	0.533171	0.835	0.767	1.08522e-153	1.87355e-11	1.26493e-157
Excitatory Neurons	DPYSL5	1.11881e-19	1.37818	0.385	0.191	2.87961e-15	2.60423e-39	1.19129	0.198	0.047	6.70278e-35	1.64864e-156	0.769292	0.399	0.198	4.24326e-152	1.11881e-19	4.94591e-156
Excitatory Neurons	TUBB2A	5.35155e-08	0.981137	0.284	0.176	0.00137738	6.16662e-13	1.07407	0.214	0.108	1.58716e-08	2.71007e-155	0.781154	0.578	0.385	6.97517e-151	5.35155e-08	8.1302e-155
Excitatory Neurons	SERINC1	3.03054e-20	1.36167	0.619	0.529	7.8e-16	6.96452e-15	1.05445	0.515	0.447	1.79253e-10	3.84294e-155	0.811771	0.544	0.371	9.89096e-151	6.96452e-15	1.15288e-154
Excitatory Neurons	NMNAT2	6.1566e-08	0.922125	0.191	0.096	0.00158459	1.0875e-23	0.831288	0.115	0.026	2.79902e-19	1.54995e-154	0.724737	0.204	0.06	3.98927e-150	6.1566e-08	4.64986e-154
Excitatory Neurons	SNAP25	1.05499e-56	1.28528	0.198	0.016	2.71535e-52	6.60652e-89	1.1376	0.161	0.013	1.70039e-84	2.63472e-153	0.755889	0.209	0.064	6.78125e-149	1.05499e-56	7.90417e-153
Excitatory Neurons	ATP9A	2.00136e-18	1.31246	0.397	0.216	5.15109e-14	0.00830166	0.696205	0.193	0.164	1	9.88432e-152	0.848015	0.36	0.175	2.54403e-147	0.00830166	2.96529e-151
Excitatory Neurons	ELAVL2	8.31996e-58	1.32485	0.218	0.02	2.14139e-53	1.24571e-150	1.46447	0.204	0.01	3.2062e-146	2.72323e-142	0.676013	0.281	0.11	7.00905e-138	8.31996e-58	3.73712e-150
Excitatory Neurons	DPYSL2	4.59184e-10	1.10353	0.455	0.369	1.18185e-05	1.74778e-10	1.09317	0.391	0.315	4.49844e-06	1.60154e-150	0.738668	0.629	0.481	4.12205e-146	4.59184e-10	4.80463e-150
Excitatory Neurons	CAMK2N1	5.01951e-08	1.00231	0.304	0.194	0.00129192	1.56967e-07	0.871862	0.268	0.188	0.00404002	4.94457e-149	0.776132	0.448	0.254	1.27263e-144	1.56967e-07	1.48337e-148
Excitatory Neurons	KALRN	0.000380741	0.737225	0.128	0.073	1	1.50036e-06	0.692814	0.105	0.051	0.0386162	7.9489e-149	0.713304	0.28	0.108	2.04589e-144	0.000380741	2.38467e-148
Excitatory Neurons	LONRF2	3.04381e-25	1.32336	0.214	0.052	7.83415e-21	9.9303e-42	1.11046	0.169	0.033	2.55586e-37	1.54172e-148	0.770071	0.235	0.081	3.96808e-144	3.04381e-25	4.62517e-148
Excitatory Neurons	MARCKSL1	0.00171582	0.935875	0.362	0.353	1	0.000791704	0.706227	0.279	0.244	1	1.46789e-147	0.668102	0.683	0.546	3.77806e-143	0.00171582	4.40367e-147
Excitatory Neurons	ZNF91	4.19478e-17	1.36093	0.42	0.249	1.07965e-12	6.84667e-10	0.993771	0.322	0.231	1.7622e-05	2.83158e-147	0.652232	0.564	0.369	7.28792e-143	6.84667e-10	8.49474e-147
Excitatory Neurons	ASXL3	6.20467e-14	1.09599	0.183	0.062	1.59696e-09	2.30931e-06	0.667105	0.113	0.057	0.0594369	1.90216e-145	0.799015	0.31	0.134	4.89578e-141	2.30931e-06	5.70648e-145
Excitatory Neurons	SEPT3	1.30482e-18	1.38869	0.331	0.152	3.35834e-14	1.24336e-18	1.0747	0.193	0.076	3.20015e-14	2.35817e-145	0.752343	0.449	0.255	6.06945e-141	1.30482e-18	7.0745e-145
Excitatory Neurons	AMER2	7.79688e-24	1.11568	0.148	0.026	2.00676e-19	6.86266e-54	1.31272	0.177	0.028	1.76631e-49	2.35866e-144	0.768855	0.321	0.141	6.07071e-140	7.79688e-24	7.07597e-144
Excitatory Neurons	ATRX	0.000200775	0.83612	0.475	0.498	1	0.000303259	0.846897	0.445	0.476	1	1.34456e-143	0.688643	0.679	0.566	3.46063e-139	0.000303259	4.03369e-143
Excitatory Neurons	DRAXIN	0.000426374	0.509935	0.358	0.282	1	1.36723e-14	1.03354	0.196	0.087	3.51898e-10	2.90794e-142	0.743023	0.414	0.217	7.48447e-138	0.000426374	8.72383e-142
Excitatory Neurons	POU2F2	4.19811e-36	1.13876	0.152	0.016	1.08051e-31	1.29603e-48	1.03904	0.147	0.021	3.33571e-44	2.91778e-142	0.668636	0.176	0.047	7.50979e-138	4.19811e-36	8.75335e-142
Excitatory Neurons	TERF2IP	2.57042e-22	1.52287	0.502	0.315	6.61575e-18	8.78337e-33	1.54144	0.418	0.219	2.26066e-28	8.00692e-142	0.775689	0.473	0.294	2.06082e-137	2.57042e-22	2.40208e-141
Excitatory Neurons	ELAVL4	3.56383e-104	1.5933	0.218	0.004	9.17259e-100	1.64118e-141	1.24878	0.142	0.004	4.22408e-137	6.1557e-126	0.577038	0.312	0.135	1.58435e-121	3.56383e-104	4.92355e-141
Excitatory Neurons	YWHAZ	8.52256e-13	0.99726	0.58	0.546	2.19354e-08	0.000375587	0.607432	0.488	0.539	1	1.54777e-139	0.752602	0.634	0.518	3.98365e-135	0.000375587	4.64331e-139
Excitatory Neurons	SYP	1.66469e-36	1.31298	0.195	0.029	4.28458e-32	4.30263e-64	0.778914	0.123	0.01	1.10741e-59	3.61881e-139	0.620885	0.148	0.035	9.31409e-135	1.66469e-36	1.08564e-138
Excitatory Neurons	TRIM2	8.90329e-06	0.930174	0.389	0.331	0.229153	3.83079e-17	1.03201	0.424	0.285	9.85969e-13	2.90684e-138	0.791025	0.522	0.349	7.48164e-134	8.90329e-06	8.72053e-138
Excitatory Neurons	CALM1	2.59915e-08	0.748784	0.669	0.694	0.000668969	1.65996e-25	0.914647	0.743	0.708	4.27241e-21	3.02594e-138	0.519605	0.864	0.793	7.78817e-134	2.59915e-08	9.07782e-138
Excitatory Neurons	SH3BP5	0.000517694	0.790493	0.23	0.168	1	0.100216	0.495105	0.196	0.184	1	3.87377e-138	0.833854	0.362	0.187	9.9703e-134	0.100216	1.16213e-137
Excitatory Neurons	DUSP8	2.95171e-80	1.87154	0.335	0.038	7.59712e-76	1.53268e-42	0.9378	0.139	0.022	3.94482e-38	6.30206e-138	0.628393	0.157	0.039	1.62202e-133	1.53268e-42	1.89062e-137
Excitatory Neurons	ANKRD12	1.40872e-09	1.05645	0.463	0.37	3.62575e-05	9.52633e-12	1.18548	0.493	0.46	2.45189e-07	2.79748e-137	0.729506	0.61	0.467	7.20016e-133	1.40872e-09	8.39245e-137
Excitatory Neurons	SORBS2	4.32941e-14	1.06371	0.218	0.084	1.1143e-09	9.87357e-05	0.719052	0.169	0.115	1	8.52263e-134	0.858866	0.282	0.125	2.19355e-129	9.87357e-05	2.55679e-133
Excitatory Neurons	YWHAB	0.000466795	0.64672	0.556	0.635	1	0.000766365	0.743529	0.429	0.456	1	2.00334e-132	0.63884	0.709	0.63	5.1562e-128	0.000766365	6.01003e-132
Excitatory Neurons	GNAO1	2.46409e-20	1.42524	0.307	0.123	6.34209e-16	2.01434e-25	1.07375	0.155	0.042	5.18451e-21	7.04531e-132	0.814363	0.326	0.159	1.81332e-127	2.46409e-20	2.11359e-131
Excitatory Neurons	NREP	2.66319e-22	1.6387	0.545	0.389	6.85453e-18	0.000134363	1.00941	0.418	0.428	1	3.98758e-131	0.669828	0.645	0.51	1.02632e-126	0.000134363	1.19627e-130
Excitatory Neurons	HSP90AA1	1.10068e-16	0.483807	0.926	0.949	2.83292e-12	1.61788e-27	0.740839	0.882	0.902	4.16409e-23	1.58145e-129	0.358386	0.947	0.906	4.07034e-125	1.10068e-16	4.74436e-129
Excitatory Neurons	GABRB3	2.97375e-18	0.996912	0.163	0.041	7.65384e-14	9.96789e-66	1.08468	0.174	0.022	2.56554e-61	1.87573e-129	0.759707	0.241	0.095	4.82775e-125	2.97375e-18	5.62718e-129
Excitatory Neurons	GNG3	2.56455e-53	1.26076	0.202	0.019	6.60063e-49	5.37363e-73	1.00473	0.139	0.012	1.38306e-68	1.4184e-127	0.673119	0.182	0.057	3.65069e-123	2.56455e-53	4.25521e-127
Excitatory Neurons	VAMP2	2.64013e-28	1.68953	0.459	0.229	6.79517e-24	2.25433e-20	1.3177	0.335	0.187	5.8022e-16	2.59589e-127	0.773356	0.44	0.275	6.68129e-123	2.25433e-20	7.78766e-127
Excitatory Neurons	KLC1	4.40899e-13	1.34257	0.354	0.211	1.13478e-08	1.06017e-24	1.23391	0.239	0.092	2.72867e-20	6.24676e-127	0.77427	0.339	0.175	1.60779e-122	4.40899e-13	1.87403e-126
Excitatory Neurons	OLFM1	1.57242e-44	1.44016	0.249	0.04	4.04709e-40	1.17798e-88	1.41296	0.212	0.024	3.03188e-84	1.94644e-125	0.732815	0.198	0.068	5.00975e-121	1.57242e-44	5.83933e-125
Excitatory Neurons	MYCBP2	1.98845e-09	1.26075	0.35	0.244	5.11788e-05	3.10995e-18	1.22257	0.359	0.218	8.00438e-14	8.88621e-125	0.734948	0.445	0.27	2.28713e-120	1.98845e-09	2.66586e-124
Excitatory Neurons	DNAJC6	1.06791e-25	1.04473	0.152	0.025	2.7486e-21	3.35583e-34	0.791581	0.105	0.015	8.63724e-30	3.7073e-123	0.524723	0.107	0.02	9.54184e-119	1.06791e-25	1.11219e-122
Excitatory Neurons	BEX2	0.280984	0.409845	0.249	0.25	1	6.97733e-13	0.967963	0.265	0.15	1.79583e-08	5.57509e-122	0.775561	0.342	0.181	1.43492e-117	0.280984	1.67253e-121
Excitatory Neurons	KIF1B	2.57416e-27	1.27524	0.677	0.519	6.62538e-23	8.12319e-30	1.45959	0.496	0.308	2.09075e-25	1.4093e-121	0.694444	0.595	0.453	3.62727e-117	2.57416e-27	4.22791e-121
Excitatory Neurons	MARCKS	1.44433e-17	0.735069	0.852	0.806	3.71741e-13	4.00337e-14	0.639212	0.775	0.786	1.03039e-09	5.75982e-121	0.394662	0.917	0.859	1.48246e-116	4.00337e-14	1.72795e-120
Excitatory Neurons	NEXMIF	6.15426e-33	1.27925	0.183	0.028	1.58398e-28	8.71086e-32	1.23827	0.169	0.041	2.242e-27	2.86153e-120	0.654748	0.22	0.083	7.36501e-116	8.71086e-32	8.58459e-120
Excitatory Neurons	EIF4G2	7.86921e-12	0.865197	0.665	0.686	2.02538e-07	2.38834e-17	0.930617	0.641	0.631	6.14711e-13	2.47513e-118	0.503895	0.771	0.711	6.37048e-114	7.86921e-12	7.42538e-118
Excitatory Neurons	KIAA1549	0.544073	0.448159	0.226	0.241	1	3.58719e-09	0.890566	0.161	0.082	9.23271e-05	2.27918e-116	0.75094	0.327	0.168	5.86614e-112	0.544073	6.83753e-116
Excitatory Neurons	MTSS1	3.385e-22	1.26938	0.202	0.053	8.7123e-18	5.82682e-08	0.744353	0.123	0.059	0.00149971	3.37656e-115	0.632903	0.291	0.133	8.69059e-111	5.82682e-08	1.01297e-114
Excitatory Neurons	ADD2	2.21844e-29	1.52753	0.257	0.066	5.70983e-25	7.1726e-28	0.972168	0.118	0.024	1.84608e-23	4.7237e-115	0.693875	0.244	0.102	1.21579e-110	7.1726e-28	1.41711e-114
Excitatory Neurons	TTC28	0.049459	0.388299	0.117	0.185	1	0.0810795	0.271229	0.11	0.155	1	1.63249e-114	1.03887	0.312	0.17	4.2017e-110	0.0810795	4.89747e-114
Excitatory Neurons	ZNF608	0.0199997	0.783258	0.237	0.209	1	0.000146804	0.809176	0.201	0.15	1	5.47054e-114	0.830433	0.293	0.146	1.40801e-109	0.0199997	1.64116e-113
Excitatory Neurons	PODXL2	4.74564e-35	1.7193	0.389	0.135	1.22143e-30	1.55504e-48	1.31376	0.223	0.049	4.00237e-44	5.78177e-110	0.784076	0.292	0.147	1.48811e-105	4.74564e-35	1.73453e-109
Excitatory Neurons	ARHGAP21	2.59193e-05	0.924728	0.397	0.361	0.667111	0.00618303	0.635926	0.279	0.257	1	9.16144e-110	0.70078	0.544	0.408	2.35797e-105	0.00618303	2.74843e-109
Excitatory Neurons	RAB3C	2.25271e-79	1.25324	0.183	0.005	5.79803e-75	3.42932e-109	0.858741	0.118	0.004	8.82638e-105	1.85921e-109	0.535771	0.124	0.03	4.78523e-105	2.25271e-79	5.57762e-109
Excitatory Neurons	MYO5A	3.9271e-21	1.46645	0.366	0.167	1.01076e-16	9.45881e-37	1.32584	0.239	0.07	2.43451e-32	4.25866e-109	0.714195	0.31	0.158	1.09609e-104	3.9271e-21	1.2776e-108
Excitatory Neurons	ZNF704	2.58869e-08	1.27001	0.319	0.213	0.000666277	0.00387413	0.766775	0.252	0.226	1	2.28898e-107	0.639274	0.472	0.304	5.89137e-103	0.00387413	6.86693e-107
Excitatory Neurons	PAFAH1B3	0.0260459	0.785124	0.249	0.228	1	0.235491	0.599946	0.166	0.163	1	8.47919e-107	0.722805	0.505	0.373	2.18237e-102	0.235491	2.54376e-106
Excitatory Neurons	AKT3	0.0116319	0.839589	0.261	0.234	1	2.7001e-06	0.844811	0.223	0.154	0.0694952	1.93071e-106	0.772135	0.341	0.191	4.96927e-102	0.0116319	5.79214e-106
Excitatory Neurons	KIFAP3	6.18822e-06	0.952997	0.245	0.163	0.159272	0.0284939	0.687416	0.198	0.179	1	6.8718e-106	0.755451	0.428	0.288	1.76866e-101	0.0284939	2.06154e-105
Excitatory Neurons	ADCY1	1.40971e-24	1.72141	0.276	0.089	3.62831e-20	2.6926e-40	1.39256	0.198	0.046	6.93022e-36	4.53729e-104	0.744342	0.218	0.091	1.16781e-99	1.40971e-24	1.36119e-103
Excitatory Neurons	KIF5A	7.31683e-32	1.42811	0.327	0.099	1.88321e-27	5.06257e-76	1.23705	0.204	0.026	1.303e-71	1.07749e-103	0.623088	0.213	0.086	2.77325e-99	7.31683e-32	3.23247e-103
Excitatory Neurons	ATAT1	4.34585e-10	1.12978	0.23	0.114	1.11853e-05	2.98732e-14	0.779163	0.113	0.036	7.68876e-10	5.41753e-101	0.72168	0.26	0.125	1.39436e-96	4.34585e-10	1.62526e-100
Excitatory Neurons	SV2A	7.47235e-05	0.9589	0.245	0.177	1	1.42001e-12	0.90991	0.158	0.068	3.65482e-08	2.45533e-100	0.719643	0.26	0.126	6.31952e-96	7.47235e-05	7.36599e-100
Excitatory Neurons	MARCH6	0.00893511	0.854665	0.307	0.293	1	1.70559e-06	1.00271	0.349	0.306	0.0438983	3.45808e-100	0.695953	0.481	0.347	8.90039e-96	0.00893511	1.03742e-99
Excitatory Neurons	KIF3A	0.032633	0.636224	0.187	0.155	1	6.40205e-09	0.930413	0.209	0.124	0.000164776	1.22054e-99	0.693139	0.357	0.209	3.14142e-95	0.032633	3.66161e-99
Excitatory Neurons	ZBTB20	0.0201943	0.776782	0.42	0.444	1	1.54267e-06	1.09493	0.399	0.368	0.0397053	5.83873e-99	0.656125	0.622	0.501	1.50277e-94	0.0201943	1.75162e-98
Excitatory Neurons	IDS	7.32427e-09	1.1024	0.401	0.31	0.000188512	4.10899e-23	1.24989	0.434	0.276	1.05757e-18	1.15852e-98	0.746771	0.375	0.235	2.98179e-94	7.32427e-09	3.47555e-98
Excitatory Neurons	NUDT3	0.00968978	0.953595	0.37	0.38	1	0.000298504	0.760286	0.29	0.249	1	7.35054e-97	0.649063	0.468	0.324	1.89188e-92	0.00968978	2.20516e-96
Excitatory Neurons	MAPRE2	3.61792e-09	1.05931	0.206	0.101	9.31181e-05	5.22026e-09	0.807747	0.158	0.081	0.000134359	8.76052e-97	0.702337	0.264	0.132	2.25478e-92	5.22026e-09	2.62816e-96
Excitatory Neurons	DYNC1H1	4.03892e-29	1.05143	0.786	0.736	1.03954e-24	1.07025e-19	1.22189	0.544	0.454	2.75461e-15	3.04223e-96	0.589754	0.618	0.523	7.83008e-92	1.07025e-19	9.12668e-96
Excitatory Neurons	SLC38A1	2.30807e-06	1.02175	0.358	0.283	0.0594051	4.46973e-35	1.51326	0.34	0.139	1.15042e-30	3.34153e-93	0.723767	0.348	0.207	8.60042e-89	2.30807e-06	1.00246e-92
Excitatory Neurons	PLPPR3	2.9154e-16	1.274	0.463	0.304	7.50366e-12	1.3508e-13	1.03177	0.201	0.096	3.4767e-09	3.68732e-92	0.703636	0.271	0.139	9.49042e-88	1.3508e-13	1.1062e-91
Excitatory Neurons	TULP4	2.22034e-05	0.937269	0.268	0.194	0.57147	0.0267348	0.613231	0.19	0.168	1	4.24719e-92	0.711161	0.294	0.161	1.09314e-87	0.0267348	1.27416e-91
Excitatory Neurons	PTPRD	0.389238	0.295396	0.23	0.297	1	0.0104987	0.272677	0.139	0.214	1	9.68622e-91	0.676001	0.393	0.252	2.49304e-86	0.389238	2.90587e-90
Excitatory Neurons	EEF1A2	2.6242e-23	1.42423	0.389	0.17	6.75417e-19	1.92601e-17	0.903635	0.142	0.046	4.95717e-13	2.90791e-89	0.612001	0.228	0.106	7.48438e-85	1.92601e-17	8.72373e-89
Excitatory Neurons	STRBP	3.64554e-05	0.95128	0.249	0.176	0.938289	1.05839e-06	0.798582	0.172	0.104	0.027241	3.38715e-89	0.682767	0.285	0.153	8.71784e-85	3.64554e-05	1.01614e-88
Excitatory Neurons	PTMS	0.0957387	0.366911	0.588	0.726	1	0.0294075	0.64975	0.418	0.476	1	5.01763e-89	0.450694	0.763	0.703	1.29144e-84	0.0957387	1.50529e-88
Excitatory Neurons	YWHAH	8.38393e-11	1.31766	0.358	0.236	2.15786e-06	0.0285767	0.637493	0.206	0.186	1	7.87543e-89	0.805896	0.371	0.249	2.02698e-84	0.0285767	2.36263e-88
Excitatory Neurons	EDIL3	0.0131631	0.59215	0.152	0.108	1	0.000284473	0.625479	0.158	0.107	1	9.47157e-86	0.663516	0.152	0.056	2.43779e-81	0.0131631	2.84147e-85
Excitatory Neurons	RUFY3	7.47924e-11	1.18891	0.416	0.301	1.92501e-06	8.70544e-24	1.27145	0.319	0.155	2.24061e-19	1.25546e-82	0.611331	0.472	0.348	3.2313e-78	7.47924e-11	3.76638e-82
Excitatory Neurons	INPP5F	2.22852e-14	1.40558	0.315	0.164	5.73577e-10	2.45183e-32	1.52444	0.335	0.145	6.31052e-28	7.58462e-81	0.678523	0.258	0.138	1.95213e-76	2.22852e-14	2.27538e-80
Excitatory Neurons	ERC1	0.335087	0.53781	0.202	0.273	1	0.0701608	0.616916	0.174	0.157	1	1.10078e-80	0.834413	0.272	0.159	2.8332e-76	0.335087	3.30235e-80
Excitatory Neurons	TSPYL4	4.48378e-06	0.873437	0.23	0.145	0.115404	1.00028e-11	0.996703	0.201	0.103	2.57452e-07	2.60656e-80	0.646294	0.281	0.156	6.70876e-76	4.48378e-06	7.81968e-80
Excitatory Neurons	ARID4A	0.536552	0.306731	0.109	0.132	1	0.00126225	0.787181	0.185	0.144	1	5.99494e-79	0.668584	0.336	0.211	1.54298e-74	0.536552	1.79848e-78
Excitatory Neurons	ZC2HC1A	0.147243	0.49505	0.121	0.1	1	0.206316	0.501618	0.131	0.121	1	2.4402e-78	0.640725	0.345	0.22	6.28059e-74	0.206316	7.32061e-78
Excitatory Neurons	NPTXR	3.49288e-14	1.2953	0.237	0.099	8.98997e-10	7.7553e-10	0.663793	0.115	0.047	1.99606e-05	3.45565e-78	0.539707	0.188	0.082	8.89415e-74	7.7553e-10	1.03669e-77
Excitatory Neurons	PEBP1	0.0643078	0.570735	0.455	0.518	1	0.0249062	0.412747	0.501	0.565	1	6.7529e-77	0.448977	0.714	0.655	1.73806e-72	0.0643078	2.02587e-76
Excitatory Neurons	PCDH17	3.31606e-10	1.49694	0.237	0.117	8.53487e-06	0.99144	0.794753	0.121	0.132	1	1.14641e-75	0.891689	0.177	0.079	2.95063e-71	0.99144	3.43923e-75
Excitatory Neurons	HECTD4	0.024485	0.789411	0.198	0.167	1	4.17945e-06	0.953031	0.174	0.112	0.107571	4.21559e-75	0.669032	0.252	0.137	1.08501e-70	0.024485	1.26468e-74
Excitatory Neurons	TNIK	0.495332	0.514474	0.187	0.191	1	0.0527878	0.51166	0.158	0.136	1	2.49674e-74	0.693919	0.235	0.125	6.4261e-70	0.495332	7.49021e-74
Excitatory Neurons	MAPK8IP2	2.21553e-16	1.14914	0.237	0.089	5.70233e-12	9.88582e-32	0.737919	0.107	0.017	2.54441e-27	3.3e-74	0.493857	0.149	0.058	8.49355e-70	2.21553e-16	9.90001e-74
Excitatory Neurons	CERS6	2.44615e-12	1.46203	0.339	0.201	6.2959e-08	7.83509e-12	1.15571	0.284	0.18	2.0166e-07	5.14929e-74	0.619394	0.308	0.184	1.32532e-69	7.83509e-12	1.54479e-73
Excitatory Neurons	MEX3A	3.9379e-12	1.26384	0.35	0.212	1.01354e-07	1.70231e-13	1.0897	0.255	0.14	4.3814e-09	8.06573e-74	0.580889	0.432	0.303	2.07596e-69	3.9379e-12	2.41972e-73
Excitatory Neurons	HDGFL3	0.000341493	0.893034	0.335	0.294	1	3.7842e-08	1.05577	0.265	0.185	0.000973978	4.05606e-73	0.567345	0.43	0.311	1.04395e-68	0.000341493	1.21682e-72
Excitatory Neurons	CDKL5	2.00175e-08	0.969362	0.16	0.07	0.000515211	3.36456e-06	0.824396	0.131	0.073	0.0865971	5.94226e-73	0.585672	0.174	0.076	1.52942e-68	3.36456e-06	1.78268e-72
Excitatory Neurons	AGAP1	2.96086e-11	1.2111	0.346	0.218	7.62067e-07	9.9942e-16	1.21227	0.3	0.173	2.57231e-11	2.11797e-72	0.633371	0.261	0.146	5.45124e-68	2.96086e-11	6.35392e-72
Excitatory Neurons	ACSL4	3.86287e-05	0.896409	0.152	0.085	0.994226	1.44109e-05	0.620369	0.137	0.08	0.370909	4.05475e-72	0.598436	0.16	0.068	1.04361e-67	3.86287e-05	1.21643e-71
Excitatory Neurons	NAP1L3	5.1592e-08	0.840914	0.152	0.066	0.00132788	6.83639e-17	0.813647	0.131	0.042	1.75955e-12	2.56154e-71	0.556953	0.199	0.095	6.59289e-67	5.1592e-08	7.68462e-71
Excitatory Neurons	GNPTAB	0.278627	0.395472	0.121	0.107	1	0.0785527	0.449842	0.107	0.087	1	4.97913e-71	0.610656	0.227	0.119	1.28153e-66	0.278627	1.49374e-70
Excitatory Neurons	DUSP4	1.02696e-06	0.872364	0.16	0.078	0.0264319	1.15684e-25	0.966954	0.142	0.035	2.97748e-21	8.83912e-71	0.499795	0.115	0.039	2.27501e-66	1.02696e-06	2.65174e-70
Excitatory Neurons	SCAMP5	2.95671e-21	1.23205	0.23	0.07	7.60999e-17	2.00787e-14	0.899022	0.134	0.048	5.16785e-10	1.89109e-70	0.516956	0.156	0.065	4.8673e-66	2.00787e-14	5.67328e-70
Excitatory Neurons	RTN3	8.10141e-14	1.03451	0.619	0.575	2.08514e-09	7.74926e-26	1.24442	0.563	0.423	1.99451e-21	7.58692e-70	0.495799	0.617	0.544	1.95272e-65	8.10141e-14	2.27608e-69
Excitatory Neurons	TMEM132A	0.123906	0.708287	0.21	0.198	1	0.163933	0.616344	0.139	0.129	1	1.98376e-69	0.688343	0.239	0.133	5.1058e-65	0.163933	5.95127e-69
Excitatory Neurons	DNAJA1	0.0095056	0.548729	0.502	0.542	1	7.07686e-06	0.80205	0.488	0.509	0.182144	5.91719e-69	0.529978	0.599	0.537	1.52297e-64	0.0095056	1.77516e-68
Excitatory Neurons	ADGRL1	2.30001e-05	1.04299	0.28	0.208	0.591977	0.300363	0.51753	0.134	0.127	1	7.68696e-69	0.672332	0.222	0.119	1.97847e-64	0.300363	2.30609e-68
Excitatory Neurons	APP	1.31402e-06	0.58289	0.669	0.724	0.0338203	9.14416e-05	0.678112	0.558	0.627	1	8.43969e-69	0.626092	0.522	0.443	2.17221e-64	9.14416e-05	2.53191e-68
Excitatory Neurons	SLC1A2	0.356849	0.303947	0.183	0.171	1	5.59977e-15	0.897199	0.164	0.064	1.44127e-10	9.94614e-69	0.589185	0.297	0.176	2.55994e-64	0.356849	2.98384e-68
Excitatory Neurons	PRRC2B	3.36925e-18	1.05348	0.677	0.65	8.67178e-14	1.1285e-05	0.85243	0.432	0.452	0.290452	2.33602e-68	0.557011	0.514	0.42	6.01245e-64	1.1285e-05	7.00807e-68
Excitatory Neurons	ATP6V0A1	4.36051e-11	1.32651	0.385	0.271	1.12231e-06	2.74388e-14	1.18179	0.263	0.146	7.06221e-10	4.34729e-68	0.625248	0.269	0.159	1.11891e-63	4.36051e-11	1.30419e-67
Excitatory Neurons	CSRNP3	2.98057e-33	1.49004	0.284	0.072	7.67138e-29	2.12687e-21	1.25062	0.212	0.081	5.47413e-17	1.6504e-67	0.547972	0.282	0.161	4.24781e-63	2.12687e-21	4.95121e-67
Excitatory Neurons	GNG4	1.78813e-21	1.02481	0.187	0.046	4.6023e-17	2.00384e-67	1.27186	0.193	0.027	5.15749e-63	4.3717e-17	0.329609	0.181	0.132	1.12519e-12	4.3717e-17	6.01153e-67
Excitatory Neurons	GDAP1L1	1.47309e-56	1.76116	0.296	0.044	3.79145e-52	5.94967e-62	0.827961	0.105	0.007	1.53133e-57	2.39808e-67	0.407027	0.198	0.092	6.17218e-63	1.47309e-56	7.19425e-67
Excitatory Neurons	NAV1	0.0077612	0.827358	0.311	0.283	1	0.67801	0.419554	0.214	0.256	1	3.59197e-67	0.649535	0.342	0.227	9.24501e-63	0.67801	1.07759e-66
Excitatory Neurons	HERC1	0.00448661	0.685748	0.245	0.203	1	1.19532e-06	0.886079	0.239	0.169	0.0307652	7.63177e-67	0.572425	0.283	0.168	1.96426e-62	0.00448661	2.28953e-66
Excitatory Neurons	NRXN2	1.16379e-08	1.10131	0.315	0.209	0.000299537	0.0112321	0.706026	0.153	0.122	1	1.09635e-66	0.596361	0.254	0.144	2.82178e-62	0.0112321	3.28905e-66
Excitatory Neurons	KLF7	5.21529e-10	1.18174	0.206	0.095	1.34231e-05	6.79876e-19	1.09267	0.188	0.071	1.74987e-14	5.637e-66	0.456762	0.304	0.18	1.45085e-61	5.21529e-10	1.6911e-65
Excitatory Neurons	SCG2	2.25343e-25	1.83786	0.253	0.072	5.79987e-21	1.15101e-60	1.96933	0.217	0.037	2.96246e-56	1.12498e-65	0.797742	0.159	0.071	2.89548e-61	2.25343e-25	3.37495e-65
Excitatory Neurons	ZNF292	0.00794968	0.960332	0.28	0.253	1	0.00156221	0.80679	0.421	0.461	1	3.41311e-65	0.543969	0.511	0.416	8.78467e-61	0.00794968	1.02393e-64
Excitatory Neurons	KBTBD6	0.000271419	0.812772	0.222	0.158	1	5.36088e-07	0.756435	0.169	0.1	0.0137978	6.35094e-65	0.616353	0.22	0.117	1.63461e-60	0.000271419	1.90528e-64
Excitatory Neurons	HIVEP2	0.0772408	0.553055	0.148	0.122	1	0.248621	0.516433	0.113	0.102	1	1.0417e-64	0.577914	0.147	0.063	2.68113e-60	0.248621	3.1251e-64
Excitatory Neurons	ENO2	1.00022e-25	1.60219	0.432	0.211	2.57438e-21	2.15608e-22	1.25235	0.456	0.307	5.54932e-18	2.75498e-64	0.594738	0.268	0.158	7.09078e-60	2.15608e-22	8.26495e-64
Excitatory Neurons	MARCH1	0.0132767	0.619332	0.125	0.085	1	3.21198e-13	0.777913	0.147	0.058	8.267e-09	9.51433e-64	0.579393	0.171	0.08	2.4488e-59	0.0132767	2.8543e-63
Excitatory Neurons	REV3L	3.38768e-07	1.09476	0.307	0.215	0.00871922	9.80217e-05	0.877481	0.279	0.233	1	1.27697e-63	0.622268	0.369	0.264	3.28668e-59	9.80217e-05	3.83092e-63
Excitatory Neurons	NOVA2	8.89196e-14	1.15973	0.23	0.093	2.28861e-09	1.2749e-31	1.03456	0.145	0.031	3.28134e-27	1.52783e-63	0.523086	0.208	0.106	3.93233e-59	8.89196e-14	4.58349e-63
Excitatory Neurons	TMEM178B	1.29293e-13	1.06782	0.233	0.096	3.32775e-09	1.89414e-26	0.982827	0.142	0.035	4.87513e-22	1.83669e-63	0.566559	0.22	0.117	4.72727e-59	1.29293e-13	5.51007e-63
Excitatory Neurons	AKAP6	1.69075e-05	0.79777	0.218	0.139	0.435166	1.20594e-12	0.8631	0.142	0.057	3.10384e-08	3.60109e-63	0.545969	0.218	0.116	9.26848e-59	1.69075e-05	1.08033e-62
Excitatory Neurons	CDH2	0.324547	0.399749	0.377	0.407	1	0.720183	0.44459	0.223	0.243	1	3.98445e-63	0.494828	0.522	0.411	1.02552e-58	0.720183	1.19533e-62
Excitatory Neurons	MALAT1	0.198451	0.253887	0.934	0.958	1	4.16837e-32	1.0856	0.973	0.976	1.07285e-27	4.50389e-62	0.277744	0.992	0.994	1.15921e-57	0.198451	1.35117e-61
Excitatory Neurons	SMARCA4	8.14407e-09	0.900688	0.576	0.582	0.000209612	5.07059e-05	0.836094	0.327	0.292	1	5.89049e-62	0.547184	0.462	0.361	1.51609e-57	5.07059e-05	1.76715e-61
Excitatory Neurons	EPB41L1	8.46725e-14	1.35677	0.276	0.132	2.1793e-09	7.89822e-08	0.860423	0.174	0.1	0.00203284	9.42466e-60	0.53617	0.154	0.07	2.42572e-55	7.89822e-08	2.8274e-59
Excitatory Neurons	BRSK1	2.02451e-25	1.48161	0.377	0.158	5.21069e-21	3.98361e-14	0.802174	0.115	0.038	1.0253e-09	3.04763e-59	0.473018	0.147	0.065	7.844e-55	3.98361e-14	9.1429e-59
Excitatory Neurons	USP22	4.93367e-08	1.0951	0.459	0.416	0.00126983	3.22359e-09	1.06157	0.367	0.295	8.29688e-05	4.16375e-59	0.539999	0.464	0.374	1.07167e-54	4.93367e-08	1.24913e-58
Excitatory Neurons	MTURN	1.58921e-17	1.35426	0.265	0.104	4.09031e-13	1.38706e-19	1.10575	0.172	0.06	3.57002e-15	4.57024e-59	0.542775	0.244	0.14	1.17629e-54	1.58921e-17	1.37107e-58
Excitatory Neurons	KMT2A	1.69342e-19	1.36951	0.599	0.477	4.35852e-15	1.04267e-16	1.20955	0.491	0.395	2.68362e-12	5.38304e-59	0.518512	0.505	0.418	1.38549e-54	1.04267e-16	1.61491e-58
Excitatory Neurons	THRA	0.107368	0.662254	0.237	0.231	1	0.917051	0.528464	0.174	0.201	1	6.61729e-59	0.566503	0.303	0.198	1.70316e-54	0.917051	1.98519e-58
Excitatory Neurons	ATL1	1.87692e-18	0.882324	0.144	0.032	4.83081e-14	1.35687e-39	1.19804	0.155	0.029	3.49231e-35	1.30905e-58	0.5657	0.187	0.096	3.36924e-54	1.87692e-18	3.92716e-58
Excitatory Neurons	IRGQ	3.32782e-05	0.941484	0.23	0.156	0.856514	0.000454186	0.569013	0.115	0.072	1	3.68166e-58	0.525881	0.212	0.114	9.47585e-54	0.000454186	1.1045e-57
Excitatory Neurons	TOP2B	0.0097877	0.883732	0.339	0.334	1	0.295911	0.582774	0.263	0.286	1	4.61579e-58	0.503648	0.492	0.394	1.18801e-53	0.295911	1.38474e-57
Excitatory Neurons	EVL	0.00529854	0.937185	0.265	0.236	1	0.310191	0.382482	0.155	0.197	1	1.67485e-57	0.590275	0.368	0.268	4.31073e-53	0.310191	5.02456e-57
Excitatory Neurons	ARFGEF3	9.41889e-16	1.03039	0.191	0.062	2.42424e-11	1.09911e-51	1.55039	0.295	0.08	2.82888e-47	3.68864e-57	0.468751	0.123	0.05	9.49381e-53	9.41889e-16	1.10659e-56
Excitatory Neurons	ZNRF1	3.4772e-05	0.922682	0.23	0.157	0.894962	0.463078	0.441526	0.105	0.101	1	8.88258e-57	0.585472	0.22	0.126	2.2862e-52	0.463078	2.66477e-56
Excitatory Neurons	CAMK4	3.41042e-13	0.994208	0.14	0.041	8.77773e-09	1.73588e-08	0.846813	0.102	0.043	0.000446781	1.32051e-56	0.49493	0.177	0.088	3.39873e-52	1.73588e-08	3.96153e-56
Excitatory Neurons	DDX24	8.464e-16	1.11211	0.642	0.593	2.17846e-11	1.4948e-12	0.998596	0.528	0.502	3.84732e-08	1.52762e-56	0.500123	0.567	0.506	3.93178e-52	1.4948e-12	4.58286e-56
Excitatory Neurons	BCL7A	0.00462968	0.660347	0.152	0.104	1	1.70899e-05	0.808337	0.15	0.094	0.439859	2.57606e-56	0.579744	0.248	0.148	6.63027e-52	0.00462968	7.72819e-56
Excitatory Neurons	APC	8.53361e-07	1.02159	0.412	0.343	0.0219638	2.75303e-23	1.28703	0.432	0.268	7.08576e-19	2.9669e-56	0.381561	0.547	0.435	7.6362e-52	8.53361e-07	8.90069e-56
Excitatory Neurons	CAMSAP2	3.34725e-06	1.04124	0.339	0.265	0.0861516	9.53306e-09	0.944619	0.295	0.21	0.000245362	3.71366e-56	0.576403	0.312	0.209	9.55823e-52	3.34725e-06	1.1141e-55
Excitatory Neurons	CMIP	9.79247e-10	1.03444	0.319	0.2	2.52039e-05	4.13974e-07	0.876514	0.214	0.14	0.0106549	5.43262e-56	0.517543	0.262	0.159	1.39825e-51	4.13974e-07	1.62979e-55
Excitatory Neurons	SYT14	0.0286035	0.413744	0.109	0.075	1	3.98288e-12	0.607964	0.102	0.034	1.02511e-07	1.35668e-55	0.450689	0.157	0.074	3.49183e-51	0.0286035	4.07004e-55
Excitatory Neurons	PPP1R9A	0.287428	0.506622	0.144	0.133	1	0.191659	0.437913	0.11	0.097	1	1.86133e-54	0.634455	0.208	0.118	4.7907e-50	0.287428	5.584e-54
Excitatory Neurons	SPTBN1	8.15995e-06	0.693855	0.588	0.627	0.210021	0.73589	0.277296	0.445	0.563	1	7.80106e-54	0.502342	0.505	0.431	2.00784e-49	0.73589	2.34032e-53
Excitatory Neurons	SPIN1	0.678773	0.299462	0.148	0.173	1	0.69793	0.404646	0.164	0.194	1	1.56688e-53	0.596978	0.346	0.253	4.03283e-49	0.69793	4.70063e-53
Excitatory Neurons	WNK3	0.000478205	0.775936	0.125	0.071	1	2.29641e-08	0.679126	0.115	0.052	0.00059105	7.92846e-53	0.553874	0.211	0.121	2.04063e-48	0.000478205	2.37854e-52
Excitatory Neurons	GNAQ	6.21422e-09	1.16149	0.354	0.246	0.000159942	1.97028e-05	0.83775	0.319	0.276	0.507111	3.36102e-52	0.550234	0.421	0.328	8.6506e-48	1.97028e-05	1.00831e-51
Excitatory Neurons	NSD3	1.10873e-12	1.28685	0.459	0.345	2.85366e-08	9.69765e-09	0.927037	0.391	0.327	0.000249598	4.79592e-52	0.526925	0.435	0.346	1.23437e-47	9.69765e-09	1.43878e-51
Excitatory Neurons	KCNQ2	6.28687e-37	1.39701	0.253	0.051	1.61812e-32	2.2491e-31	0.929714	0.115	0.02	5.78873e-27	5.26837e-52	0.530662	0.172	0.089	1.35597e-47	2.2491e-31	1.58051e-51
Excitatory Neurons	MACO1	1.69837e-06	0.887817	0.191	0.106	0.0437126	2.8949e-09	0.944782	0.158	0.08	7.45089e-05	7.9241e-52	0.487394	0.173	0.089	2.03951e-47	1.69837e-06	2.37723e-51
Excitatory Neurons	ACVR2A	0.382245	0.395037	0.101	0.09	1	0.0215939	0.443379	0.121	0.092	1	1.77717e-51	0.529348	0.177	0.093	4.57408e-47	0.382245	5.33151e-51
Excitatory Neurons	TCAF1	7.44195e-05	1.00766	0.319	0.265	1	3.96173e-05	0.875586	0.332	0.298	1	2.69065e-51	0.536657	0.394	0.299	6.9252e-47	7.44195e-05	8.07196e-51
Excitatory Neurons	CCDC112	1.42356e-07	0.979239	0.16	0.073	0.00366396	8.97338e-11	0.628139	0.102	0.037	2.30957e-06	7.38529e-51	0.524621	0.239	0.144	1.90082e-46	1.42356e-07	2.21559e-50
Excitatory Neurons	LIN7C	0.425734	0.359678	0.125	0.116	1	0.0634669	0.544702	0.131	0.111	1	1.17447e-50	0.556591	0.198	0.112	3.02285e-46	0.425734	3.52341e-50
Excitatory Neurons	GDAP1	5.00453e-09	0.827142	0.163	0.069	0.000128807	7.90331e-28	0.982142	0.134	0.03	2.03415e-23	1.32974e-50	0.526543	0.206	0.117	3.42247e-46	5.00453e-09	3.98921e-50
Excitatory Neurons	FZD3	0.393631	0.490922	0.35	0.392	1	6.68817e-10	0.95521	0.335	0.238	1.7214e-05	1.4234e-50	0.460699	0.468	0.367	3.66355e-46	0.393631	4.27021e-50
Excitatory Neurons	RERE	4.31745e-11	1.23899	0.393	0.275	1.11122e-06	6.62325e-09	0.981772	0.255	0.169	0.000170469	2.24256e-50	0.522463	0.334	0.237	5.7719e-46	6.62325e-09	6.72768e-50
Excitatory Neurons	AC007938.3	4.08939e-50	1.74406	0.241	0.032	1.05253e-45	3.51005e-40	1.51451	0.188	0.042	9.03417e-36	6.66046e-35	0.391785	0.115	0.058	1.71427e-30	6.66046e-35	1.22682e-49
Excitatory Neurons	TMEM59L	8.65621e-07	1.02532	0.233	0.142	0.0222793	8.73213e-05	0.612524	0.113	0.065	1	5.0409e-49	0.52618	0.163	0.086	1.29743e-44	8.73213e-05	1.51227e-48
Excitatory Neurons	PDZD4	1.39937e-21	1.44933	0.342	0.148	3.6017e-17	9.84378e-08	0.708504	0.105	0.047	0.00253359	2.5144e-48	0.448445	0.145	0.07	6.47155e-44	9.84378e-08	7.54319e-48
Excitatory Neurons	KIF1A	1.51577e-29	1.17644	0.751	0.548	3.90128e-25	4.98915e-48	1.5542	0.485	0.22	1.28411e-43	3.42379e-41	0.480469	0.394	0.309	8.81216e-37	1.51577e-29	1.49674e-47
Excitatory Neurons	AFAP1	3.93349e-07	1.21945	0.23	0.137	0.010124	0.00550224	0.664772	0.142	0.108	1	6.53698e-48	0.487861	0.195	0.109	1.68249e-43	0.00550224	1.96109e-47
Excitatory Neurons	RASAL2	0.214439	0.552255	0.128	0.113	1	0.0601445	0.384676	0.102	0.08	1	1.77775e-47	0.495999	0.238	0.147	4.57556e-43	0.214439	5.33324e-47
Excitatory Neurons	PIP4K2B	9.77096e-07	1.0011	0.342	0.261	0.0251485	0.129407	0.609286	0.155	0.143	1	4.02897e-47	0.525295	0.256	0.165	1.03698e-42	0.129407	1.20869e-46
Excitatory Neurons	C16orf45	3.02573e-08	1.13485	0.315	0.212	0.000778762	4.70137e-19	0.989117	0.206	0.083	1.21004e-14	1.2379e-46	0.559526	0.293	0.203	3.1861e-42	3.02573e-08	3.7137e-46
Excitatory Neurons	PPM1L	1.83367e-12	1.24918	0.218	0.092	4.71951e-08	2.29254e-15	0.837423	0.139	0.049	5.90054e-11	5.95854e-46	0.489626	0.189	0.106	1.53361e-41	1.83367e-12	1.78756e-45
Excitatory Neurons	HSDL1	0.89575	0.427399	0.202	0.228	1	0.000182577	0.669238	0.15	0.1	1	8.7855e-46	0.536018	0.218	0.133	2.26121e-41	0.89575	2.63565e-45
Excitatory Neurons	RNF165	3.01198e-08	1.13389	0.237	0.133	0.000775222	1.49476e-11	0.829699	0.155	0.069	3.84721e-07	9.56605e-46	0.445187	0.265	0.169	2.46211e-41	3.01198e-08	2.86982e-45
Excitatory Neurons	TNRC6C	2.13331e-10	1.40411	0.307	0.183	5.49072e-06	1.8571e-10	0.91418	0.26	0.161	4.77981e-06	1.19263e-45	0.535456	0.3	0.208	3.06958e-41	2.13331e-10	3.57788e-45
Excitatory Neurons	MAPK10	1.27565e-06	0.92106	0.187	0.101	0.0328326	0.00113283	0.649809	0.107	0.069	1	1.46054e-45	0.486798	0.25	0.159	3.75914e-41	0.00113283	4.38162e-45
Excitatory Neurons	SRGAP1	0.0410581	0.644935	0.206	0.177	1	0.0354861	0.636917	0.126	0.101	1	1.60996e-45	0.578594	0.287	0.198	4.14371e-41	0.0410581	4.82987e-45
Excitatory Neurons	BMPR2	0.117697	0.821781	0.327	0.355	1	0.359624	0.293595	0.26	0.33	1	3.85763e-45	0.544147	0.382	0.299	9.92876e-41	0.359624	1.15729e-44
Excitatory Neurons	TRIB2	0.693172	0.502159	0.156	0.165	1	0.954621	0.451142	0.107	0.117	1	6.35463e-45	0.491781	0.196	0.113	1.63556e-40	0.954621	1.90639e-44
Excitatory Neurons	SRGAP3	0.394679	0.670839	0.171	0.169	1	0.000956332	0.75576	0.172	0.128	1	3.27762e-44	0.511973	0.38	0.293	8.43593e-40	0.394679	9.83285e-44
Excitatory Neurons	ZNF33A	0.048998	0.582479	0.113	0.084	1	0.0192493	0.622134	0.142	0.114	1	5.18914e-44	0.539057	0.214	0.131	1.33558e-39	0.048998	1.55674e-43
Excitatory Neurons	TRIO	1.97083e-06	0.986943	0.346	0.271	0.0507252	2.47813e-06	0.8734	0.206	0.139	0.0637822	8.16087e-44	0.519766	0.285	0.197	2.10044e-39	2.47813e-06	2.44826e-43
Excitatory Neurons	LMTK2	0.708046	0.451245	0.101	0.101	1	6.39931e-08	0.73511	0.115	0.053	0.00164705	1.28725e-43	0.440915	0.112	0.05	3.31312e-39	0.708046	3.86175e-43
Excitatory Neurons	ATP6V1A	8.76414e-07	0.992282	0.249	0.158	0.0225571	1.01982e-09	0.97434	0.228	0.136	2.6248e-05	2.64094e-43	0.513937	0.233	0.149	6.79725e-39	8.76414e-07	7.92282e-43
Excitatory Neurons	GNB1	4.13209e-08	1.06263	0.502	0.464	0.00106352	3.94304e-07	0.946485	0.41	0.385	0.0101486	5.31237e-43	0.481389	0.486	0.43	1.3673e-38	3.94304e-07	1.59371e-42
Excitatory Neurons	SYT11	2.50011e-24	1.08565	0.681	0.472	6.43478e-20	7.18365e-43	1.49287	0.485	0.227	1.84893e-38	7.44824e-21	0.286462	0.409	0.345	1.91703e-16	7.44824e-21	2.15509e-42
Excitatory Neurons	KIF3B	0.210209	0.355602	0.21	0.288	1	0.989171	0.393983	0.129	0.141	1	1.01124e-42	0.577892	0.239	0.157	2.60274e-38	0.989171	3.03373e-42
Excitatory Neurons	GTF2I	1.08185e-05	0.872706	0.529	0.577	0.278446	1.9889e-06	0.851271	0.472	0.488	0.0511903	2.2245e-42	0.339918	0.645	0.61	5.72542e-38	1.08185e-05	6.6735e-42
Excitatory Neurons	LIMCH1	0.929904	0.478814	0.148	0.164	1	0.29414	0.606799	0.123	0.116	1	2.89151e-42	0.646822	0.228	0.151	7.44216e-38	0.929904	8.67452e-42
Excitatory Neurons	CBFA2T2	0.240916	0.468384	0.121	0.105	1	0.0191149	0.591544	0.126	0.098	1	4.67966e-42	0.540578	0.172	0.098	1.20445e-37	0.240916	1.4039e-41
Excitatory Neurons	RB1CC1	0.212199	0.670353	0.265	0.276	1	0.00140127	0.770709	0.287	0.258	1	5.40066e-42	0.497258	0.361	0.276	1.39002e-37	0.212199	1.6202e-41
Excitatory Neurons	SOGA1	7.90712e-10	1.11241	0.284	0.165	2.03514e-05	9.46309e-10	0.833753	0.172	0.088	2.43561e-05	1.27107e-40	0.505044	0.211	0.131	3.27147e-36	9.46309e-10	3.8132e-40
Excitatory Neurons	ACOT7	2.30884e-07	0.868128	0.163	0.077	0.00594249	3.34697e-12	0.652405	0.11	0.038	8.61442e-08	1.51893e-40	0.443329	0.144	0.076	3.90942e-36	2.30884e-07	4.55679e-40
Excitatory Neurons	PTBP2	0.000214298	0.684646	0.148	0.086	1	5.4092e-05	0.566668	0.107	0.06	1	1.05434e-39	0.482524	0.238	0.156	2.71365e-35	0.000214298	3.16301e-39
Excitatory Neurons	RSBN1	0.00711903	0.769093	0.179	0.134	1	4.22703e-05	0.907222	0.236	0.181	1	1.25908e-39	0.456123	0.245	0.16	3.24063e-35	0.00711903	3.77725e-39
Excitatory Neurons	CELF1	0.779247	0.580032	0.315	0.392	1	0.00671805	0.771472	0.303	0.295	1	1.5078e-39	0.468625	0.395	0.319	3.88077e-35	0.779247	4.5234e-39
Excitatory Neurons	MACF1	0.0028015	0.500015	0.626	0.703	1	2.82196e-06	0.73215	0.483	0.478	0.0726316	4.08171e-39	0.42219	0.568	0.529	1.05055e-34	0.0028015	1.22451e-38
Excitatory Neurons	RNF157	2.708e-08	1.00913	0.233	0.129	0.000696986	2.75312e-15	0.97123	0.158	0.061	7.08599e-11	4.52118e-39	0.477949	0.149	0.081	1.16366e-34	2.708e-08	1.35635e-38
Excitatory Neurons	PAFAH1B1	0.200434	0.678761	0.276	0.296	1	0.0366661	0.641437	0.255	0.253	1	4.54424e-39	0.4867	0.368	0.296	1.1696e-34	0.200434	1.36327e-38
Excitatory Neurons	ARHGEF12	0.502433	0.376396	0.268	0.35	1	0.13612	0.648242	0.233	0.237	1	9.70268e-39	0.519036	0.307	0.228	2.49728e-34	0.502433	2.9108e-38
Excitatory Neurons	EPM2AIP1	0.0223277	0.652068	0.163	0.128	1	0.00290389	0.663117	0.177	0.139	1	1.59565e-38	0.522412	0.261	0.183	4.10689e-34	0.0223277	4.78696e-38
Excitatory Neurons	JAKMIP2	0.00833674	0.684326	0.175	0.132	1	2.54681e-08	0.55089	0.102	0.043	0.000655498	2.18042e-38	0.434769	0.252	0.168	5.61197e-34	0.00833674	6.54127e-38
Excitatory Neurons	RAB6B	4.6783e-16	1.17372	0.253	0.102	1.2041e-11	3.42238e-17	1.13437	0.166	0.062	8.80851e-13	4.29509e-38	0.460555	0.176	0.104	1.10547e-33	4.6783e-16	1.28853e-37
Excitatory Neurons	LUC7L3	0.778794	0.700105	0.276	0.334	1	0.983399	0.569645	0.198	0.23	1	5.75122e-38	0.492194	0.468	0.427	1.48025e-33	0.983399	1.72536e-37
Excitatory Neurons	AL078639.1	8.81995e-11	1.01996	0.658	0.617	2.27008e-06	1.54187e-22	1.32116	0.587	0.474	3.96846e-18	7.54765e-38	0.426212	0.457	0.383	1.94261e-33	8.81995e-11	2.26429e-37
Excitatory Neurons	PEG10	1.01257e-19	1.7222	0.588	0.426	2.60614e-15	2.16429e-13	1.06218	0.531	0.452	5.57046e-09	2.04298e-37	0.476969	0.588	0.535	5.25821e-33	2.16429e-13	6.12893e-37
Excitatory Neurons	CAMSAP1	4.17475e-10	1.17237	0.296	0.171	1.0745e-05	1.10912e-17	1.07721	0.206	0.087	2.85466e-13	6.6278e-37	0.456684	0.232	0.152	1.70586e-32	4.17475e-10	1.98834e-36
Excitatory Neurons	FRMD4A	6.15697e-05	0.893879	0.206	0.135	1	3.77836e-10	1.04016	0.164	0.08	9.72474e-06	1.72402e-36	0.505933	0.226	0.151	4.43729e-32	6.15697e-05	5.17207e-36
Excitatory Neurons	HDAC2	0.756684	0.623132	0.327	0.404	1	0.0233377	0.667088	0.306	0.311	1	1.8513e-36	0.436026	0.463	0.402	4.76487e-32	0.756684	5.55389e-36
Excitatory Neurons	TNRC6B	0.0797845	0.767548	0.385	0.423	1	0.0914451	0.466284	0.413	0.466	1	2.50129e-36	0.483509	0.457	0.403	6.43782e-32	0.0914451	7.50386e-36
Excitatory Neurons	KLF12	4.36379e-09	1.20208	0.226	0.117	0.000112315	6.01956e-08	0.874552	0.182	0.106	0.00154931	3.71243e-36	0.485173	0.255	0.175	9.55506e-32	6.01956e-08	1.11373e-35
Excitatory Neurons	PDE4DIP	1.53378e-11	1.29998	0.346	0.216	3.94765e-07	3.82369e-06	0.886054	0.236	0.172	0.0984143	9.22294e-36	0.420884	0.307	0.224	2.3738e-31	3.82369e-06	2.76688e-35
Excitatory Neurons	KMT5B	0.352071	0.610924	0.218	0.228	1	0.678103	0.452031	0.174	0.185	1	1.43783e-35	0.520611	0.281	0.206	3.70068e-31	0.678103	4.31349e-35
Excitatory Neurons	PRKX	0.0033186	0.715226	0.128	0.082	1	0.000206179	0.676215	0.115	0.07	1	1.70328e-35	0.406513	0.165	0.095	4.3839e-31	0.0033186	5.10983e-35
Excitatory Neurons	ARHGEF7	0.000100971	0.711718	0.195	0.126	1	3.53508e-05	0.680909	0.142	0.088	0.90986	2.60773e-35	0.435176	0.218	0.144	6.71177e-31	0.000100971	7.82318e-35
Excitatory Neurons	GDI1	0.00314783	0.867019	0.346	0.333	1	4.8407e-06	0.919118	0.214	0.149	0.12459	1.40875e-34	0.505895	0.322	0.25	3.62585e-30	0.00314783	4.22626e-34
Excitatory Neurons	MED13L	0.876938	0.624728	0.226	0.267	1	0.668479	0.319129	0.233	0.283	1	2.41231e-34	0.524496	0.29	0.217	6.2088e-30	0.876938	7.23693e-34
Excitatory Neurons	PJA2	0.145789	0.625525	0.377	0.428	1	2.59455e-05	0.727869	0.477	0.498	0.667786	9.85551e-34	0.452789	0.477	0.44	2.53661e-29	0.145789	2.95665e-33
Excitatory Neurons	SOBP	4.72961e-07	0.987902	0.214	0.121	0.0121731	0.00051819	0.709889	0.134	0.089	1	2.15956e-33	0.434142	0.234	0.158	5.55828e-29	0.00051819	6.47868e-33
Excitatory Neurons	ZNF462	0.0339655	0.851952	0.249	0.231	1	0.041854	0.808229	0.223	0.212	1	3.50228e-33	0.535633	0.338	0.269	9.01416e-29	0.041854	1.05068e-32
Excitatory Neurons	KMT2E	0.88467	0.537311	0.253	0.296	1	0.000323595	0.816367	0.349	0.334	1	1.85415e-32	0.455594	0.414	0.357	4.7722e-28	0.88467	5.56244e-32
Excitatory Neurons	ZBTB38	0.598211	0.486099	0.206	0.223	1	0.344032	0.612948	0.206	0.217	1	1.89991e-32	0.535498	0.174	0.111	4.88998e-28	0.598211	5.69972e-32
Excitatory Neurons	ZHX1	0.531048	0.328661	0.113	0.136	1	0.912164	0.376439	0.121	0.134	1	2.16055e-32	0.557337	0.225	0.157	5.56082e-28	0.912164	6.48164e-32
Excitatory Neurons	ATXN7L3B	0.017967	0.749167	0.28	0.267	1	0.377851	0.602489	0.282	0.319	1	2.92966e-32	0.477036	0.414	0.364	7.54036e-28	0.377851	8.78898e-32
Excitatory Neurons	BOD1L1	0.0108336	0.759419	0.346	0.342	1	0.244837	0.650824	0.273	0.299	1	3.37628e-32	0.437045	0.362	0.297	8.68987e-28	0.244837	1.01288e-31
Excitatory Neurons	ARL10	0.265056	0.615559	0.156	0.146	1	1.53068e-05	0.78901	0.139	0.084	0.393967	4.85315e-32	0.464832	0.178	0.112	1.2491e-27	0.265056	1.45594e-31
Excitatory Neurons	NR2F1	0.383242	0.418172	0.475	0.543	1	0.287784	0.591152	0.383	0.422	1	3.00543e-31	0.334429	0.631	0.565	7.73539e-27	0.383242	9.0163e-31
Excitatory Neurons	TBC1D9	0.00374224	0.714605	0.179	0.131	1	0.910649	0.378587	0.099	0.105	1	3.25447e-31	0.386436	0.141	0.081	8.37636e-27	0.910649	9.76342e-31
Excitatory Neurons	PRKACB	0.701408	0.504431	0.191	0.209	1	0.640164	0.606449	0.142	0.148	1	8.24827e-31	0.474756	0.238	0.169	2.12294e-26	0.701408	2.47448e-30
Excitatory Neurons	SRPK2	0.000253674	0.980548	0.307	0.254	1	0.000107826	0.847495	0.271	0.227	1	1.81492e-30	0.49128	0.372	0.318	4.67124e-26	0.000253674	5.44476e-30
Excitatory Neurons	KDM5B	1.75099e-05	0.999302	0.381	0.344	0.450671	0.282124	0.576497	0.338	0.388	1	2.99132e-30	0.41071	0.37	0.303	7.69905e-26	0.282124	8.97395e-30
Excitatory Neurons	KIF21A	0.000388678	0.807826	0.311	0.259	1	3.70591e-12	1.08331	0.271	0.161	9.53827e-08	3.33991e-30	0.360937	0.416	0.343	8.59625e-26	0.000388678	1.00197e-29
Excitatory Neurons	TSC22D1	0.626934	0.460041	0.362	0.441	1	0.868794	0.378994	0.354	0.446	1	5.19167e-30	0.387951	0.485	0.438	1.33623e-25	0.868794	1.5575e-29
Excitatory Neurons	PPP3CB	0.787843	0.329587	0.132	0.138	1	0.752481	0.412531	0.134	0.14	1	6.04767e-30	0.470966	0.205	0.14	1.55655e-25	0.787843	1.8143e-29
Excitatory Neurons	AFDN	0.0675928	0.798852	0.245	0.236	1	0.417745	0.519815	0.161	0.162	1	6.53856e-30	0.395188	0.282	0.208	1.68289e-25	0.417745	1.96157e-29
Excitatory Neurons	YWHAQ	0.12961	0.524774	0.401	0.467	1	0.00726967	0.648273	0.362	0.377	1	1.10169e-29	0.341604	0.568	0.547	2.83553e-25	0.12961	3.30507e-29
Excitatory Neurons	CYFIP2	7.31771e-09	1.03796	0.37	0.261	0.000188343	1.09785e-25	1.25255	0.282	0.12	2.82565e-21	6.54365e-29	0.387223	0.233	0.163	1.68421e-24	7.31771e-09	1.9631e-28
Excitatory Neurons	C11orf95	0.000124905	0.763966	0.156	0.092	1	0.180727	0.452753	0.113	0.098	1	1.32259e-28	0.379297	0.162	0.1	3.40407e-24	0.180727	3.96776e-28
Excitatory Neurons	PRDM2	0.0045225	0.819193	0.21	0.165	1	0.000139257	0.795256	0.19	0.138	1	1.82991e-28	0.465673	0.235	0.17	4.70981e-24	0.0045225	5.48972e-28
Excitatory Neurons	DLGAP4	0.232292	0.536784	0.276	0.294	1	0.511039	0.44643	0.164	0.168	1	2.15156e-28	0.420229	0.257	0.189	5.5377e-24	0.511039	6.45469e-28
Excitatory Neurons	SCAMP1	0.00946507	0.707778	0.171	0.129	1	0.383988	0.408724	0.145	0.182	1	2.49389e-28	0.514442	0.223	0.16	6.41878e-24	0.383988	7.48167e-28
Excitatory Neurons	ZNF445	3.81628e-06	0.947437	0.226	0.141	0.0982235	4.12966e-08	0.855891	0.198	0.119	0.00106289	2.99365e-28	0.434554	0.193	0.129	7.70504e-24	3.81628e-06	8.98094e-28
Excitatory Neurons	SSBP2	0.830091	0.453299	0.121	0.136	1	0.330301	0.578045	0.155	0.154	1	8.79348e-28	0.464212	0.287	0.223	2.26327e-23	0.830091	2.63804e-27
Excitatory Neurons	CLIP3	0.0288457	0.775771	0.226	0.2	1	0.215955	0.389542	0.131	0.119	1	1.93868e-27	0.366591	0.211	0.145	4.98978e-23	0.215955	5.81605e-27
Excitatory Neurons	USP11	3.33135e-14	1.22527	0.537	0.461	8.57424e-10	1.95784e-08	1.05762	0.354	0.287	0.000503908	8.07319e-27	0.427805	0.34	0.28	2.07788e-22	1.95784e-08	2.42196e-26
Excitatory Neurons	PPP2R5E	0.0053951	0.757017	0.288	0.258	1	0.330779	0.627182	0.217	0.23	1	9.42366e-27	0.4458	0.332	0.272	2.42546e-22	0.330779	2.8271e-26
Excitatory Neurons	RPAIN	0.319895	0.293665	0.136	0.178	1	0.39443	0.561806	0.204	0.216	1	1.05661e-26	0.427336	0.373	0.324	2.71952e-22	0.39443	3.16984e-26
Excitatory Neurons	RAB30	0.00401658	0.595525	0.113	0.069	1	0.000333276	0.591959	0.11	0.067	1	1.08246e-26	0.426739	0.138	0.084	2.78604e-22	0.00401658	3.24739e-26
Excitatory Neurons	ZNF711	0.00111153	0.705386	0.144	0.091	1	0.249029	0.483064	0.102	0.091	1	1.22782e-26	0.419298	0.207	0.144	3.16017e-22	0.249029	3.68347e-26
Excitatory Neurons	MTMR9	0.0112188	0.655666	0.163	0.122	1	2.897e-08	0.738135	0.164	0.088	0.000745631	1.26517e-26	0.405356	0.18	0.119	3.2563e-22	0.0112188	3.79551e-26
Excitatory Neurons	MEGF9	0.227652	0.469503	0.163	0.151	1	1.42509e-05	0.868618	0.145	0.088	0.36679	1.70709e-26	0.431057	0.176	0.115	4.39372e-22	0.227652	5.12128e-26
Excitatory Neurons	ARHGEF9	2.94945e-09	1.0025	0.233	0.122	7.5913e-05	0.0596301	0.495346	0.126	0.105	1	2.48078e-26	0.417409	0.211	0.148	6.38503e-22	0.0596301	7.44234e-26
Excitatory Neurons	EIF4A2	0.414845	0.568717	0.315	0.368	1	0.971892	0.403794	0.381	0.488	1	3.52268e-26	0.364554	0.481	0.45	9.06668e-22	0.971892	1.05681e-25
Excitatory Neurons	CLSTN1	0.314915	0.446467	0.292	0.393	1	0.0726943	0.267652	0.204	0.283	1	5.61826e-26	0.514661	0.281	0.224	1.44603e-21	0.314915	1.68548e-25
Excitatory Neurons	FGD4	0.00319086	0.565504	0.125	0.078	1	0.012136	0.580379	0.113	0.083	1	6.42265e-26	0.376155	0.179	0.118	1.65306e-21	0.012136	1.9268e-25
Excitatory Neurons	CAMK1D	0.00479984	0.801609	0.206	0.163	1	0.000334058	0.789943	0.172	0.123	1	6.64849e-26	0.38461	0.187	0.125	1.71119e-21	0.00479984	1.99455e-25
Excitatory Neurons	AKAP11	0.0438047	0.725161	0.292	0.289	1	0.0010358	0.796752	0.273	0.24	1	6.82159e-26	0.469634	0.264	0.204	1.75574e-21	0.0438047	2.04648e-25
Excitatory Neurons	TRIM13	0.207289	0.480544	0.109	0.092	1	0.000614614	0.64638	0.126	0.083	1	6.83567e-26	0.454258	0.206	0.146	1.75937e-21	0.207289	2.0507e-25
Excitatory Neurons	SPINT2	0.0234708	0.527093	0.105	0.071	1	0.0563794	0.761995	0.214	0.204	1	7.51709e-26	0.319563	0.111	0.062	1.93475e-21	0.0563794	2.25513e-25
Excitatory Neurons	SESTD1	0.0742827	0.511862	0.121	0.093	1	0.801918	0.443358	0.139	0.16	1	1.37686e-25	0.416595	0.219	0.157	3.54377e-21	0.801918	4.13058e-25
Excitatory Neurons	ZMYND8	0.79176	0.467966	0.16	0.172	1	0.55193	0.390429	0.193	0.206	1	1.40175e-25	0.521252	0.259	0.203	3.60784e-21	0.79176	4.20526e-25
Excitatory Neurons	N4BP2	0.0241328	0.832663	0.257	0.232	1	6.22384e-09	1.06789	0.3	0.216	0.000160189	2.25041e-25	0.488823	0.295	0.236	5.79212e-21	0.0241328	6.75124e-25
Excitatory Neurons	ZNF84	0.0145315	0.624548	0.171	0.132	1	0.874261	0.466821	0.113	0.12	1	2.5067e-25	0.408701	0.202	0.141	6.45175e-21	0.874261	7.5201e-25
Excitatory Neurons	NRCAM	0.356777	0.354761	0.296	0.302	1	8.62653e-18	1.12866	0.217	0.093	2.2203e-13	2.94391e-25	0.439032	0.257	0.191	7.57703e-21	0.356777	8.83173e-25
Excitatory Neurons	KIAA1109	0.00420633	0.750236	0.331	0.308	1	0.848514	0.60559	0.212	0.244	1	4.08927e-25	0.438193	0.285	0.225	1.0525e-20	0.848514	1.22678e-24
Excitatory Neurons	SARAF	0.0661781	0.603306	0.459	0.544	1	0.00410891	0.663501	0.44	0.481	1	1.5394e-24	0.387272	0.474	0.449	3.96211e-20	0.0661781	4.6182e-24
Excitatory Neurons	DMXL2	0.011729	0.666055	0.156	0.115	1	6.28625e-06	0.693577	0.174	0.11	0.161795	4.12938e-24	0.388386	0.18	0.123	1.06282e-19	0.011729	1.23882e-23
Excitatory Neurons	STOX2	2.20188e-05	1.01472	0.241	0.164	0.566721	3.3178e-05	0.868926	0.174	0.117	0.853936	5.68138e-24	0.40361	0.238	0.177	1.46227e-19	3.3178e-05	1.70442e-23
Excitatory Neurons	ITFG1	0.753495	0.441202	0.117	0.136	1	0.353183	0.309909	0.105	0.13	1	6.78485e-24	0.46329	0.179	0.125	1.74629e-19	0.753495	2.03546e-23
Excitatory Neurons	PREPL	0.24368	0.726824	0.311	0.34	1	1.29357e-05	0.842588	0.308	0.255	0.332939	7.1821e-24	0.453075	0.309	0.256	1.84853e-19	0.24368	2.15463e-23
Excitatory Neurons	DCTN5	4.21108e-05	0.899056	0.405	0.373	1	2.37402e-10	1.09576	0.338	0.251	6.11026e-06	1.1878e-23	0.489328	0.317	0.264	3.05717e-19	4.21108e-05	3.56341e-23
Excitatory Neurons	BPTF	0.000534399	0.821201	0.486	0.535	1	0.00668605	0.760646	0.437	0.509	1	1.24373e-23	0.345509	0.53	0.517	3.20111e-19	0.00668605	3.73119e-23
Excitatory Neurons	RNF130	3.01638e-07	1.01964	0.292	0.195	0.00776355	0.994454	0.489767	0.145	0.161	1	1.24508e-23	0.455192	0.231	0.174	3.20459e-19	0.994454	3.73525e-23
Excitatory Neurons	CCDC50	0.31293	0.612339	0.183	0.182	1	0.553304	0.353071	0.155	0.187	1	2.3006e-23	0.474582	0.243	0.188	5.92128e-19	0.553304	6.90179e-23
Excitatory Neurons	SPAST	0.0151268	0.573875	0.152	0.113	1	7.72382e-05	0.626164	0.137	0.085	1	3.34244e-23	0.37424	0.198	0.139	8.60277e-19	0.0151268	1.00273e-22
Excitatory Neurons	MAP4K4	0.0263954	0.615688	0.482	0.552	1	0.696856	0.393745	0.287	0.35	1	3.96678e-23	0.28885	0.5	0.464	1.02097e-18	0.696856	1.19003e-22
Excitatory Neurons	PHF14	0.0184704	0.865905	0.222	0.192	1	0.00656945	0.75386	0.206	0.177	1	9.10322e-23	0.402098	0.309	0.256	2.34299e-18	0.0184704	2.73097e-22
Excitatory Neurons	COX7A2	0.900902	0.516571	0.385	0.5	1	0.888121	0.291974	0.429	0.549	1	1.39414e-22	0.287505	0.613	0.615	3.58823e-18	0.900902	4.18241e-22
Excitatory Neurons	EPC1	0.00941512	0.787213	0.218	0.178	1	0.469236	0.565919	0.177	0.185	1	3.37368e-22	0.431381	0.323	0.274	8.68317e-18	0.469236	1.0121e-21
Excitatory Neurons	ANKRD50	0.0336501	0.697421	0.179	0.148	1	0.789955	0.398259	0.153	0.175	1	3.42567e-22	0.386381	0.201	0.144	8.81698e-18	0.789955	1.0277e-21
Excitatory Neurons	SLC39A6	0.0121291	0.788852	0.241	0.21	1	1.53177e-05	0.91784	0.241	0.184	0.394247	4.41695e-22	0.383516	0.295	0.237	1.13683e-17	0.0121291	1.32508e-21
Excitatory Neurons	GPR161	0.00428498	0.729061	0.198	0.151	1	0.000163203	0.755135	0.155	0.105	1	6.30205e-22	0.411434	0.214	0.157	1.62202e-17	0.00428498	1.89061e-21
Excitatory Neurons	TSPAN14	0.175991	0.308457	0.144	0.2	1	0.200727	0.571182	0.147	0.138	1	1.70595e-21	0.458407	0.22	0.167	4.39076e-17	0.200727	5.11784e-21
Excitatory Neurons	MGAT5	0.00598386	0.967269	0.222	0.184	1	0.00611565	0.72588	0.164	0.129	1	3.40113e-21	0.348909	0.166	0.113	8.75382e-17	0.00611565	1.02034e-20
Excitatory Neurons	CALM3	0.00592839	0.792986	0.424	0.454	1	0.0137457	0.332853	0.265	0.398	1	4.68257e-21	0.377607	0.479	0.468	1.2052e-16	0.0137457	1.40477e-20
Excitatory Neurons	GSK3B	5.20909e-05	0.908812	0.3	0.236	1	1.37849e-06	0.836535	0.22	0.15	0.0354797	1.42024e-20	0.394482	0.224	0.169	3.6554e-16	5.20909e-05	4.26071e-20
Excitatory Neurons	MECP2	0.00724492	0.767996	0.237	0.2	1	0.000149232	0.724687	0.188	0.135	1	1.82639e-20	0.436571	0.21	0.159	4.70075e-16	0.00724492	5.47916e-20
Excitatory Neurons	ZNF148	0.0453966	0.455063	0.183	0.282	1	0.012083	0.303178	0.231	0.347	1	1.85209e-20	0.430891	0.336	0.292	4.76692e-16	0.0453966	5.55628e-20
Excitatory Neurons	PIK3R3	7.12008e-09	1.11095	0.179	0.081	0.000183257	1.57358e-13	0.746726	0.131	0.048	4.05007e-09	3.24246e-20	0.366967	0.189	0.135	8.34545e-16	7.12008e-09	9.72738e-20
Excitatory Neurons	GRB2	0.0160606	0.780174	0.304	0.292	1	0.000305485	0.621401	0.303	0.262	1	4.94624e-20	0.460307	0.278	0.231	1.27306e-15	0.0160606	1.48387e-19
Excitatory Neurons	DNM1L	0.316092	0.657897	0.226	0.237	1	0.878363	0.48825	0.155	0.169	1	5.04476e-20	0.423789	0.267	0.218	1.29842e-15	0.878363	1.51343e-19
Excitatory Neurons	SMAP2	4.98458e-05	0.781136	0.16	0.091	1	0.00553385	0.566391	0.123	0.089	1	8.95313e-20	0.348085	0.119	0.075	2.30436e-15	0.00553385	2.68594e-19
Excitatory Neurons	CTNND2	1.10175e-06	1.05458	0.276	0.184	0.0283568	2.61452e-12	0.920396	0.153	0.066	6.72926e-08	1.19128e-19	0.328744	0.229	0.173	3.06613e-15	1.10175e-06	3.57385e-19
Excitatory Neurons	GSTA4	0.0358065	0.483151	0.121	0.088	1	0.942274	0.363162	0.094	0.1	1	2.27541e-19	0.407638	0.229	0.179	5.85644e-15	0.942274	6.82622e-19
Excitatory Neurons	RSF1	0.614437	0.590935	0.35	0.47	1	0.100206	0.542816	0.375	0.43	1	2.6562e-19	0.349147	0.482	0.465	6.83652e-15	0.614437	7.96859e-19
Excitatory Neurons	ABI2	0.418461	0.605699	0.35	0.421	1	3.19719e-06	0.76841	0.389	0.351	0.0822892	3.04994e-19	0.368204	0.452	0.436	7.84995e-15	0.418461	9.14983e-19
Excitatory Neurons	NAV3	1.93364e-06	0.787748	0.156	0.078	0.0497681	0.191369	0.40439	0.107	0.093	1	3.22232e-19	0.295747	0.144	0.096	8.2936e-15	0.191369	9.66695e-19
Excitatory Neurons	GNB5	0.0775655	0.64546	0.132	0.106	1	5.40729e-08	0.938968	0.158	0.086	0.00139173	4.08342e-19	0.350001	0.143	0.097	1.05099e-14	0.0775655	1.22502e-18
Excitatory Neurons	DYNC1I2	0.0386235	0.275554	0.307	0.462	1	0.380192	0.309411	0.298	0.39	1	6.1889e-19	0.297274	0.545	0.543	1.5929e-14	0.380192	1.85667e-18
Excitatory Neurons	ADNP	0.139061	0.629111	0.257	0.263	1	0.0425594	0.639617	0.247	0.241	1	6.69472e-19	0.426389	0.302	0.259	1.72309e-14	0.139061	2.00842e-18
Excitatory Neurons	NUDCD3	0.913232	0.608348	0.195	0.227	1	0.742144	0.387415	0.145	0.168	1	5.0417e-18	0.405334	0.182	0.137	1.29763e-13	0.913232	1.51251e-17
Excitatory Neurons	RANBP6	0.552272	0.471255	0.125	0.122	1	0.0248506	0.65754	0.131	0.104	1	8.04221e-18	0.34685	0.151	0.105	2.0699e-13	0.552272	2.41266e-17
Excitatory Neurons	SLC4A7	0.74254	0.434619	0.14	0.162	1	1.14416e-07	0.791776	0.193	0.116	0.00294484	8.54729e-18	0.324266	0.182	0.133	2.1999e-13	0.74254	2.56419e-17
Excitatory Neurons	MBOAT2	0.0118544	0.758405	0.167	0.127	1	0.0152945	0.662812	0.139	0.11	1	1.16714e-17	0.343366	0.187	0.138	3.00399e-13	0.0152945	3.50143e-17
Excitatory Neurons	SEC11C	0.550932	0.5256	0.163	0.166	1	1.30926e-17	1.17569	0.228	0.103	3.36976e-13	4.69422e-16	0.367731	0.276	0.234	1.2082e-11	0.550932	3.92777e-17
Excitatory Neurons	TMCC1	0.11833	0.60473	0.175	0.157	1	0.283472	0.305683	0.118	0.108	1	1.31743e-17	0.343992	0.137	0.093	3.3908e-13	0.283472	3.95229e-17
Excitatory Neurons	SPEN	4.24309e-11	1.1738	0.545	0.505	1.09209e-06	2.06267e-11	1.08406	0.424	0.354	5.30891e-07	1.46757e-17	0.349403	0.378	0.342	3.77722e-13	4.24309e-11	4.4027e-17
Excitatory Neurons	CCP110	0.00094094	0.762191	0.175	0.119	1	2.48878e-08	0.902686	0.196	0.116	0.000640561	2.0136e-17	0.373121	0.182	0.135	5.18261e-13	0.00094094	6.0408e-17
Excitatory Neurons	ZNF667	0.0217595	0.791782	0.144	0.107	1	0.689082	0.382001	0.11	0.111	1	3.27734e-17	0.326364	0.124	0.082	8.43521e-13	0.689082	9.83201e-17
Excitatory Neurons	VPS53	0.290029	0.691443	0.261	0.281	1	0.000260981	0.772087	0.188	0.139	1	4.97405e-17	0.386046	0.19	0.144	1.28022e-12	0.290029	1.49221e-16
Excitatory Neurons	CBX1	1.64274e-08	1.05423	0.459	0.4	0.000422808	0.13203	0.598773	0.279	0.295	1	5.10206e-17	0.345184	0.417	0.392	1.31317e-12	0.13203	1.53062e-16
Excitatory Neurons	KPNA5	0.447192	0.571653	0.148	0.145	1	0.00274662	0.844881	0.198	0.164	1	7.38449e-17	0.405686	0.198	0.153	1.90062e-12	0.447192	2.21535e-16
Excitatory Neurons	WDR82	3.28462e-05	0.971914	0.444	0.444	0.845396	1.62705e-08	0.968388	0.362	0.3	0.000418771	7.81773e-17	0.384144	0.353	0.32	2.01213e-12	3.28462e-05	2.34532e-16
Excitatory Neurons	TNKS	0.742607	0.533709	0.171	0.185	1	0.0674645	0.557769	0.177	0.158	1	9.17658e-17	0.378434	0.242	0.196	2.36187e-12	0.742607	2.75298e-16
Excitatory Neurons	ZMIZ1	5.45462e-15	1.21467	0.366	0.203	1.40391e-10	1.59361e-05	0.842273	0.233	0.173	0.410165	9.19793e-17	0.346298	0.259	0.211	2.36736e-12	1.59361e-05	2.75938e-16
Excitatory Neurons	B4GALT5	0.812691	0.489896	0.14	0.163	1	0.738533	0.278469	0.088	0.1	1	9.42863e-17	0.359552	0.137	0.095	2.42674e-12	0.812691	2.82859e-16
Excitatory Neurons	FAM126B	0.00418184	0.612536	0.136	0.09	1	9.40443e-09	0.840768	0.158	0.082	0.000242051	1.54318e-16	0.296786	0.141	0.097	3.97184e-12	0.00418184	4.62954e-16
Excitatory Neurons	ZCCHC14	0.314606	0.486089	0.109	0.097	1	0.0167511	0.627188	0.113	0.084	1	1.69741e-16	0.335175	0.136	0.094	4.36879e-12	0.314606	5.09223e-16
Excitatory Neurons	SBNO1	0.000315965	0.901301	0.3	0.248	1	1.79922e-07	1.03787	0.33	0.265	0.00463084	2.1852e-16	0.369388	0.271	0.226	5.62428e-12	0.000315965	6.55561e-16
Excitatory Neurons	KAT6B	0.601473	0.76664	0.183	0.195	1	0.808099	0.450114	0.19	0.209	1	2.93698e-16	0.337303	0.294	0.248	7.55919e-12	0.808099	8.81093e-16
Excitatory Neurons	PBRM1	0.330431	0.630313	0.296	0.326	1	0.169414	0.648615	0.249	0.259	1	3.49846e-16	0.367144	0.331	0.292	9.00435e-12	0.330431	1.04954e-15
Excitatory Neurons	OGA	0.00110306	0.865927	0.323	0.291	1	1.46647e-05	0.84384	0.351	0.317	0.377439	4.32779e-16	0.344784	0.321	0.282	1.11389e-11	0.00110306	1.29834e-15
Excitatory Neurons	PNMA8A	0.181862	0.667005	0.152	0.137	1	0.0273186	0.445451	0.107	0.081	1	4.531e-16	0.314932	0.132	0.091	1.16619e-11	0.181862	1.3593e-15
Excitatory Neurons	TSPYL1	0.618878	0.328432	0.16	0.194	1	0.0342519	0.272233	0.145	0.213	1	5.45445e-16	0.388257	0.215	0.172	1.40387e-11	0.618878	1.63634e-15
Excitatory Neurons	PANK3	0.351868	0.60571	0.268	0.293	1	4.98993e-06	0.815971	0.279	0.219	0.128431	5.48416e-16	0.375271	0.287	0.246	1.41151e-11	0.351868	1.64525e-15
Excitatory Neurons	FYN	0.433306	0.35862	0.237	0.305	1	0.105191	0.576454	0.153	0.137	1	5.73589e-16	0.414731	0.286	0.248	1.4763e-11	0.433306	1.72077e-15
Excitatory Neurons	ASH1L	0.257449	0.72668	0.327	0.378	1	0.00031633	0.711767	0.375	0.361	1	6.38752e-16	0.359194	0.355	0.325	1.64402e-11	0.257449	1.91626e-15
Excitatory Neurons	NCOA7	0.783202	0.397357	0.128	0.148	1	0.787123	0.327873	0.169	0.18	1	8.51195e-16	0.388374	0.156	0.116	2.19081e-11	0.787123	2.55359e-15
Excitatory Neurons	ATP6V0B	8.44987e-08	0.914696	0.486	0.433	0.00217483	5.54157e-06	0.849703	0.319	0.271	0.142629	8.97005e-16	0.406959	0.343	0.319	2.30871e-11	5.54157e-06	2.69102e-15
Excitatory Neurons	LRRC8B	0.179398	0.459897	0.113	0.095	1	4.42407e-08	0.688648	0.105	0.045	0.00113867	1.04019e-15	0.290382	0.116	0.077	2.67725e-11	0.179398	3.12058e-15
Excitatory Neurons	APBB1	1.52673e-05	1.11281	0.276	0.202	0.39295	0.00167407	0.544422	0.113	0.074	1	1.91631e-15	0.317644	0.131	0.091	4.93221e-11	0.00167407	5.74894e-15
Excitatory Neurons	ATP2C1	0.633645	0.272203	0.152	0.181	1	0.21321	0.314586	0.11	0.144	1	2.48652e-15	0.343921	0.162	0.119	6.3998e-11	0.633645	7.45955e-15
Excitatory Neurons	RFX7	0.0334366	0.585666	0.144	0.111	1	1.57008e-08	0.763283	0.166	0.089	0.000404106	2.64936e-15	0.323768	0.153	0.11	6.81893e-11	0.0334366	7.94808e-15
Excitatory Neurons	PCDHB2	0.505743	0.422151	0.093	0.116	1	0.0407781	0.524741	0.123	0.099	1	3.15225e-15	0.370519	0.192	0.149	8.11326e-11	0.505743	9.45675e-15
Excitatory Neurons	PCNX4	0.875078	0.526478	0.156	0.18	1	8.75326e-09	0.933915	0.223	0.137	0.000225291	3.39959e-15	0.423672	0.253	0.213	8.74987e-11	0.875078	1.01988e-14
Excitatory Neurons	CPEB4	0.0449211	0.730158	0.261	0.245	1	3.33654e-11	0.978591	0.287	0.182	8.58759e-07	4.91999e-15	0.365621	0.219	0.175	1.26631e-10	0.0449211	1.476e-14
Excitatory Neurons	POLR2B	0.218924	0.359477	0.128	0.175	1	0.618045	0.457615	0.166	0.177	1	5.57043e-15	0.401424	0.253	0.214	1.43372e-10	0.618045	1.67113e-14
Excitatory Neurons	ZBTB41	0.350908	0.261528	0.101	0.132	1	0.611437	0.480488	0.126	0.129	1	6.19864e-15	0.387983	0.153	0.113	1.59541e-10	0.611437	1.85959e-14
Excitatory Neurons	MICAL3	6.34636e-05	0.977379	0.183	0.113	1	0.0830146	0.460512	0.105	0.085	1	9.3154e-15	0.365528	0.147	0.108	2.3976e-10	0.0830146	2.79462e-14
Excitatory Neurons	DYNC1LI1	0.275603	0.596482	0.187	0.184	1	0.105262	0.615142	0.193	0.184	1	1.64049e-14	0.383488	0.27	0.235	4.22228e-10	0.275603	4.92146e-14
Excitatory Neurons	ZYG11B	0.00602463	0.733264	0.268	0.232	1	0.000252245	0.79387	0.255	0.213	1	1.82079e-14	0.369981	0.241	0.199	4.68634e-10	0.00602463	5.46236e-14
Excitatory Neurons	DIP2C	0.831696	0.471793	0.148	0.171	1	0.340876	0.509434	0.158	0.157	1	2.13807e-14	0.326747	0.178	0.136	5.50298e-10	0.831696	6.41422e-14
Excitatory Neurons	DNAJB6	0.0899557	0.827719	0.21	0.199	1	0.100114	0.740154	0.223	0.219	1	2.40316e-14	0.33827	0.337	0.309	6.18525e-10	0.100114	7.20948e-14
Excitatory Neurons	PHF20	0.426709	0.506644	0.218	0.227	1	0.0765	0.633122	0.198	0.188	1	3.07589e-14	0.384815	0.257	0.219	7.91673e-10	0.426709	9.22768e-14
Excitatory Neurons	RUFY2	0.759736	0.318305	0.113	0.115	1	0.841351	0.337611	0.099	0.102	1	1.02245e-13	0.321901	0.207	0.166	2.63159e-09	0.841351	3.06736e-13
Excitatory Neurons	PPM1A	0.06078	0.684688	0.163	0.137	1	0.071305	0.508197	0.147	0.128	1	1.25554e-13	0.358056	0.162	0.123	3.2315e-09	0.071305	3.76661e-13
Excitatory Neurons	TNRC6A	0.790467	0.634075	0.261	0.312	1	0.0501908	0.744669	0.244	0.241	1	1.56673e-13	0.41345	0.294	0.265	4.03244e-09	0.790467	4.70018e-13
Excitatory Neurons	POLR3A	0.489122	0.593258	0.148	0.148	1	0.0849324	0.429399	0.113	0.093	1	1.77099e-13	0.309396	0.136	0.098	4.55818e-09	0.489122	5.31298e-13
Excitatory Neurons	FEM1B	0.247611	0.68923	0.226	0.231	1	2.00125e-07	0.850616	0.268	0.191	0.00515081	1.84103e-13	0.34951	0.214	0.174	4.73845e-09	0.247611	5.52309e-13
Excitatory Neurons	NSF	0.0470571	0.557014	0.14	0.109	1	1.48387e-05	0.666848	0.147	0.089	0.381918	1.87891e-13	0.35169	0.131	0.095	4.83593e-09	0.0470571	5.63672e-13
Excitatory Neurons	LCOR	0.00751399	0.900781	0.206	0.167	1	0.0295867	0.772889	0.212	0.196	1	2.22115e-13	0.290365	0.24	0.197	5.71679e-09	0.0295867	6.66345e-13
Excitatory Neurons	DGKD	0.267907	0.56081	0.175	0.165	1	0.583992	0.30509	0.086	0.101	1	3.2194e-13	0.319868	0.12	0.085	8.28608e-09	0.583992	9.65819e-13
Excitatory Neurons	KBTBD11	0.00213241	0.776817	0.171	0.119	1	0.266616	0.416524	0.11	0.1	1	3.28652e-13	0.326768	0.131	0.094	8.45885e-09	0.266616	9.85956e-13
Excitatory Neurons	CYLD	0.00324232	0.696888	0.144	0.096	1	5.34931e-08	0.830411	0.177	0.101	0.00137681	3.38824e-13	0.3023	0.107	0.073	8.72065e-09	0.00324232	1.01647e-12
Excitatory Neurons	NORAD	0.547173	0.371998	0.518	0.673	1	0.999968	0.412334	0.429	0.563	1	3.48454e-13	0.309107	0.465	0.465	8.9685e-09	0.999968	1.04536e-12
Excitatory Neurons	RABGAP1L	0.00359644	0.729824	0.163	0.116	1	0.00189066	0.697147	0.161	0.121	1	3.57145e-13	0.299646	0.126	0.09	9.1922e-09	0.00359644	1.07144e-12
Excitatory Neurons	ANKRD11	5.75833e-06	0.841688	0.619	0.685	0.148208	1.85829e-12	1.08998	0.461	0.39	4.78286e-08	5.16499e-05	0.283617	0.37	0.383	1	5.16499e-05	5.57486e-12
Excitatory Neurons	DYNC1LI2	0.0522434	0.607818	0.401	0.443	1	9.90545e-05	0.881644	0.351	0.333	1	2.08534e-12	0.317391	0.407	0.396	5.36725e-08	0.0522434	6.25602e-12
Excitatory Neurons	BRD3	9.04419e-05	0.907857	0.393	0.366	1	7.32289e-08	1.12489	0.298	0.224	0.00188477	2.39375e-12	0.332013	0.3	0.268	6.16104e-08	9.04419e-05	7.18126e-12
Excitatory Neurons	ATF7IP	5.3319e-08	1.14263	0.374	0.283	0.00137232	2.88283e-12	1.1292	0.34	0.235	7.41982e-08	1.87914e-05	0.341177	0.26	0.251	0.483652	1.87914e-05	8.64849e-12
Excitatory Neurons	CAMTA1	1.63551e-05	1.06193	0.288	0.215	0.420947	0.000182986	0.817224	0.214	0.166	1	3.55758e-12	0.342965	0.334	0.314	9.15651e-08	0.000182986	1.06727e-11
Excitatory Neurons	BAZ2B	1.2661e-07	1.05293	0.346	0.25	0.00325869	0.00161546	0.703446	0.273	0.241	1	7.22918e-12	0.351835	0.305	0.276	1.86065e-07	0.00161546	2.16875e-11
Excitatory Neurons	POGZ	0.507428	0.533826	0.152	0.19	1	0.925318	0.43416	0.137	0.149	1	8.30488e-12	0.361971	0.237	0.204	2.13751e-07	0.925318	2.49146e-11
Excitatory Neurons	YLPM1	0.23698	0.631906	0.198	0.195	1	0.757164	0.350851	0.137	0.157	1	9.75059e-12	0.327435	0.232	0.196	2.50961e-07	0.757164	2.92518e-11
Excitatory Neurons	WSB2	0.194582	0.299198	0.195	0.263	1	0.0371197	0.699288	0.172	0.149	1	1.30011e-11	0.326405	0.224	0.19	3.34623e-07	0.194582	3.90034e-11
Excitatory Neurons	SOCS7	0.000126436	0.755739	0.195	0.126	1	0.00113657	0.714703	0.105	0.066	1	1.72064e-11	0.260654	0.125	0.091	4.42857e-07	0.00113657	5.16191e-11
Excitatory Neurons	STX12	0.457164	0.327196	0.125	0.155	1	0.875298	0.400703	0.131	0.142	1	1.72766e-11	0.364716	0.184	0.151	4.44665e-07	0.875298	5.18298e-11
Excitatory Neurons	SNRPN	0.0325109	0.692729	0.265	0.249	1	0.724422	0.418239	0.172	0.205	1	1.84619e-11	0.386165	0.265	0.24	4.75173e-07	0.724422	5.53858e-11
Excitatory Neurons	SVBP	0.0250959	0.634106	0.132	0.098	1	0.800494	0.350859	0.099	0.111	1	2.53549e-11	0.345411	0.208	0.174	6.52584e-07	0.800494	7.60646e-11
Excitatory Neurons	HNRNPA0	0.217623	0.614219	0.28	0.301	1	0.816012	0.487463	0.214	0.257	1	4.4989e-11	0.291486	0.381	0.368	1.15793e-06	0.816012	1.34967e-10
Excitatory Neurons	MKRN1	0.185863	0.615119	0.191	0.18	1	0.8194	0.35398	0.166	0.191	1	9.01557e-11	0.287293	0.203	0.168	2.32043e-06	0.8194	2.70467e-10
Excitatory Neurons	MRFAP1L1	0.00927528	0.772478	0.156	0.114	1	0.0426766	0.55567	0.134	0.11	1	1.67818e-10	0.332809	0.185	0.152	4.31931e-06	0.0426766	5.03455e-10
Excitatory Neurons	TAOK1	0.0692977	0.326003	0.265	0.387	1	0.000884027	0.688045	0.359	0.345	1	1.73112e-10	0.309669	0.375	0.362	4.45555e-06	0.0692977	5.19335e-10
Excitatory Neurons	MTF2	0.650786	0.389027	0.101	0.1	1	0.411488	0.344742	0.115	0.142	1	1.95433e-10	0.313947	0.186	0.154	5.03006e-06	0.650786	5.86299e-10
Excitatory Neurons	ARID1B	0.655929	0.584812	0.206	0.226	1	0.106863	0.267154	0.161	0.219	1	2.20533e-10	0.269991	0.335	0.312	5.67608e-06	0.655929	6.616e-10
Excitatory Neurons	RABEP1	0.815074	0.495347	0.218	0.245	1	0.0329087	0.623622	0.166	0.142	1	2.98519e-10	0.347686	0.223	0.193	7.68329e-06	0.815074	8.95558e-10
Excitatory Neurons	TP53BP1	0.137237	0.626484	0.358	0.414	1	0.000330402	0.695402	0.273	0.235	1	3.60235e-10	0.351185	0.265	0.24	9.27174e-06	0.137237	1.08071e-09
Excitatory Neurons	FBXO11	0.226717	0.264401	0.132	0.178	1	0.0451881	0.641304	0.188	0.17	1	6.454e-10	0.319296	0.213	0.182	1.66113e-05	0.226717	1.9362e-09
Excitatory Neurons	PIK3CA	0.194995	0.596127	0.171	0.159	1	0.173781	0.610523	0.153	0.142	1	7.40171e-10	0.333389	0.152	0.121	1.90505e-05	0.194995	2.22051e-09
Excitatory Neurons	CCSER2	0.334375	0.569251	0.179	0.177	1	0.0814848	0.586901	0.196	0.183	1	8.62841e-10	0.376144	0.214	0.188	2.22078e-05	0.334375	2.58852e-09
Excitatory Neurons	NSD2	3.15458e-05	0.953853	0.323	0.26	0.811925	9.03673e-10	0.991782	0.223	0.132	2.32587e-05	6.22883e-07	0.308589	0.241	0.222	0.0160318	3.15458e-05	2.71102e-09
Excitatory Neurons	JARID2	0.0382255	0.674995	0.16	0.128	1	0.515323	0.35741	0.107	0.104	1	9.55095e-10	0.254162	0.125	0.095	2.45822e-05	0.515323	2.86529e-09
Excitatory Neurons	FNIP2	0.000706993	0.894555	0.179	0.122	1	1.82369e-05	0.743646	0.18	0.118	0.469382	1.34751e-09	0.34153	0.135	0.106	3.46822e-05	0.000706993	4.04253e-09
Excitatory Neurons	HUWE1	0.670927	0.468271	0.377	0.481	1	0.542884	0.478485	0.3	0.35	1	1.4079e-09	0.357416	0.312	0.295	3.62366e-05	0.670927	4.22371e-09
Excitatory Neurons	KLHL42	0.0229222	0.723876	0.206	0.176	1	6.40018e-06	0.718828	0.188	0.124	0.164728	1.51042e-09	0.31154	0.175	0.144	3.88752e-05	0.0229222	4.53127e-09
Excitatory Neurons	ARIH1	6.93679e-06	0.991634	0.354	0.285	0.178539	0.000906518	0.763646	0.252	0.217	1	1.82026e-09	0.330982	0.217	0.188	4.68499e-05	0.000906518	5.46079e-09
Excitatory Neurons	AES	0.928378	0.501163	0.327	0.406	1	0.768149	0.47308	0.287	0.342	1	1.85925e-09	0.270802	0.325	0.304	4.78534e-05	0.928378	5.57776e-09
Excitatory Neurons	RAB6A	0.792437	0.48113	0.152	0.178	1	0.0317442	0.664932	0.158	0.133	1	2.00943e-09	0.305078	0.162	0.133	5.17187e-05	0.792437	6.02829e-09
Excitatory Neurons	UBE2O	0.000931134	0.800689	0.179	0.123	1	0.00137231	0.583754	0.123	0.083	1	3.25258e-09	0.259567	0.127	0.098	8.37148e-05	0.00137231	9.75773e-09
Excitatory Neurons	ZIC2	0.0559721	0.813335	0.261	0.248	1	3.95201e-09	1.2287	0.236	0.149	0.000101717	5.33563e-06	0.459296	0.18	0.162	0.137328	0.0559721	1.1856e-08
Excitatory Neurons	MPRIP	3.40113e-05	0.944323	0.377	0.336	0.875382	0.829267	0.490208	0.193	0.214	1	7.85756e-09	0.283598	0.226	0.197	0.000202238	0.829267	2.35727e-08
Excitatory Neurons	KLHDC10	0.0985186	0.723647	0.179	0.162	1	0.0724764	0.59867	0.166	0.149	1	9.72805e-09	0.304583	0.155	0.127	0.000250381	0.0985186	2.91842e-08
Excitatory Neurons	RTF1	0.221176	0.384138	0.265	0.374	1	0.203111	0.479391	0.252	0.339	1	1.13657e-08	0.290775	0.405	0.41	0.00029253	0.221176	3.40971e-08
Excitatory Neurons	GPBP1	0.805998	0.441625	0.257	0.32	1	0.000638746	0.879771	0.362	0.361	1	1.27527e-08	0.315953	0.352	0.348	0.00032823	0.805998	3.82582e-08
Excitatory Neurons	SCARB2	0.653925	0.396348	0.412	0.519	1	0.0475087	0.630615	0.367	0.411	1	1.41618e-08	0.342334	0.349	0.343	0.000364496	0.653925	4.24853e-08
Excitatory Neurons	G3BP2	0.942394	0.604214	0.296	0.363	1	1.54104e-07	0.792151	0.424	0.39	0.00396632	1.66176e-08	0.311464	0.314	0.301	0.000427705	0.942394	4.98529e-08
Excitatory Neurons	HMGCR	0.720037	0.4122	0.179	0.211	1	0.0466744	0.572975	0.164	0.142	1	2.75964e-08	0.327361	0.248	0.224	0.000710277	0.720037	8.27893e-08
Excitatory Neurons	GATAD2B	0.125954	0.781676	0.195	0.182	1	0.00234301	0.791987	0.169	0.13	1	2.77802e-08	0.293749	0.179	0.151	0.000715006	0.125954	8.33405e-08
Excitatory Neurons	CASK	0.325308	0.673803	0.195	0.196	1	0.144276	0.537779	0.161	0.15	1	4.3494e-08	0.309217	0.206	0.179	0.00111945	0.325308	1.30482e-07
Excitatory Neurons	ZC3H13	0.119636	0.798066	0.265	0.269	1	0.0104857	0.656472	0.271	0.255	1	4.51868e-08	0.322593	0.305	0.293	0.00116302	0.119636	1.35561e-07
Excitatory Neurons	RNMT	0.0402836	0.70996	0.288	0.284	1	0.209506	0.556613	0.327	0.368	1	6.25662e-08	0.343718	0.302	0.291	0.00161033	0.209506	1.87698e-07
Excitatory Neurons	SPAG9	0.288955	0.371553	0.315	0.437	1	0.0349204	0.719456	0.282	0.283	1	6.45588e-08	0.267617	0.379	0.374	0.00166161	0.288955	1.93676e-07
Excitatory Neurons	NCOA1	0.104451	0.362403	0.171	0.247	1	0.470704	0.309361	0.177	0.215	1	7.58538e-08	0.308458	0.245	0.225	0.00195233	0.470704	2.27561e-07
Excitatory Neurons	TSPAN7	1.36227e-05	0.756938	0.121	0.057	0.350621	7.63815e-08	0.613868	0.107	0.048	0.00196591	1.7436e-07	0.257482	0.11	0.086	0.00448768	1.36227e-05	2.29145e-07
Excitatory Neurons	MYEF2	0.0722855	0.709269	0.175	0.151	1	3.4747e-06	0.706353	0.155	0.093	0.0894317	8.14395e-08	0.287579	0.263	0.242	0.00209609	0.0722855	2.44319e-07
Excitatory Neurons	SCAPER	0.00257204	0.800472	0.156	0.106	1	0.377962	0.498218	0.115	0.11	1	8.41005e-08	0.253157	0.132	0.106	0.00216458	0.377962	2.52302e-07
Excitatory Neurons	SHOC2	0.536325	0.396921	0.113	0.138	1	0.455609	0.36151	0.142	0.141	1	9.26566e-08	0.347101	0.169	0.145	0.0023848	0.536325	2.7797e-07
Excitatory Neurons	PACS1	0.698666	0.522934	0.226	0.283	1	0.12831	0.263896	0.121	0.163	1	9.82261e-08	0.300653	0.154	0.128	0.00252814	0.698666	2.94678e-07
Excitatory Neurons	IP6K2	0.201709	0.614655	0.144	0.129	1	0.838255	0.364361	0.121	0.136	1	1.06409e-07	0.299467	0.204	0.18	0.00273876	0.838255	3.19228e-07
Excitatory Neurons	MAPK6	0.979585	0.302761	0.253	0.293	1	0.00119229	0.683548	0.26	0.226	1	1.15136e-07	0.302653	0.253	0.233	0.00296337	0.979585	3.45407e-07
Excitatory Neurons	SUGP2	0.0980214	0.266297	0.202	0.29	1	0.448378	0.395318	0.134	0.133	1	1.2372e-07	0.328753	0.238	0.219	0.00318431	0.448378	3.7116e-07
Excitatory Neurons	USP33	0.0990537	0.285763	0.121	0.176	1	0.136139	0.253701	0.113	0.153	1	1.31727e-07	0.300968	0.188	0.163	0.0033904	0.136139	3.95182e-07
Excitatory Neurons	RNF150	0.021105	0.67196	0.121	0.086	1	0.960753	0.36416	0.129	0.139	1	1.41377e-07	0.306625	0.128	0.103	0.00363876	0.960753	4.24131e-07
Excitatory Neurons	DHX36	0.280217	0.600945	0.288	0.315	1	0.140384	0.61423	0.268	0.282	1	1.42352e-07	0.309275	0.342	0.339	0.00366386	0.280217	4.27056e-07
Excitatory Neurons	RC3H2	0.409987	0.442847	0.14	0.18	1	0.632979	0.415513	0.129	0.13	1	1.49325e-07	0.278196	0.165	0.139	0.00384332	0.632979	4.47974e-07
Excitatory Neurons	CAND1	0.432539	0.586159	0.261	0.287	1	0.0231354	0.732298	0.273	0.269	1	1.59688e-07	0.293925	0.328	0.321	0.00411006	0.432539	4.79065e-07
Excitatory Neurons	BIRC6	0.0469119	0.328741	0.175	0.265	1	0.550636	0.428333	0.214	0.232	1	1.65083e-07	0.331641	0.226	0.205	0.0042489	0.550636	4.95249e-07
Excitatory Neurons	RPAP2	0.654218	0.5536	0.16	0.167	1	0.217749	0.265544	0.083	0.11	1	1.66159e-07	0.324535	0.215	0.193	0.00427661	0.654218	4.98478e-07
Excitatory Neurons	LATS1	0.230574	0.316671	0.109	0.148	1	0.382391	0.383469	0.147	0.145	1	1.76088e-07	0.314899	0.164	0.14	0.00453216	0.382391	5.28265e-07
Excitatory Neurons	DCAF7	0.339484	0.692103	0.346	0.405	1	0.0515434	0.639485	0.324	0.348	1	2.25048e-07	0.281911	0.363	0.361	0.00579229	0.339484	6.75144e-07
Excitatory Neurons	TRIM33	0.51075	0.486757	0.156	0.157	1	0.194172	0.502928	0.164	0.156	1	2.27044e-07	0.311048	0.23	0.21	0.00584366	0.51075	6.81132e-07
Excitatory Neurons	UBE2V2	0.151652	0.327149	0.16	0.221	1	0.311957	0.396763	0.172	0.222	1	2.38723e-07	0.329665	0.273	0.263	0.00614425	0.311957	7.16169e-07
Excitatory Neurons	PPA1	0.310826	0.476893	0.167	0.16	1	0.197984	0.565845	0.193	0.195	1	3.81077e-07	0.273044	0.342	0.337	0.00980815	0.310826	1.14323e-06
Excitatory Neurons	C16orf72	0.158654	0.686048	0.292	0.312	1	3.88109e-07	0.980233	0.308	0.246	0.00998914	5.00857e-05	0.27095	0.215	0.201	1	0.158654	1.16433e-06
Excitatory Neurons	KIF2A	0.833552	0.401224	0.156	0.181	1	0.212577	0.536713	0.177	0.172	1	4.16292e-07	0.33026	0.276	0.263	0.0107145	0.833552	1.24888e-06
Excitatory Neurons	DYNLL2	0.0029065	0.831585	0.412	0.423	1	0.000500057	0.789693	0.231	0.187	1	4.3758e-07	0.312502	0.216	0.195	0.0112624	0.0029065	1.31274e-06
Excitatory Neurons	RUNX1T1	5.36884e-07	1.12282	0.206	0.116	0.0138183	0.0651744	0.479598	0.18	0.16	1	0.587299	0.330926	0.117	0.121	1	0.587299	1.61065e-06
Excitatory Neurons	KIAA0232	0.316666	0.822695	0.241	0.258	1	0.000129775	0.758598	0.225	0.174	1	5.54843e-07	0.332322	0.216	0.196	0.0142805	0.316666	1.66453e-06
Excitatory Neurons	ARHGAP35	0.0108127	0.757711	0.405	0.436	1	0.0104663	0.752514	0.247	0.229	1	5.88277e-07	0.333154	0.252	0.235	0.0151411	0.0108127	1.76483e-06
Excitatory Neurons	TOMM70	0.602327	0.374207	0.132	0.16	1	0.609782	0.341938	0.129	0.153	1	6.60445e-07	0.289816	0.14	0.116	0.0169985	0.609782	1.98133e-06
Excitatory Neurons	USP15	0.0204644	0.260296	0.066	0.121	1	0.975135	0.281388	0.11	0.117	1	7.59177e-07	0.283833	0.164	0.14	0.0195397	0.975135	2.27753e-06
Excitatory Neurons	HERC2	0.691337	0.626703	0.292	0.35	1	0.13542	0.650794	0.174	0.164	1	8.1104e-07	0.329834	0.228	0.21	0.0208745	0.691337	2.43312e-06
Excitatory Neurons	KDM1A	0.44956	0.735472	0.218	0.234	1	0.27813	0.656142	0.172	0.171	1	9.20568e-07	0.278839	0.263	0.247	0.0236936	0.44956	2.7617e-06
Excitatory Neurons	CEP85L	0.00174106	0.870562	0.14	0.09	1	9.44082e-07	0.972635	0.193	0.122	0.0242988	3.36449e-06	0.271947	0.115	0.094	0.0865954	0.00174106	2.83224e-06
Excitatory Neurons	ARHGAP32	0.941869	0.305844	0.128	0.143	1	0.202275	0.520717	0.126	0.115	1	1.00472e-06	0.28034	0.155	0.131	0.0258596	0.941869	3.01417e-06
Excitatory Neurons	PFDN2	0.215996	0.489563	0.214	0.211	1	0.112205	0.597299	0.196	0.188	1	1.1911e-06	0.309777	0.317	0.317	0.0306565	0.215996	3.5733e-06
Excitatory Neurons	MSL1	0.860698	0.418365	0.195	0.22	1	0.941219	0.480335	0.19	0.218	1	1.20693e-06	0.309943	0.205	0.185	0.031064	0.941219	3.62079e-06
Excitatory Neurons	SSBP3	0.00560592	0.863901	0.296	0.266	1	0.0697951	0.73938	0.249	0.248	1	1.21042e-06	0.350069	0.214	0.196	0.0311539	0.0697951	3.63127e-06
Excitatory Neurons	SETD2	0.230813	0.695205	0.268	0.289	1	0.544426	0.514045	0.241	0.267	1	1.74621e-06	0.291019	0.262	0.247	0.0449441	0.544426	5.23863e-06
Excitatory Neurons	SLC25A4	0.597853	0.421059	0.148	0.15	1	0.142616	0.609969	0.169	0.158	1	2.46476e-06	0.280291	0.198	0.179	0.063438	0.597853	7.39426e-06
Excitatory Neurons	PJA1	0.351543	0.457905	0.121	0.111	1	0.911949	0.338095	0.097	0.1	1	2.47383e-06	0.286385	0.14	0.118	0.0636714	0.911949	7.42147e-06
Excitatory Neurons	MEAF6	0.0207448	0.581883	0.202	0.17	1	0.673327	0.341311	0.155	0.164	1	2.91474e-06	0.318562	0.223	0.208	0.0750197	0.673327	8.74421e-06
Excitatory Neurons	SPPL3	0.427567	0.395356	0.156	0.198	1	0.823516	0.308791	0.134	0.152	1	3.39572e-06	0.295853	0.164	0.144	0.0873991	0.823516	1.01871e-05
Excitatory Neurons	NDUFA5	0.415528	0.776488	0.183	0.19	1	0.454132	0.575311	0.212	0.229	1	3.7396e-06	0.295617	0.305	0.302	0.0962498	0.454132	1.12188e-05
Excitatory Neurons	BDP1	0.521247	0.652172	0.261	0.292	1	0.218346	0.297244	0.166	0.215	1	4.48845e-06	0.281383	0.248	0.233	0.115524	0.521247	1.34653e-05
Excitatory Neurons	KAT6A	0.00495442	0.990897	0.342	0.337	1	5.36584e-06	1.05776	0.322	0.276	0.138106	9.17499e-05	0.278359	0.293	0.29	1	0.00495442	1.60974e-05
Excitatory Neurons	SERINC3	0.103474	0.380159	0.156	0.228	1	0.320172	0.378576	0.185	0.235	1	7.71838e-06	0.333877	0.174	0.157	0.198656	0.320172	2.3155e-05
Excitatory Neurons	AFF4	0.541447	0.573294	0.354	0.431	1	8.81244e-05	0.775738	0.359	0.336	1	7.76396e-06	0.274549	0.328	0.326	0.199829	0.541447	2.32917e-05
Excitatory Neurons	SMG1	0.894105	0.463129	0.319	0.391	1	0.277852	0.678053	0.231	0.247	1	9.95162e-06	0.280672	0.261	0.248	0.256135	0.894105	2.98546e-05
Excitatory Neurons	FRYL	0.22678	0.345322	0.089	0.123	1	0.0193396	0.66574	0.166	0.14	1	1.10269e-05	0.314441	0.182	0.163	0.28381	0.22678	3.30803e-05
Excitatory Neurons	DBN1	0.655027	0.586649	0.257	0.296	1	0.519782	0.451281	0.142	0.144	1	1.13962e-05	0.25729	0.261	0.248	0.293314	0.655027	3.41881e-05
Excitatory Neurons	PHIP	0.0100534	0.90204	0.311	0.295	1	0.251681	0.677741	0.295	0.326	1	1.53331e-05	0.257641	0.335	0.333	0.394642	0.251681	4.59985e-05
Excitatory Neurons	DICER1	0.198247	0.400556	0.206	0.287	1	0.261002	0.382186	0.196	0.254	1	1.62339e-05	0.289573	0.233	0.219	0.417829	0.261002	4.8701e-05
Excitatory Neurons	KANSL1	0.366032	0.642825	0.156	0.153	1	0.0948327	0.566232	0.161	0.146	1	2.01074e-05	0.274429	0.209	0.195	0.517526	0.366032	6.03211e-05
Excitatory Neurons	UBTF	0.802092	0.435326	0.381	0.505	1	0.0893518	0.259466	0.196	0.268	1	2.42327e-05	0.280198	0.297	0.292	0.623702	0.802092	7.26964e-05
Excitatory Neurons	ZNF609	0.0980045	0.749549	0.237	0.233	1	0.0997519	0.539125	0.147	0.132	1	2.53103e-05	0.257818	0.153	0.133	0.651437	0.0997519	7.59291e-05
Excitatory Neurons	MYO9A	0.880521	0.377568	0.171	0.198	1	0.594367	0.366496	0.166	0.197	1	3.39622e-05	0.290257	0.184	0.167	0.874119	0.880521	0.000101883
Excitatory Neurons	CHD6	0.463248	0.696742	0.241	0.266	1	0.721291	0.600392	0.201	0.222	1	3.8583e-05	0.301947	0.268	0.261	0.99305	0.721291	0.000115745
Excitatory Neurons	CHML	0.408381	0.510299	0.121	0.113	1	0.00165067	0.557104	0.126	0.086	1	4.03621e-05	0.290891	0.153	0.135	1	0.408381	0.000121081
Excitatory Neurons	USP47	0.841134	0.559579	0.241	0.298	1	0.0135151	0.683584	0.3	0.294	1	4.35449e-05	0.298557	0.293	0.29	1	0.841134	0.000130629
Excitatory Neurons	SDC3	0.21484	0.286236	0.202	0.273	1	0.625021	0.442375	0.137	0.14	1	4.98075e-05	0.313804	0.2	0.187	1	0.625021	0.000149415
Excitatory Neurons	GPATCH2L	0.0112117	0.72642	0.214	0.177	1	0.00302562	0.758976	0.212	0.178	1	5.40768e-05	0.276268	0.213	0.199	1	0.0112117	0.000162222
Excitatory Neurons	CLCN3	0.0387852	0.314236	0.214	0.318	1	0.0129287	0.697182	0.236	0.215	1	5.98283e-05	0.32002	0.233	0.223	1	0.0387852	0.000179474
Excitatory Neurons	TRIM37	0.117567	0.453797	0.167	0.243	1	5.99475e-05	0.806975	0.161	0.107	1	0.00521413	0.25952	0.163	0.155	1	0.117567	0.000179832
Excitatory Neurons	CSNK1E	0.237108	0.291606	0.167	0.224	1	0.224895	0.269794	0.099	0.13	1	8.92478e-05	0.264018	0.18	0.165	1	0.237108	0.00026772
Excitatory Neurons	TMEM181	0.128306	0.256177	0.105	0.152	1	0.375568	0.257457	0.08	0.1	1	9.45926e-05	0.256846	0.125	0.108	1	0.375568	0.000283751
Excitatory Neurons	SRSF8	0.386526	0.341849	0.109	0.139	1	0.644165	0.269879	0.102	0.118	1	0.000117372	0.27463	0.13	0.113	1	0.644165	0.000352076
Excitatory Neurons	ZNF770	0.914895	0.500994	0.198	0.224	1	0.242919	0.605739	0.225	0.236	1	0.00013092	0.276215	0.208	0.195	1	0.914895	0.000392707
Excitatory Neurons	ZNF638	0.35368	0.397073	0.226	0.301	1	0.355167	0.414153	0.22	0.284	1	0.000179521	0.263403	0.3	0.299	1	0.355167	0.000538465
Excitatory Neurons	UBE2K	0.51487	0.423086	0.23	0.299	1	0.825395	0.549505	0.19	0.217	1	0.00023214	0.297442	0.25	0.246	1	0.825395	0.00069626
Excitatory Neurons	FAM168B	0.596637	0.60662	0.241	0.275	1	0.00239411	0.785744	0.233	0.201	1	0.000264376	0.286285	0.197	0.186	1	0.596637	0.000792919
Excitatory Neurons	ATMIN	0.0741883	0.254056	0.121	0.18	1	0.910497	0.389655	0.102	0.112	1	0.000411628	0.264884	0.154	0.14	1	0.910497	0.00123438
Excitatory Neurons	YIPF4	0.736116	0.579174	0.265	0.312	1	0.529927	0.492107	0.217	0.237	1	0.000531999	0.281165	0.223	0.215	1	0.736116	0.00159515
Excitatory Neurons	AP2B1	0.562608	0.44516	0.354	0.48	1	0.0344512	0.535421	0.346	0.363	1	0.000629408	0.254947	0.398	0.428	1	0.562608	0.00188703
Excitatory Neurons	RAPGEF1	0.185907	0.292863	0.218	0.298	1	0.382459	0.283216	0.126	0.155	1	0.000678456	0.258432	0.143	0.129	1	0.382459	0.00203399
Excitatory Neurons	BACE1	0.751772	0.410037	0.132	0.155	1	0.947829	0.424474	0.126	0.137	1	0.000685286	0.26816	0.125	0.111	1	0.947829	0.00205445
Excitatory Neurons	ZDBF2	0.0361765	0.310991	0.109	0.174	1	0.179828	0.631513	0.182	0.178	1	0.00232938	0.252919	0.101	0.089	1	0.179828	0.00697188
Excitatory Neurons	AP1S1	0.775483	0.439986	0.206	0.23	1	0.460737	0.279872	0.097	0.117	1	0.00233141	0.263696	0.168	0.16	1	0.775483	0.00697793
Excitatory Neurons	VDAC3	0.623667	0.337989	0.125	0.125	1	0.0990704	0.309146	0.115	0.16	1	0.00236279	0.299529	0.236	0.239	1	0.623667	0.00707164
Excitatory Neurons	EIF4E	0.671089	0.406782	0.113	0.132	1	0.122259	0.518779	0.123	0.107	1	0.00273542	0.262535	0.169	0.16	1	0.671089	0.00818382
Excitatory Neurons	PHF6	0.891945	0.465739	0.109	0.122	1	0.642696	0.429081	0.129	0.132	1	0.00425251	0.25985	0.24	0.241	1	0.891945	0.0127034
Excitatory Neurons	CCDC186	0.15065	0.743666	0.167	0.153	1	0.944013	0.482489	0.174	0.201	1	0.00492917	0.2793	0.14	0.131	1	0.944013	0.0147147
Excitatory Neurons	TMX4	0.063344	0.259712	0.179	0.262	1	0.228097	0.262191	0.169	0.218	1	0.00766341	0.296592	0.201	0.2	1	0.228097	0.0228145
Excitatory Neurons	MPHOSPH8	0.817967	0.477547	0.245	0.302	1	0.702999	0.414447	0.249	0.309	1	0.00900798	0.275263	0.291	0.305	1	0.817967	0.0267813
Excitatory Neurons	BEX4	0.593901	0.407718	0.171	0.178	1	0.98215	0.312099	0.164	0.182	1	0.0184474	0.257728	0.236	0.242	1	0.98215	0.0543276
Excitatory Neurons	USP10	0.647139	0.357427	0.113	0.135	1	0.630457	0.445527	0.153	0.16	1	0.0286767	0.262179	0.158	0.155	1	0.647139	0.0835867
Excitatory Neurons	NCKAP1	0.354916	0.584435	0.226	0.302	1	0.962303	0.485202	0.214	0.249	1	0.0420591	0.258623	0.233	0.24	1	0.962303	0.120945
Excitatory Neurons	ATP2B1	0.106999	0.286868	0.253	0.351	1	0.229364	0.367386	0.223	0.289	1	0.155067	0.271531	0.225	0.238	1	0.229364	0.287875
Inhibitory Neurons	SOX4	1.36875e-20	2.93923	0.955	0.73	3.52289e-16	1.27983e-08	3.30892	1	0.718	0.000329404	0	1.67451	0.999	0.886	0	1.27983e-08	0
Inhibitory Neurons	DCX	2.13153e-17	1.93796	0.477	0.099	5.48614e-13	0.227965	0.98338	0.167	0.08	1	0	1.61295	0.914	0.512	0	0.227965	0
Inhibitory Neurons	TCF4	0.000103138	1.44806	0.545	0.408	1	0.580648	0.944122	0.417	0.462	1	0	1.34146	0.818	0.658	0	0.580648	0
Inhibitory Neurons	NFIB	0.000152414	1.62898	0.591	0.492	1	0.355389	0.334898	0.25	0.499	1	0	1.34081	0.811	0.649	0	0.355389	0
Inhibitory Neurons	ERBB4	0.971002	0.630523	0.159	0.187	1	0.309443	1.15241	0.167	0.094	1	0	2.37084	0.623	0.151	0	0.971002	0
Inhibitory Neurons	CCDC88A	0.523741	0.853096	0.295	0.323	1	0.76993	1.49135	0.25	0.279	1	9.4329e-281	1.45961	0.701	0.531	2.42784e-276	0.76993	2.82987e-280
Inhibitory Neurons	DPYSL3	0.456083	1.26947	0.386	0.444	1	0.119133	1.03284	0.333	0.195	1	4.90855e-202	1.08801	0.735	0.598	1.26336e-197	0.456083	1.47257e-201
Inhibitory Neurons	SOX11	2.24283e-13	2.29306	0.682	0.306	5.77259e-09	1.43202e-05	2.40453	0.583	0.179	0.368575	2.76568e-173	0.734472	0.804	0.602	7.11831e-169	1.43202e-05	8.29704e-173
Inhibitory Neurons	NNAT	1.61642e-06	1.27276	0.477	0.22	0.0416035	0.00182377	1.50006	0.417	0.141	1	1.13861e-114	0.354367	0.912	0.82	2.93056e-110	0.00182377	3.41584e-114
Inhibitory Neurons	MAP1B	5.22694e-06	0.836641	0.909	0.904	0.134531	0.000551097	2.06393	0.833	0.535	1	2.17103e-109	0.474996	0.909	0.876	5.58779e-105	0.000551097	6.51308e-109
Inhibitory Neurons	CD24	0.0199156	1.10119	0.432	0.352	1	0.245827	0.926342	0.333	0.237	1	5.82485e-102	0.750497	0.653	0.523	1.4992e-97	0.245827	1.74745e-101
Inhibitory Neurons	ZNF91	0.0918092	1.08048	0.318	0.264	1	0.211859	1.52349	0.333	0.235	1	2.01864e-99	1.08858	0.513	0.401	5.19557e-95	0.211859	6.05591e-99
Inhibitory Neurons	TUBB2B	0.620049	0.506184	0.341	0.376	1	0.157487	1.20635	0.333	0.198	1	3.41087e-94	0.625169	0.773	0.707	8.77891e-90	0.620049	1.02326e-93
Inhibitory Neurons	ATCAY	2.17733e-18	2.04411	0.455	0.086	5.60401e-14	3.25281e-13	1.98841	0.417	0.034	8.37208e-09	2.32579e-93	1.00156	0.348	0.192	5.98611e-89	3.25281e-13	6.97736e-93
Inhibitory Neurons	TTC3	1.34796e-05	0.970909	0.773	0.837	0.346937	0.451216	0.87252	0.583	0.825	1	6.85646e-92	0.57868	0.8	0.854	1.76472e-87	0.451216	2.05694e-91
Inhibitory Neurons	KIDINS220	0.00682503	1.0409	0.5	0.449	1	0.125873	1.20417	0.417	0.291	1	2.72552e-90	0.803866	0.603	0.516	7.01494e-86	0.125873	8.17655e-90
Inhibitory Neurons	MAP2	2.78889e-08	1.66566	0.636	0.378	0.000717804	0.00777011	1.63024	0.417	0.166	1	1.956e-87	0.602896	0.714	0.63	5.03436e-83	0.00777011	5.86801e-87
Inhibitory Neurons	MIAT	0.0706273	0.745106	0.114	0.054	1	0.00940005	1.16297	0.167	0.034	1	8.02767e-75	0.921131	0.376	0.24	2.06616e-70	0.0706273	2.4083e-74
Inhibitory Neurons	BASP1	0.00977917	1.2923	0.432	0.354	1	0.185086	1.43996	0.333	0.239	1	9.74934e-71	0.595928	0.694	0.658	2.50928e-66	0.185086	2.9248e-70
Inhibitory Neurons	CEP170	0.0295251	1.53008	0.364	0.299	1	0.178456	1.7701	0.333	0.242	1	4.97542e-61	0.772002	0.524	0.453	1.28057e-56	0.178456	1.49262e-60
Inhibitory Neurons	ARL4C	0.0811908	1.04976	0.341	0.29	1	0.113331	1.9584	0.333	0.212	1	8.58884e-56	1.03889	0.337	0.236	2.2106e-51	0.113331	2.57665e-55
Inhibitory Neurons	GDAP1L1	0.178246	0.630195	0.114	0.067	1	1.11629e-06	1.51101	0.167	0.012	0.028731	1.24988e-55	0.88622	0.202	0.103	3.21695e-51	0.178246	3.74965e-55
Inhibitory Neurons	ZNF704	0.751617	0.977123	0.205	0.223	1	0.841819	0.768615	0.167	0.227	1	3.66013e-55	0.922145	0.419	0.334	9.42044e-51	0.841819	1.09804e-54
Inhibitory Neurons	FNBP1L	0.204606	1.1717	0.273	0.247	1	0.67735	1.12094	0.25	0.258	1	1.08461e-51	0.78133	0.513	0.473	2.79157e-47	0.67735	3.25383e-51
Inhibitory Neurons	CHD7	6.83973e-05	1.69442	0.432	0.244	1	1.0252e-05	2.59893	0.5	0.127	0.263865	1.82163e-48	0.916078	0.364	0.277	4.68852e-44	6.83973e-05	5.4649e-48
Inhibitory Neurons	ELAVL3	4.51677e-05	1.25728	0.432	0.22	1	0.107364	1.67455	0.167	0.062	1	9.5838e-48	0.75862	0.408	0.315	2.46668e-43	0.107364	2.87514e-47
Inhibitory Neurons	TUBA1A	0.00327681	0.592462	0.795	0.78	1	0.0321689	0.755626	0.75	0.602	1	3.83018e-43	0.274294	0.95	0.93	9.85811e-39	0.0321689	1.14905e-42
Inhibitory Neurons	PROX1	0.0031551	1.25469	0.227	0.108	1	0.00752746	1.76391	0.25	0.069	1	1.90316e-37	1.00032	0.168	0.094	4.89836e-33	0.00752746	5.70949e-37
Inhibitory Neurons	MAPT	2.78728e-05	1.60426	0.295	0.114	0.717391	0.00163629	1.73894	0.25	0.054	1	1.3708e-32	0.624946	0.331	0.247	3.52818e-28	0.00163629	4.11241e-32
Inhibitory Neurons	KALRN	0.299013	0.797332	0.114	0.077	1	0.0618903	1.43853	0.167	0.053	1	1.82254e-29	0.784285	0.212	0.14	4.69086e-25	0.299013	5.46763e-29
Inhibitory Neurons	ANKRD12	0.0413224	1.49084	0.409	0.378	1	0.568825	1.00046	0.417	0.462	1	2.28083e-27	0.675405	0.493	0.507	5.87039e-23	0.568825	6.84248e-27
Inhibitory Neurons	EIF4G2	0.116227	0.907858	0.545	0.686	1	0.0173347	1.26191	0.667	0.631	1	2.97285e-25	0.435694	0.647	0.742	7.65153e-21	0.116227	8.91856e-25
Inhibitory Neurons	CRMP1	0.0588158	1.10702	0.227	0.15	1	0.0254263	1.34607	0.167	0.042	1	1.66718e-24	0.666631	0.382	0.339	4.29099e-20	0.0588158	5.00155e-24
Inhibitory Neurons	MYCBP2	0.809384	0.42651	0.205	0.255	1	0.31097	0.263867	0.083	0.225	1	1.94367e-24	0.782976	0.349	0.309	5.00262e-20	0.809384	5.83101e-24
Inhibitory Neurons	CDK5R1	4.05138e-05	1.32698	0.205	0.06	1	0.000917601	1.42457	0.167	0.023	1	3.58146e-24	0.672301	0.247	0.182	9.21797e-20	0.000917601	1.07444e-23
Inhibitory Neurons	RTN4	0.0666682	0.824027	0.568	0.656	1	0.016087	1.10182	0.667	0.538	1	2.14172e-20	0.346565	0.671	0.754	5.51236e-16	0.0666682	6.42516e-20
Inhibitory Neurons	APC	0.585468	0.725847	0.318	0.35	1	0.76901	1.59271	0.25	0.276	1	5.37081e-19	0.668429	0.455	0.466	1.38234e-14	0.76901	1.61124e-18
Inhibitory Neurons	ATRX	0.615922	0.724331	0.341	0.498	1	0.962643	0.92936	0.333	0.475	1	6.85e-15	0.508131	0.533	0.608	1.76305e-10	0.962643	2.055e-14
Inhibitory Neurons	SOBP	0.0517246	1.25804	0.205	0.129	1	0.00115806	2.11706	0.333	0.091	1	1.32707e-14	0.740012	0.211	0.171	3.4156e-10	0.0517246	3.9812e-14
Inhibitory Neurons	TTN	0.0231947	0.928869	0.5	0.435	1	0.207532	0.781817	0.5	0.462	1	4.25267e-14	0.544952	0.376	0.366	1.09455e-09	0.207532	1.2758e-13
Inhibitory Neurons	MEX3A	0.0759686	1.00244	0.295	0.224	1	0.221619	1.02686	0.25	0.146	1	8.2638e-14	0.652074	0.345	0.334	2.12694e-09	0.221619	2.47914e-13
Inhibitory Neurons	GSE1	0.841438	0.743484	0.159	0.17	1	0.0093363	1.60003	0.417	0.183	1	2.4134e-12	0.686816	0.221	0.188	6.21162e-08	0.841438	7.24021e-12
Inhibitory Neurons	MYLPF	0.95763	0.757523	0.136	0.149	1	0.128206	1.2327	0.333	0.205	1	2.38501e-11	0.44608	0.451	0.488	6.13855e-07	0.95763	7.15504e-11
Inhibitory Neurons	GTF2I	0.58669	0.616067	0.386	0.576	1	0.275129	0.767138	0.5	0.487	1	2.39691e-11	0.480278	0.534	0.637	6.16917e-07	0.58669	7.19074e-11
Inhibitory Neurons	KDM5A	0.166662	0.311119	0.205	0.363	1	0.374834	0.310324	0.167	0.343	1	2.99012e-10	0.25309	0.201	0.307	7.69598e-06	0.374834	8.97037e-10
Inhibitory Neurons	ARID1A	0.245858	1.11307	0.318	0.311	1	0.536083	1.10882	0.167	0.297	1	8.81244e-10	0.271922	0.224	0.34	2.26815e-05	0.536083	2.64373e-09
Inhibitory Neurons	TOP2B	0.162002	1.09314	0.341	0.334	1	0.83597	0.730048	0.25	0.285	1	1.06904e-09	0.579228	0.395	0.425	2.7515e-05	0.83597	3.20712e-09
Inhibitory Neurons	YIPF4	0.253899	0.599422	0.182	0.31	1	0.282656	0.344063	0.083	0.236	1	7.18703e-09	0.286661	0.152	0.23	0.00018498	0.282656	2.15611e-08
Inhibitory Neurons	DRAXIN	0.698949	0.666966	0.273	0.289	1	0.0345886	1.45184	0.25	0.092	1	7.3373e-09	0.562555	0.282	0.266	0.000188847	0.698949	2.20119e-08
Inhibitory Neurons	RBPJ	0.951912	0.942657	0.25	0.308	1	0.855987	1.24649	0.333	0.435	1	1.41904e-08	0.312125	0.264	0.396	0.000365233	0.951912	4.25713e-08
Inhibitory Neurons	PHACTR4	0.518147	1.00218	0.295	0.327	1	0.570467	0.823517	0.25	0.216	1	1.67926e-08	0.254091	0.164	0.245	0.000432207	0.570467	5.03777e-08
Inhibitory Neurons	HP1BP3	0.862303	0.647892	0.273	0.367	1	0.401947	0.52955	0.167	0.339	1	3.08718e-08	0.254028	0.285	0.422	0.000794578	0.862303	9.26153e-08
Inhibitory Neurons	HNRNPA0	0.0684183	0.460749	0.136	0.302	1	0.250371	0.922697	0.333	0.254	1	3.58787e-08	0.253252	0.264	0.393	0.000923447	0.250371	1.07636e-07
Inhibitory Neurons	KDM1A	0.814385	0.685568	0.182	0.234	1	0.498598	0.525778	0.083	0.171	1	4.33045e-08	0.252228	0.18	0.265	0.00111457	0.814385	1.29913e-07
Inhibitory Neurons	VGLL4	0.183801	0.391656	0.273	0.47	1	0.394712	0.714625	0.167	0.332	1	8.20809e-08	0.308464	0.195	0.287	0.0021126	0.394712	2.46243e-07
Inhibitory Neurons	SEPT3	0.757538	0.517643	0.136	0.169	1	0.218285	1.24315	0.167	0.081	1	8.98933e-08	0.573389	0.305	0.305	0.00231367	0.757538	2.6968e-07
Inhibitory Neurons	RTF1	0.356151	0.529602	0.227	0.366	1	0.589713	0.631323	0.333	0.335	1	9.08293e-08	0.25669	0.29	0.433	0.00233776	0.589713	2.72488e-07
Inhibitory Neurons	POU2F2	0.000542439	0.822227	0.114	0.027	1	0.00244	2.26717	0.167	0.027	1	2.24212e-07	0.414281	0.103	0.076	0.00577078	0.00244	6.72637e-07
Inhibitory Neurons	EP300	0.122985	0.827233	0.136	0.278	1	0.806429	1.31133	0.25	0.261	1	3.3834e-07	0.298504	0.143	0.21	0.00870819	0.806429	1.01502e-06
Inhibitory Neurons	WDR82	0.504482	1.01073	0.364	0.446	1	0.00232068	1.59484	0.583	0.302	1	5.06042e-07	0.276535	0.24	0.346	0.0130245	0.504482	1.51812e-06
Inhibitory Neurons	ZFHX3	0.520991	1.0176	0.295	0.313	1	0.430412	0.729659	0.333	0.293	1	5.74158e-07	0.253619	0.112	0.165	0.0147777	0.520991	1.72247e-06
Inhibitory Neurons	SMG1	0.106004	0.302464	0.205	0.388	1	0.761646	0.417772	0.25	0.246	1	5.74236e-07	0.290245	0.184	0.265	0.0147797	0.761646	1.72271e-06
Inhibitory Neurons	ZNF292	0.595381	0.610188	0.182	0.257	1	0.522585	0.622296	0.417	0.459	1	6.68612e-07	0.58753	0.398	0.449	0.0172087	0.595381	2.00584e-06
Inhibitory Neurons	NORAD	0.389834	0.44266	0.545	0.661	1	0.511672	0.516535	0.5	0.557	1	1.71338e-06	0.250268	0.335	0.491	0.0440991	0.511672	5.14015e-06
Inhibitory Neurons	CREBBP	0.102867	1.12604	0.386	0.379	1	0.0900874	1.19895	0.417	0.271	1	2.35832e-06	0.305251	0.177	0.252	0.0606985	0.102867	7.07495e-06
Inhibitory Neurons	ZYG11B	0.446788	0.645771	0.159	0.237	1	0.47916	1.24215	0.25	0.215	1	3.12297e-06	0.284978	0.155	0.221	0.0803789	0.47916	9.36887e-06
Inhibitory Neurons	PHIP	0.54625	0.633451	0.205	0.298	1	0.879696	0.41078	0.25	0.324	1	4.01421e-06	0.323717	0.246	0.351	0.103318	0.879696	1.20426e-05
Inhibitory Neurons	ZRANB1	0.349421	0.927593	0.341	0.372	1	0.253934	1.11102	0.333	0.257	1	5.03853e-06	0.279862	0.15	0.211	0.129682	0.349421	1.51155e-05
Inhibitory Neurons	YWHAG	0.531418	0.915963	0.318	0.36	1	0.852312	0.971001	0.25	0.288	1	5.04314e-06	0.519093	0.366	0.398	0.1298	0.852312	1.51293e-05
Inhibitory Neurons	NOVA2	5.15656e-06	1.42575	0.295	0.103	0.13272	0.012794	1.40446	0.167	0.037	1	0.480736	0.355386	0.128	0.133	1	0.480736	1.54696e-05
Inhibitory Neurons	ASH1L	0.190085	1.20313	0.364	0.374	1	0.641789	0.593432	0.333	0.362	1	6.11142e-06	0.351365	0.245	0.35	0.157296	0.641789	1.83342e-05
Inhibitory Neurons	NIPBL	0.917882	0.901843	0.295	0.376	1	0.77923	0.288277	0.25	0.359	1	8.33159e-06	0.331021	0.229	0.325	0.214439	0.917882	2.49946e-05
Inhibitory Neurons	ATMIN	0.753376	0.772826	0.136	0.175	1	0.418785	1.50851	0.167	0.111	1	9.8854e-06	0.254966	0.106	0.151	0.25443	0.753376	2.96559e-05
Inhibitory Neurons	ZNF148	0.233348	0.542255	0.159	0.275	1	0.515688	0.920142	0.333	0.341	1	1.0054e-05	0.299996	0.226	0.318	0.258769	0.515688	3.01616e-05
Inhibitory Neurons	GPATCH2L	0.635268	0.528623	0.136	0.181	1	0.329132	1.11305	0.25	0.18	1	1.61081e-05	0.316125	0.152	0.213	0.414589	0.635268	4.83234e-05
Inhibitory Neurons	DIP2C	0.547078	0.70776	0.182	0.168	1	0.756352	0.928144	0.167	0.157	1	1.93166e-05	0.258753	0.11	0.155	0.49717	0.756352	5.79485e-05
Inhibitory Neurons	POGZ	0.34873	0.471553	0.114	0.187	1	0.216621	0.975324	0.25	0.148	1	2.52094e-05	0.296363	0.16	0.223	0.648838	0.34873	7.56261e-05
Inhibitory Neurons	SETBP1	0.486861	0.697152	0.205	0.191	1	0.62829	1.14282	0.167	0.141	1	3.11194e-05	0.324269	0.174	0.242	0.800951	0.62829	9.33553e-05
Inhibitory Neurons	KAT6A	0.121339	0.833713	0.364	0.337	1	0.316639	1.06495	0.333	0.279	1	3.24842e-05	0.34865	0.218	0.305	0.836078	0.316639	9.74494e-05
Inhibitory Neurons	LCOR	0.104727	0.278283	0.068	0.172	1	0.999128	0.772557	0.167	0.197	1	4.00815e-05	0.608404	0.214	0.207	1	0.999128	0.00012024
Inhibitory Neurons	ZSCAN18	0.449114	0.553014	0.114	0.175	1	0.598664	0.324359	0.083	0.15	1	7.82993e-05	0.289139	0.139	0.192	1	0.598664	0.000234879
Inhibitory Neurons	ZNF638	0.587226	0.87389	0.273	0.294	1	0.0739434	1.52744	0.417	0.28	1	7.95208e-05	0.355874	0.225	0.314	1	0.587226	0.000238543
Inhibitory Neurons	DBN1	0.155994	1.06612	0.318	0.292	1	0.675807	0.52001	0.167	0.143	1	9.77935e-05	0.340829	0.191	0.263	1	0.675807	0.000293352
Inhibitory Neurons	FZD3	0.000103663	1.21549	0.545	0.386	1	0.222959	1.17068	0.333	0.242	1	0.0361728	0.428423	0.35	0.402	1	0.222959	0.000310956
Inhibitory Neurons	MTF2	0.577971	0.606592	0.068	0.1	1	0.649546	0.695447	0.083	0.141	1	0.00012078	0.31253	0.123	0.17	1	0.649546	0.000362298
Inhibitory Neurons	HERC1	0.617621	0.717357	0.205	0.207	1	0.000204847	2.16296	0.5	0.172	1	0.920683	0.445288	0.179	0.201	1	0.920683	0.000614416
Inhibitory Neurons	POU2F1	0.710211	0.719996	0.182	0.188	1	0.17022	1.33972	0.25	0.141	1	0.000206951	0.627087	0.223	0.223	1	0.710211	0.000620723
Inhibitory Neurons	AFF4	0.110698	0.297224	0.227	0.428	1	0.610501	1.31695	0.333	0.337	1	0.000225162	0.32384	0.248	0.343	1	0.610501	0.000675335
Inhibitory Neurons	BEX1	0.128748	0.783155	0.227	0.16	1	0.0303112	1.33973	0.25	0.088	1	0.000325036	0.390553	0.364	0.39	1	0.128748	0.000974791
Inhibitory Neurons	ZBTB44	0.900235	0.460442	0.114	0.132	1	0.251792	1.40076	0.25	0.166	1	0.000327522	0.289566	0.1	0.136	1	0.900235	0.000982244
Inhibitory Neurons	TNRC6C	0.485088	0.780479	0.205	0.194	1	0.248959	1.60654	0.25	0.166	1	0.000485402	0.621454	0.229	0.232	1	0.485088	0.0014555
Inhibitory Neurons	GSK3B	0.671907	0.678393	0.227	0.242	1	0.74615	0.816005	0.167	0.154	1	0.000549874	0.276723	0.144	0.191	1	0.74615	0.00164872
Inhibitory Neurons	PHF14	0.804796	0.612398	0.182	0.195	1	0.89289	0.670454	0.167	0.178	1	0.000596801	0.352909	0.208	0.282	1	0.89289	0.00178934
Inhibitory Neurons	BMPR2	0.104653	0.276207	0.182	0.355	1	0.418911	1.46602	0.333	0.326	1	0.000602273	0.314026	0.247	0.336	1	0.418911	0.00180573
Inhibitory Neurons	TAOK1	0.164033	0.568238	0.205	0.379	1	0.245422	1.14303	0.417	0.346	1	0.00061565	0.315996	0.28	0.382	1	0.245422	0.00184581
Inhibitory Neurons	C16orf72	0.463346	0.873377	0.205	0.311	1	0.640132	1.63217	0.25	0.249	1	0.000665113	0.344581	0.159	0.213	1	0.640132	0.00199401
Inhibitory Neurons	ATP6V1A	0.507493	0.827953	0.182	0.166	1	0.649656	0.686058	0.083	0.141	1	0.000792565	0.315546	0.134	0.178	1	0.649656	0.00237581
Inhibitory Neurons	KIF21A	0.831399	0.989743	0.205	0.264	1	0.0507531	1.41986	0.333	0.166	1	0.000827142	0.49764	0.333	0.368	1	0.831399	0.00247937
Inhibitory Neurons	SPEN	0.00090395	1.38802	0.568	0.508	1	0.189886	1.31055	0.417	0.358	1	0.136042	0.515585	0.305	0.36	1	0.189886	0.0027094
Inhibitory Neurons	STRBP	0.639035	0.995613	0.182	0.183	1	0.408201	0.800877	0.167	0.108	1	0.000964187	0.266203	0.148	0.195	1	0.639035	0.00288977
Inhibitory Neurons	SPAST	0.496734	0.997358	0.136	0.116	1	0.00103534	1.99881	0.333	0.087	1	0.483913	0.392419	0.147	0.156	1	0.496734	0.0031028
Inhibitory Neurons	RUFY3	0.0157722	1.34778	0.386	0.31	1	0.047907	1.19526	0.333	0.163	1	0.001163	0.268765	0.294	0.397	1	0.047907	0.00348493
Inhibitory Neurons	KMT2A	0.0669139	1.16152	0.455	0.489	1	0.716586	1.07937	0.25	0.4	1	0.00131301	0.540806	0.383	0.452	1	0.716586	0.00393385
Inhibitory Neurons	RSBN1	0.0899844	1.17287	0.205	0.137	1	0.949117	1.34126	0.167	0.184	1	0.00135009	0.520052	0.187	0.181	1	0.949117	0.00404481
Inhibitory Neurons	KDM4B	0.950755	0.668613	0.205	0.238	1	0.446564	0.926641	0.25	0.202	1	0.00135757	0.295386	0.104	0.137	1	0.950755	0.0040672
Inhibitory Neurons	BAZ2B	0.950488	0.4758	0.227	0.259	1	0.293286	0.643726	0.333	0.243	1	0.00178843	0.289639	0.224	0.296	1	0.950488	0.0053557
Inhibitory Neurons	CHD2	0.583557	1.05849	0.318	0.363	1	0.119104	1.20504	0.417	0.289	1	0.00194794	0.399061	0.187	0.249	1	0.583557	0.00583245
Inhibitory Neurons	FXYD6	0.470728	0.533117	0.182	0.273	1	0.00227489	1.77419	0.5	0.221	1	0.159742	0.469	0.316	0.373	1	0.470728	0.00680915
Inhibitory Neurons	ZNF791	0.982963	0.691382	0.182	0.216	1	0.423861	0.960031	0.25	0.189	1	0.00253064	0.333472	0.118	0.154	1	0.982963	0.00757271
Inhibitory Neurons	CMIP	0.00268616	1.42453	0.341	0.209	1	0.0254594	1.4726	0.333	0.144	1	0.00513807	0.510918	0.187	0.185	1	0.0254594	0.00803684
Inhibitory Neurons	AL078639.1	0.244026	1.24449	0.5	0.623	1	0.705173	0.321558	0.417	0.48	1	0.0032972	0.446696	0.362	0.41	1	0.705173	0.00985903
Inhibitory Neurons	SACS	0.6207	1.01648	0.273	0.298	1	0.245995	0.944502	0.25	0.158	1	0.0034397	0.539611	0.292	0.32	1	0.6207	0.0102837
Inhibitory Neurons	BRD3	0.0448712	1.0764	0.409	0.367	1	0.00344537	1.72602	0.5	0.227	1	0.373648	0.432331	0.233	0.285	1	0.373648	0.0103005
Inhibitory Neurons	APC2	0.674643	0.967489	0.159	0.159	1	0.0234287	1.26676	0.167	0.042	1	0.00363987	0.492096	0.173	0.168	1	0.674643	0.0108799
Inhibitory Neurons	USP11	0.177655	0.40373	0.273	0.471	1	0.555555	0.511991	0.167	0.291	1	0.00370027	0.380288	0.231	0.308	1	0.555555	0.0110598
Inhibitory Neurons	AFTPH	0.773214	0.557203	0.136	0.136	1	0.73592	0.251764	0.083	0.125	1	0.00404194	0.263491	0.085	0.111	1	0.773214	0.0120769
Inhibitory Neurons	ZNF608	0.0391256	1.30381	0.295	0.21	1	0.709824	1.23941	0.167	0.153	1	0.00407748	0.250961	0.149	0.191	1	0.709824	0.0121826
Inhibitory Neurons	PNRC1	0.256427	0.362533	0.159	0.269	1	0.957921	0.562318	0.417	0.556	1	0.00414466	0.366112	0.241	0.323	1	0.957921	0.0123825
Inhibitory Neurons	TRIM24	0.457308	0.2766	0.159	0.236	1	0.439018	0.400006	0.083	0.186	1	0.00460608	0.378203	0.183	0.24	1	0.457308	0.0137547
Inhibitory Neurons	MAP4K4	0.596121	0.371317	0.386	0.548	1	0.0439399	1.41742	0.5	0.346	1	0.00465874	0.492099	0.404	0.487	1	0.596121	0.0139112
Inhibitory Neurons	MIDN	0.348335	0.433744	0.273	0.427	1	0.618069	0.888112	0.333	0.365	1	0.00466091	0.332238	0.219	0.287	1	0.618069	0.0139177
Inhibitory Neurons	PCDHB2	0.420064	0.370876	0.068	0.114	1	0.351941	0.842729	0.167	0.1	1	0.00509863	0.315324	0.129	0.166	1	0.420064	0.015218
Inhibitory Neurons	IGF1R	0.246937	1.09886	0.318	0.305	1	0.286874	1.35218	0.333	0.274	1	0.00528447	0.567443	0.18	0.178	1	0.286874	0.0157698
Inhibitory Neurons	DMXL2	0.542613	0.735213	0.136	0.119	1	0.816968	0.428537	0.083	0.113	1	0.00578829	0.307137	0.111	0.143	1	0.816968	0.0172646
Inhibitory Neurons	HSDL1	0.847762	0.513971	0.182	0.227	1	0.894815	0.340826	0.083	0.103	1	0.00623273	0.265896	0.126	0.161	1	0.894815	0.0185819
Inhibitory Neurons	NSD3	0.331126	0.984609	0.341	0.356	1	0.129124	1.6211	0.417	0.33	1	0.00693601	0.562915	0.328	0.377	1	0.331126	0.020664
Inhibitory Neurons	RABGAP1L	0.691923	0.520985	0.091	0.12	1	0.74973	0.283959	0.083	0.123	1	0.00782743	0.250713	0.08	0.103	1	0.74973	0.023299
Inhibitory Neurons	HDGFL3	0.848602	0.855198	0.25	0.298	1	0.0090552	1.70855	0.417	0.188	1	0.0255348	0.529432	0.305	0.349	1	0.848602	0.0269204
Inhibitory Neurons	KIF1B	0.0102625	1.04148	0.545	0.534	1	0.496645	0.688167	0.333	0.317	1	0.8851	0.298007	0.402	0.507	1	0.8851	0.0304725
Inhibitory Neurons	C14orf132	0.0108548	1.40052	0.295	0.185	1	0.227663	0.969464	0.167	0.082	1	0.0166641	0.477768	0.252	0.267	1	0.227663	0.0322122
Inhibitory Neurons	HDAC2	0.955452	0.86464	0.295	0.399	1	0.52495	0.628221	0.333	0.31	1	0.0117398	0.320519	0.324	0.437	1	0.955452	0.0348075
Inhibitory Neurons	CELF1	0.345291	0.407516	0.25	0.387	1	0.0122158	2.14798	0.5	0.295	1	0.0135746	0.384044	0.266	0.353	1	0.345291	0.0362016
Inhibitory Neurons	MRPL42	0.662313	0.878328	0.182	0.184	1	0.986746	0.772839	0.167	0.196	1	0.0125384	0.422711	0.172	0.223	1	0.986746	0.0371456
Inhibitory Neurons	KHDRBS1	0.140304	0.983363	0.409	0.424	1	0.401365	0.75772	0.417	0.418	1	0.0127061	0.327692	0.348	0.482	1	0.401365	0.0376361
Inhibitory Neurons	KAT6B	0.885718	0.955801	0.159	0.195	1	0.891318	0.271333	0.167	0.209	1	0.0127915	0.569743	0.244	0.263	1	0.891318	0.0378858
Inhibitory Neurons	SBNO1	0.146949	0.506332	0.136	0.254	1	0.763361	0.830751	0.25	0.268	1	0.014642	0.379152	0.192	0.247	1	0.763361	0.043286
Inhibitory Neurons	SRGAP1	0.972256	0.503583	0.159	0.18	1	0.902527	0.847232	0.083	0.103	1	0.0176665	0.542929	0.213	0.222	1	0.972256	0.0520686
Inhibitory Neurons	CLASP2	0.0184885	1.24536	0.273	0.174	1	0.411886	0.39288	0.167	0.102	1	0.10179	0.456295	0.236	0.255	1	0.411886	0.0544464
Inhibitory Neurons	MPRIP	0.0210714	1.18368	0.409	0.339	1	0.870409	0.260655	0.167	0.213	1	0.0312485	0.365218	0.168	0.212	1	0.870409	0.0618915
Inhibitory Neurons	DLGAP4	0.503608	0.446113	0.205	0.294	1	0.514213	0.553491	0.083	0.168	1	0.0211887	0.357625	0.17	0.214	1	0.514213	0.0622288
Inhibitory Neurons	CASK	0.80032	0.792545	0.182	0.196	1	0.228077	1.14556	0.25	0.15	1	0.0260763	0.399938	0.153	0.193	1	0.80032	0.0762067
Inhibitory Neurons	RERE	0.974378	1.03449	0.227	0.287	1	0.0628714	1.60547	0.333	0.173	1	0.0267576	0.557169	0.244	0.266	1	0.974378	0.078144
Inhibitory Neurons	TNKS	0.346628	0.253762	0.114	0.185	1	0.0373148	1.65765	0.333	0.159	1	0.0835611	0.395087	0.174	0.215	1	0.346628	0.107819
Inhibitory Neurons	KIF3A	0.706589	0.613731	0.159	0.158	1	0.715383	0.390364	0.083	0.129	1	0.0434578	0.49264	0.233	0.25	1	0.715383	0.12479
Inhibitory Neurons	OGA	0.34283	0.831887	0.182	0.296	1	0.59658	0.498315	0.333	0.319	1	0.0487864	0.436086	0.235	0.303	1	0.59658	0.139335
Inhibitory Neurons	KLHL24	0.0497138	1.22099	0.273	0.195	1	0.255246	0.559752	0.333	0.231	1	0.422924	0.411387	0.142	0.164	1	0.422924	0.14185
Inhibitory Neurons	MYH3	0.821905	0.666204	0.227	0.252	1	0.0500145	1.45435	0.333	0.159	1	0.885156	0.261957	0.132	0.143	1	0.885156	0.142664
Inhibitory Neurons	SOX2	0.893128	0.760336	0.295	0.386	1	0.0963449	1.42625	0.333	0.191	1	0.0510291	0.347869	0.297	0.32	1	0.893128	0.145408
Inhibitory Neurons	H1FX	0.57156	0.819112	0.386	0.471	1	0.553766	0.479124	0.25	0.429	1	0.0550633	0.343991	0.297	0.388	1	0.57156	0.156261
Inhibitory Neurons	TSC22D1	0.0552921	0.816784	0.205	0.437	1	0.508133	0.813527	0.417	0.441	1	0.990037	0.36706	0.366	0.467	1	0.990037	0.156874
Inhibitory Neurons	SERINC1	0.0594247	0.836846	0.5	0.538	1	0.49915	0.370896	0.25	0.451	1	0.202365	0.348594	0.336	0.432	1	0.49915	0.16789
Inhibitory Neurons	ZNF609	0.434349	0.320996	0.159	0.235	1	0.167409	0.740869	0.25	0.133	1	0.0626084	0.314279	0.117	0.143	1	0.434349	0.176311
Inhibitory Neurons	JARID2	0.1501	1.4582	0.182	0.13	1	0.378126	0.837993	0.167	0.104	1	0.0631791	0.454736	0.106	0.102	1	0.378126	0.177815
Inhibitory Neurons	RFX7	0.069999	1.26971	0.182	0.113	1	0.301271	0.871837	0.167	0.093	1	0.346901	0.348094	0.108	0.124	1	0.346901	0.19564
Inhibitory Neurons	ZNF711	0.247369	0.775358	0.136	0.095	1	0.286926	0.860859	0.167	0.091	1	0.0716124	0.350608	0.136	0.166	1	0.286926	0.19982
Inhibitory Neurons	ZKSCAN1	0.0737915	0.958802	0.5	0.564	1	0.810697	0.425286	0.417	0.536	1	0.440422	0.487957	0.33	0.404	1	0.810697	0.205441
Inhibitory Neurons	UBXN7	0.164172	0.297221	0.114	0.225	1	0.591918	0.920164	0.25	0.233	1	0.0740291	0.392864	0.151	0.186	1	0.591918	0.206052
Inhibitory Neurons	KDM6B	0.864236	0.621451	0.159	0.195	1	0.0787541	1.48633	0.25	0.114	1	0.25152	0.417195	0.108	0.109	1	0.864236	0.218144
Inhibitory Neurons	BPTF	0.079736	1.12187	0.477	0.531	1	0.146423	1.29341	0.5	0.505	1	0.707243	0.365678	0.41	0.543	1	0.707243	0.220642
Inhibitory Neurons	CAMSAP2	0.211631	0.883139	0.295	0.271	1	0.862767	0.58259	0.167	0.214	1	0.0821899	0.373256	0.196	0.243	1	0.862767	0.226859
Inhibitory Neurons	ARID4B	0.406246	0.882313	0.25	0.246	1	0.616381	1.17714	0.25	0.244	1	0.0849661	0.492898	0.239	0.308	1	0.616381	0.233854
Inhibitory Neurons	SLC4A7	0.190451	1.12644	0.205	0.16	1	0.0958037	1.3053	0.25	0.12	1	0.982621	0.375478	0.135	0.148	1	0.982621	0.260755
Inhibitory Neurons	CERS6	0.10371	1.1086	0.273	0.213	1	0.951569	0.681301	0.167	0.185	1	0.396008	0.436659	0.2	0.219	1	0.951569	0.279977
Inhibitory Neurons	AKAP6	0.731317	0.55172	0.114	0.146	1	0.11176	0.672926	0.167	0.061	1	0.32028	0.343929	0.126	0.146	1	0.731317	0.299205
Inhibitory Neurons	ENAH	0.435797	0.690805	0.318	0.473	1	0.489562	0.581681	0.167	0.311	1	0.11689	0.334401	0.366	0.488	1	0.489562	0.311278
Inhibitory Neurons	GAN	0.975551	0.743526	0.159	0.182	1	0.127377	1.33956	0.25	0.123	1	0.307781	0.380208	0.105	0.121	1	0.975551	0.335524
Inhibitory Neurons	ZNF532	0.857241	0.681362	0.205	0.262	1	0.380665	0.795381	0.25	0.186	1	0.128212	0.375465	0.158	0.192	1	0.857241	0.33743
Inhibitory Neurons	TNNC2	0.265481	0.804382	0.25	0.219	1	0.986987	0.777051	0.167	0.193	1	0.137677	0.393384	0.308	0.352	1	0.986987	0.358776
Inhibitory Neurons	MARCH6	0.17052	0.257781	0.159	0.296	1	0.14286	0.310411	0.083	0.309	1	0.605152	0.419605	0.314	0.395	1	0.605152	0.370269
Inhibitory Neurons	THRA	0.79221	0.506469	0.182	0.232	1	0.475605	0.966744	0.25	0.199	1	0.143608	0.397997	0.189	0.232	1	0.79221	0.371915
Inhibitory Neurons	CELF2	0.148192	1.15553	0.318	0.294	1	0.146723	1.6242	0.333	0.224	1	0.595922	0.265557	0.41	0.492	1	0.595922	0.378745
Inhibitory Neurons	EIF4A2	0.151997	1.2916	0.364	0.363	1	0.878972	0.546359	0.333	0.483	1	0.319905	0.356007	0.359	0.478	1	0.878972	0.390194
Inhibitory Neurons	PRRC2B	0.5144	0.646172	0.477	0.655	1	0.385871	1.34498	0.417	0.451	1	0.153684	0.446879	0.373	0.459	1	0.5144	0.393826
Inhibitory Neurons	SEZ6L2	0.497146	0.931016	0.182	0.169	1	0.155236	1.09527	0.333	0.215	1	0.383239	0.350393	0.152	0.158	1	0.497146	0.397154
Inhibitory Neurons	KMT2E	0.166038	1.14199	0.318	0.292	1	0.183462	1.37511	0.417	0.334	1	0.432146	0.413523	0.303	0.386	1	0.432146	0.419986
Inhibitory Neurons	IRGQ	0.293053	0.405648	0.091	0.164	1	0.168984	1.35309	0.167	0.074	1	0.427823	0.408723	0.134	0.141	1	0.427823	0.426111
Inhibitory Neurons	DAAM1	0.234478	0.728603	0.318	0.294	1	0.26859	1.31139	0.333	0.259	1	0.172203	0.385288	0.344	0.4	1	0.26859	0.432754
Inhibitory Neurons	STXBP1	0.596847	0.795985	0.159	0.15	1	0.227237	0.805782	0.167	0.082	1	0.341803	0.366509	0.168	0.177	1	0.596847	0.538535
Inhibitory Neurons	C11orf95	0.567387	0.999181	0.114	0.097	1	0.375352	0.733174	0.167	0.099	1	0.233499	0.41913	0.116	0.117	1	0.567387	0.549663
Inhibitory Neurons	ATP9A	0.926876	0.86585	0.205	0.233	1	0.249346	1.74637	0.25	0.165	1	0.873445	0.358972	0.201	0.228	1	0.926876	0.577021
Inhibitory Neurons	KDM3A	0.253803	0.358618	0.091	0.17	1	0.625153	0.429188	0.167	0.267	1	0.59835	0.490687	0.122	0.13	1	0.625153	0.58451
Inhibitory Neurons	PAFAH1B3	0.810019	0.537697	0.182	0.231	1	0.857202	0.788062	0.167	0.163	1	0.261929	0.334301	0.328	0.423	1	0.857202	0.597936
Inhibitory Neurons	MACO1	0.799045	0.787264	0.114	0.113	1	0.263899	0.562839	0.167	0.084	1	0.453396	0.30812	0.1	0.113	1	0.799045	0.601147
Inhibitory Neurons	KIAA2026	0.74679	0.630538	0.136	0.136	1	0.673383	1.64476	0.167	0.147	1	0.290608	0.448624	0.15	0.177	1	0.74679	0.643007
Inhibitory Neurons	ACVR2B	0.361663	1.10677	0.136	0.107	1	0.292175	0.783067	0.167	0.091	1	0.720009	0.324482	0.103	0.113	1	0.720009	0.645368
Inhibitory Neurons	POU3F3	0.328747	0.674998	0.205	0.169	1	0.297765	0.87264	0.167	0.092	1	0.336947	0.354072	0.179	0.211	1	0.336947	0.653704
Inhibitory Neurons	KLC1	0.514868	0.462313	0.159	0.225	1	0.34383	1.00152	0.167	0.1	1	0.792949	0.38768	0.194	0.222	1	0.792949	0.71748
Inhibitory Neurons	RSF1	0.390952	0.504732	0.295	0.462	1	0.534209	0.754449	0.417	0.427	1	0.556855	0.407396	0.372	0.489	1	0.556855	0.77408
Inhibitory Neurons	MACF1	0.400867	0.484862	0.545	0.699	1	0.890932	0.516092	0.333	0.478	1	0.933037	0.31218	0.433	0.561	1	0.933037	0.784935
Inhibitory Neurons	ANKRD50	0.637557	0.482763	0.114	0.151	1	0.900752	0.726615	0.167	0.174	1	0.435013	0.444518	0.15	0.16	1	0.900752	0.81965
Inhibitory Neurons	MYL1	0.43691	0.55691	0.159	0.131	1	0.996896	0.691615	0.167	0.195	1	0.779346	0.316107	0.205	0.235	1	0.996896	0.821461
Inhibitory Neurons	DDX17	0.518467	0.461359	0.364	0.55	1	0.972342	0.997655	0.333	0.484	1	0.53995	0.282056	0.438	0.59	1	0.972342	0.888345
Inhibitory Neurons	FARP1	0.569606	0.913882	0.182	0.262	1	0.568149	0.662809	0.333	0.329	1	0.842314	0.479372	0.278	0.345	1	0.842314	0.919462
Inhibitory Neurons	CERK	0.646078	0.779979	0.205	0.208	1	0.693403	1.0778	0.167	0.15	1	0.669225	0.403969	0.127	0.144	1	0.693403	0.955667
Inhibitory Neurons	STOX2	0.881695	0.966621	0.159	0.171	1	0.7755	0.589209	0.083	0.12	1	0.877648	0.418364	0.175	0.196	1	0.881695	0.988685
Perivascular	POSTN	0	3.07222	0.89	0.12	0	0	2.20142	0.78	0.237	0	0	3.14984	0.873	0.108	0	0	0
Perivascular	COL1A1	4.34975e-306	3.75531	0.998	0.376	1.11954e-301	0	2.22545	0.94	0.443	0	0	3.53786	0.952	0.253	0	4.34975e-306	0
Perivascular	COL14A1	4.89724e-306	2.94914	0.834	0.113	1.26045e-301	0	2.73133	0.831	0.192	0	0	2.4654	0.769	0.081	0	4.89724e-306	0
Perivascular	MGP	1.6261e-303	3.02514	0.911	0.163	4.18525e-299	4.13644e-255	1.43653	0.726	0.37	1.06464e-250	0	2.56424	0.938	0.391	0	4.13644e-255	0
Perivascular	COL6A3	2.23021e-294	2.52323	0.974	0.194	5.74013e-290	0	1.79477	0.851	0.229	0	0	1.92722	0.71	0.088	0	2.23021e-294	0
Perivascular	DCN	7.42953e-287	2.59974	0.813	0.108	1.91221e-282	0	2.57457	0.921	0.291	0	0	2.60374	0.844	0.153	0	7.42953e-287	0
Perivascular	DLK1	1.5092e-286	4.02693	0.794	0.11	3.88438e-282	0	2.78469	0.617	0.204	0	0	3.37549	0.673	0.084	0	1.5092e-286	0
Perivascular	COL16A1	1.13886e-279	2.113	0.76	0.08	2.93121e-275	2.38447e-177	0.978811	0.335	0.078	6.13716e-173	0	1.00022	0.386	0.042	0	2.38447e-177	0
Perivascular	IGFBP4	9.70243e-279	2.67723	0.916	0.197	2.49721e-274	0	1.57584	0.635	0.227	0	0	2.17995	0.747	0.095	0	9.70243e-279	0
Perivascular	COL3A1	4.41986e-271	3.4504	0.998	0.605	1.13758e-266	0	2.52499	0.989	0.665	0	0	3.35724	0.978	0.425	0	4.41986e-271	0
Perivascular	EMILIN1	6.83012e-264	2.0159	0.719	0.071	1.75794e-259	0	1.43232	0.501	0.106	0	0	1.23648	0.42	0.037	0	6.83012e-264	0
Perivascular	COL5A1	1.92465e-260	2.39327	0.899	0.207	4.95367e-256	0	1.65222	0.66	0.197	0	0	1.71777	0.655	0.081	0	1.92465e-260	0
Perivascular	LUM	5.96006e-259	2.52315	0.706	0.077	1.534e-254	0	2.30712	0.74	0.171	0	0	2.14614	0.646	0.068	0	5.96006e-259	0
Perivascular	MFAP4	2.18068e-251	2.12275	0.71	0.08	5.61264e-247	0	1.53011	0.556	0.144	0	0	1.64422	0.547	0.049	0	2.18068e-251	0
Perivascular	FBLN1	4.43274e-248	2.50334	0.893	0.196	1.1409e-243	0	2.6923	0.879	0.328	0	0	2.51203	0.854	0.157	0	4.43274e-248	0
Perivascular	COL5A2	1.97546e-247	2.20776	0.879	0.2	5.08443e-243	0	1.79797	0.765	0.229	0	0	1.90219	0.739	0.126	0	1.97546e-247	0
Perivascular	OGN	1.1279e-243	1.9589	0.577	0.032	2.903e-239	8.69517e-193	1.42268	0.461	0.157	2.23796e-188	0	2.20873	0.739	0.107	0	8.69517e-193	0
Perivascular	COL6A2	1.16172e-238	2.50359	0.953	0.372	2.99003e-234	0	1.59606	0.782	0.317	0	0	1.88442	0.69	0.091	0	1.16172e-238	0
Perivascular	LGALS1	3.07258e-238	2.19808	0.988	0.337	7.90821e-234	0	1.13655	0.923	0.568	0	0	2.38499	0.986	0.488	0	3.07258e-238	0
Perivascular	RRBP1	1.65968e-231	2.12224	0.983	0.478	4.27168e-227	0	1.37742	0.807	0.444	0	0	1.90596	0.746	0.123	0	1.65968e-231	0
Perivascular	COL15A1	5.95558e-222	2.31851	0.701	0.098	1.53285e-217	5.13599e-126	0.971388	0.301	0.087	1.3219e-121	0	1.8229	0.564	0.051	0	5.13599e-126	0
Perivascular	COL1A2	4.69671e-209	2.84245	0.951	0.547	1.20884e-204	0	1.84806	0.943	0.611	0	0	2.88751	0.9	0.333	0	4.69671e-209	0
Perivascular	IGF2.1	4.64355e-208	1.65633	0.544	0.042	1.19516e-203	1.87176e-158	0.961632	0.301	0.067	4.81755e-154	0	0.862998	0.357	0.047	0	1.87176e-158	0
Perivascular	ADGRA2	1.33758e-203	1.65461	0.6	0.065	3.44266e-199	3.64561e-225	1.18687	0.41	0.098	9.38307e-221	0	1.12959	0.418	0.04	0	1.33758e-203	0
Perivascular	COL6A1	6.49897e-193	2.07567	0.89	0.338	1.67271e-188	2.79255e-275	1.35168	0.682	0.318	7.18747e-271	0	1.6777	0.679	0.143	0	6.49897e-193	0
Perivascular	FBN1	1.3248e-191	1.9286	0.776	0.18	3.40978e-187	6.04025e-299	1.40292	0.646	0.235	1.55464e-294	0	1.66837	0.63	0.086	0	1.3248e-191	0
Perivascular	VCAN	6.28191e-186	2.09655	0.956	0.436	1.61684e-181	0	1.82025	0.908	0.47	0	1.89294e-44	0.412832	0.822	0.615	4.87205e-40	1.89294e-44	0
Perivascular	SPARC	9.76762e-184	1.77629	0.984	0.609	2.51399e-179	8.12955e-296	0.983897	0.91	0.622	2.09238e-291	0	1.84203	0.943	0.377	0	9.76762e-184	0
Perivascular	PDGFRA	2.07233e-181	1.6078	0.497	0.043	5.33377e-177	0	1.96023	0.633	0.134	0	0	1.31283	0.456	0.045	0	2.07233e-181	0
Perivascular	MFAP2	5.27556e-181	1.71294	0.664	0.123	1.35782e-176	1.56591e-158	1.03036	0.41	0.147	4.03034e-154	0	1.41578	0.528	0.063	0	1.56591e-158	0
Perivascular	EDNRA	3.11236e-174	1.66942	0.659	0.119	8.0106e-170	6.47889e-147	0.998582	0.401	0.138	1.66754e-142	0	1.78838	0.613	0.068	0	6.47889e-147	0
Perivascular	EEF1A1	3.42772e-174	0.921084	1	0.984	8.82228e-170	3.89864e-177	0.389087	0.999	0.993	1.00343e-172	0	0.775503	1	0.992	0	3.42772e-174	0
Perivascular	FOSB	2.3238e-173	2.23255	0.67	0.133	5.98101e-169	0	1.68559	0.748	0.35	0	0	1.6181	0.559	0.102	0	2.3238e-173	0
Perivascular	FN1	5.56393e-168	1.90562	0.895	0.301	1.43205e-163	2.14024e-167	0.858859	0.604	0.278	5.50856e-163	0	1.15024	0.595	0.167	0	2.14024e-167	0
Perivascular	OLFML3	9.34206e-165	1.52899	0.547	0.07	2.40446e-160	2.17212e-148	0.97588	0.352	0.107	5.59061e-144	0	1.13952	0.423	0.045	0	2.17212e-148	0
Perivascular	TPT1	5.47503e-164	1.10459	0.995	0.885	1.40916e-159	2.78617e-165	0.405772	0.998	0.981	7.17105e-161	0	0.967138	0.999	0.958	0	5.47503e-164	0
Perivascular	MMP2	1.33281e-163	1.84231	0.643	0.127	3.43039e-159	0	1.88655	0.634	0.152	0	0	1.06765	0.399	0.045	0	1.33281e-163	0
Perivascular	TIMP1	1.83834e-162	1.63694	0.813	0.217	4.73151e-158	4.65297e-198	0.684326	0.742	0.381	1.19758e-193	0	1.41399	0.742	0.154	0	1.83834e-162	0
Perivascular	MMP14	3.93721e-161	1.63396	0.93	0.413	1.01336e-156	4.10508e-77	0.71258	0.456	0.264	1.05656e-72	0	0.934802	0.414	0.085	0	4.10508e-77	0
Perivascular	ISLR	8.46013e-160	1.4563	0.577	0.087	2.17747e-155	5.19873e-177	1.06835	0.401	0.12	1.33805e-172	0	1.2177	0.447	0.047	0	8.46013e-160	0
Perivascular	CDC42EP5	4.91895e-154	1.32944	0.579	0.093	1.26604e-149	1.15122e-54	0.528188	0.367	0.204	2.96302e-50	0	1.13696	0.472	0.05	0	1.15122e-54	0
Perivascular	PLAC9	5.31178e-154	1.52088	0.556	0.085	1.36715e-149	2.43309e-118	0.945894	0.34	0.123	6.26228e-114	0	1.41578	0.516	0.065	0	2.43309e-118	0
Perivascular	RPS8	9.89375e-154	1.04431	0.998	0.934	2.54645e-149	0	0.636179	1	0.991	0	0	0.954552	0.999	0.987	0	9.89375e-154	0
Perivascular	PDGFRB	1.77437e-152	1.56528	0.643	0.131	4.56688e-148	2.13221e-139	0.871549	0.445	0.18	5.48788e-135	0	1.11663	0.428	0.069	0	2.13221e-139	0
Perivascular	EGR1	1.37473e-150	1.85625	0.893	0.422	3.53827e-146	0	1.4816	0.953	0.712	0	2.59386e-278	1.24102	0.882	0.488	6.67607e-274	1.37473e-150	0
Perivascular	RPL28	1.03174e-146	0.966498	0.998	0.921	2.65549e-142	9.04722e-235	0.558538	0.995	0.96	2.32857e-230	0	1.02675	0.996	0.946	0	1.03174e-146	0
Perivascular	JUNB	1.00278e-141	1.8682	0.668	0.175	2.58095e-137	0	1.55384	0.819	0.421	0	0	2.07678	0.748	0.159	0	1.00278e-141	0
Perivascular	PTGIS	8.26264e-139	1.23925	0.404	0.036	2.12664e-134	3.77802e-304	1.56061	0.465	0.093	9.72387e-300	0	0.799692	0.268	0.031	0	8.26264e-139	0
Perivascular	NBL1	1.46598e-138	1.62365	0.691	0.189	3.77314e-134	1.85914e-35	0.597353	0.27	0.159	4.78505e-31	0	0.990699	0.395	0.066	0	1.85914e-35	0
Perivascular	RPS12	2.47955e-133	1.05075	0.997	0.877	6.38186e-129	2.0331e-178	0.499766	0.996	0.967	5.2328e-174	0	0.96076	0.998	0.981	0	2.47955e-133	0
Perivascular	RPL13A	6.34812e-133	0.884796	0.998	0.929	1.63388e-128	3.1848e-296	0.581359	0.998	0.983	8.19704e-292	0	0.703795	0.999	0.977	0	6.34812e-133	0
Perivascular	FKBP10	1.85896e-131	1.3857	0.769	0.276	4.7846e-127	2.02477e-104	0.798545	0.407	0.19	5.21135e-100	0	1.05652	0.451	0.08	0	2.02477e-104	0
Perivascular	RPLP1	1.34064e-128	0.807531	1	0.955	3.45055e-124	1.21819e-146	0.408116	0.997	0.988	3.13539e-142	0	0.895708	1	0.988	0	1.34064e-128	0
Perivascular	RPL13	2.71131e-128	0.860314	0.998	0.941	6.97838e-124	2.06785e-292	0.583471	0.999	0.988	5.32224e-288	0	0.819366	0.998	0.987	0	2.71131e-128	0
Perivascular	RPS11	1.32951e-126	0.845684	1	0.936	3.42188e-122	0	0.647203	0.995	0.97	0	8.14494e-166	0.450269	0.997	0.968	2.09634e-161	1.32951e-126	0
Perivascular	EVA1B	5.84249e-122	1.35096	0.729	0.235	1.50374e-117	6.01438e-152	0.95164	0.469	0.191	1.54798e-147	0	1.16082	0.497	0.085	0	5.84249e-122	0
Perivascular	TBX3	2.66106e-118	1.15816	0.406	0.05	6.84903e-114	6.21379e-211	1.35513	0.437	0.129	1.5993e-206	0	1.11546	0.349	0.032	0	2.66106e-118	0
Perivascular	IGFBP5	1.06741e-117	2.2479	0.825	0.4	2.74729e-113	2.45228e-81	0.578392	0.769	0.559	6.31168e-77	0	2.46587	0.789	0.262	0	2.45228e-81	0
Perivascular	C1R	8.15199e-114	1.60836	0.453	0.081	2.09816e-109	0	2.03445	0.531	0.127	0	2.40952e-232	0.692187	0.192	0.023	6.20162e-228	8.15199e-114	0
Perivascular	FOS	1.2695e-111	1.75129	0.783	0.361	3.26744e-107	0	1.38883	0.941	0.726	0	0	1.74818	0.875	0.417	0	1.2695e-111	0
Perivascular	P4HA2	4.24497e-111	1.38035	0.594	0.17	1.09257e-106	2.01638e-19	0.395396	0.319	0.238	5.18977e-15	0	1.1168	0.4	0.056	0	2.01638e-19	0
Perivascular	TGFBR3	7.30136e-111	1.22981	0.395	0.056	1.87922e-106	6.32736e-270	1.54955	0.463	0.113	1.62853e-265	0	0.916719	0.279	0.025	0	7.30136e-111	0
Perivascular	RPS23	9.91613e-111	1.02598	0.977	0.762	2.55221e-106	5.44445e-134	0.478995	0.986	0.93	1.40129e-129	0	0.866585	0.991	0.951	0	9.91613e-111	0
Perivascular	SYNPO	2.19547e-110	1.04861	0.325	0.029	5.65069e-106	2.03513e-82	0.668836	0.2	0.056	5.23803e-78	0	0.685076	0.223	0.017	0	2.03513e-82	0
Perivascular	RPS6	8.33911e-110	0.833522	0.998	0.886	2.14632e-105	1.18064e-128	0.400834	0.991	0.956	3.03874e-124	0	0.765299	0.994	0.925	0	8.33911e-110	0
Perivascular	RPS3	4.72138e-108	0.878949	0.991	0.848	1.21519e-103	7.21732e-135	0.456916	0.98	0.915	1.85759e-130	0	1.02597	0.99	0.892	0	4.72138e-108	0
Perivascular	PCOLCE	4.74002e-108	1.19555	0.477	0.091	1.21999e-103	7.78326e-110	0.811838	0.303	0.1	2.00326e-105	0	1.35967	0.528	0.068	0	4.74002e-108	0
Perivascular	NR4A1	1.59152e-107	1.36167	0.423	0.069	4.09626e-103	1.03617e-61	0.635674	0.287	0.135	2.66688e-57	0	1.01961	0.344	0.054	0	1.03617e-61	0
Perivascular	MATN2	2.343e-106	1.34795	0.486	0.102	6.03041e-102	8.72309e-202	1.36635	0.443	0.142	2.24515e-197	0	1.09253	0.369	0.054	0	2.343e-106	0
Perivascular	RPL10	4.6938e-106	0.964191	0.979	0.791	1.20809e-101	1.54992e-285	0.723903	0.991	0.928	3.98918e-281	0	1.00441	0.993	0.927	0	4.6938e-106	0
Perivascular	RPS18	5.26553e-106	0.90133	0.993	0.885	1.35524e-101	8.88406e-196	0.527566	0.995	0.97	2.28658e-191	0	0.923358	0.997	0.985	0	5.26553e-106	0
Perivascular	RPS4X	2.38577e-103	0.943524	0.988	0.794	6.1405e-99	3.26834e-142	0.5002	0.975	0.895	8.41204e-138	0	0.821513	0.99	0.905	0	2.38577e-103	0
Perivascular	LAMB1	1.22196e-102	1.09397	0.787	0.281	3.14508e-98	9.65785e-148	0.874513	0.643	0.352	2.48574e-143	0	1.14395	0.511	0.108	0	1.22196e-102	0
Perivascular	OSR2	3.88791e-100	0.887378	0.247	0.012	1.00067e-95	3.90769e-64	0.470975	0.112	0.02	1.00576e-59	0	0.87526	0.247	0.014	0	3.90769e-64	0
Perivascular	PRICKLE1	1.4491e-99	0.9665	0.334	0.039	3.72969e-95	8.43657e-164	0.993456	0.301	0.066	2.1714e-159	0	0.838912	0.331	0.051	0	1.4491e-99	0
Perivascular	PLAT	2.22123e-98	1.22621	0.306	0.031	5.717e-94	9.41781e-280	1.53031	0.389	0.059	2.42396e-275	0	1.1285	0.338	0.028	0	2.22123e-98	0
Perivascular	CDH11	5.59756e-98	1.20931	0.565	0.159	1.4407e-93	1.36629e-187	1.08918	0.516	0.201	3.51654e-183	0	1.08565	0.533	0.133	0	5.59756e-98	0
Perivascular	LRRC17	6.58469e-98	1.13567	0.469	0.097	1.69477e-93	2.88191e-266	1.34438	0.545	0.164	7.41746e-262	0	1.48071	0.673	0.151	0	6.58469e-98	0
Perivascular	C7	2.0057e-97	1.9133	0.346	0.046	5.16226e-93	0	2.71166	0.542	0.125	0	0	1.80025	0.27	0.031	0	2.0057e-97	0
Perivascular	TGFBI	4.58323e-96	1.33461	0.346	0.046	1.17963e-91	2.89822e-66	0.728304	0.311	0.145	7.45944e-62	0	1.03083	0.296	0.035	0	2.89822e-66	0
Perivascular	RPS2	1.23744e-94	0.691662	1	0.935	3.18491e-90	3.78765e-187	0.461254	0.995	0.961	9.74865e-183	0	0.845932	0.997	0.954	0	1.23744e-94	0
Perivascular	ACTA2	1.09791e-92	1.91062	0.469	0.116	2.82581e-88	1.46097e-20	0.846987	0.196	0.123	3.76024e-16	0	1.97607	0.438	0.071	0	1.46097e-20	0
Perivascular	CAPN6	1.21964e-91	1.01486	0.264	0.022	3.1391e-87	7.10013e-108	0.911684	0.176	0.029	1.82743e-103	0	1.47242	0.449	0.035	0	1.21964e-91	0
Perivascular	SERPINH1	3.27852e-91	1.12434	0.781	0.364	8.43826e-87	9.42602e-89	0.713736	0.518	0.314	2.42607e-84	0	1.42341	0.637	0.124	0	9.42602e-89	0
Perivascular	CCDC80	4.08824e-87	1.46169	0.568	0.186	1.05223e-82	1.18512e-178	1.50314	0.44	0.16	3.05027e-174	0	1.47838	0.441	0.071	0	4.08824e-87	0
Perivascular	SFRP2	6.56833e-87	1.40366	0.295	0.036	1.69056e-82	8.42991e-136	1.16952	0.278	0.069	2.16969e-131	0	1.66103	0.439	0.088	0	6.56833e-87	0
Perivascular	RPL10A	1.79706e-86	0.904309	0.956	0.697	4.62527e-82	1.49559e-126	0.509708	0.931	0.838	3.84935e-122	0	0.906681	0.972	0.817	0	1.79706e-86	0
Perivascular	PRRX1	1.00601e-85	1.2205	0.465	0.113	2.58927e-81	4.54014e-36	0.555582	0.224	0.116	1.16854e-31	0	1.24322	0.466	0.073	0	4.54014e-36	0
Perivascular	IGF1	1.02078e-83	1.21599	0.231	0.016	2.62728e-79	7.18547e-81	1.17632	0.275	0.109	1.8494e-76	0	1.46881	0.323	0.039	0	7.18547e-81	0
Perivascular	HSPB6	2.04523e-83	0.801557	0.224	0.014	5.264e-79	2.25146e-123	0.671501	0.178	0.023	5.79481e-119	0	0.54359	0.165	0.009	0	2.04523e-83	0
Perivascular	CREB3L1	2.66922e-81	0.855129	0.355	0.063	6.87004e-77	1.73136e-67	0.546695	0.19	0.06	4.45617e-63	0	0.743516	0.277	0.029	0	1.73136e-67	0
Perivascular	FSTL1	8.22235e-78	1.03809	0.736	0.332	2.11627e-73	9.13161e-210	1.04611	0.726	0.4	2.35029e-205	0	1.34267	0.702	0.204	0	8.22235e-78	0
Perivascular	AHNAK	5.09997e-77	1.1377	0.759	0.375	1.31263e-72	1.95975e-128	0.92313	0.605	0.356	5.044e-124	0	1.16501	0.566	0.143	0	5.09997e-77	0
Perivascular	CAVIN1	1.85139e-75	0.923274	0.743	0.328	4.7651e-71	2.12362e-61	0.495679	0.406	0.23	5.46576e-57	0	0.920433	0.441	0.091	0	2.12362e-61	0
Perivascular	RPS9	1.40168e-74	0.708046	0.97	0.81	3.60766e-70	2.52425e-206	0.601461	0.98	0.894	6.49691e-202	0	0.876188	0.983	0.877	0	1.40168e-74	0
Perivascular	WWTR1	2.48659e-72	0.981208	0.668	0.289	6.4e-68	1.138e-192	1.14772	0.64	0.334	2.92897e-188	0	1.17768	0.609	0.166	0	2.48659e-72	0
Perivascular	EFEMP2	2.50829e-71	0.74609	0.271	0.039	6.45585e-67	1.13651e-124	0.81082	0.278	0.074	2.92514e-120	0	0.787092	0.296	0.035	0	2.50829e-71	0
Perivascular	SRPX	9.90359e-68	0.772437	0.241	0.03	2.54898e-63	1.85317e-178	1.11891	0.293	0.054	4.76969e-174	0	0.908129	0.278	0.021	0	9.90359e-68	0
Perivascular	ITM2A	2.27795e-67	0.839948	0.22	0.024	5.86298e-63	6.13163e-24	0.466781	0.151	0.078	1.57816e-19	0	1.40063	0.373	0.037	0	6.13163e-24	0
Perivascular	ROR1	3.90535e-66	0.840793	0.379	0.095	1.00516e-61	2.9013e-25	0.355242	0.154	0.078	7.46737e-21	0	0.833127	0.312	0.042	0	2.9013e-25	0
Perivascular	DDR2	3.07928e-65	0.841129	0.668	0.281	7.92544e-61	5.89746e-125	0.859022	0.445	0.195	1.51789e-120	0	1.30938	0.555	0.099	0	3.07928e-65	0
Perivascular	GPX8	6.91707e-65	0.883326	0.418	0.121	1.78032e-60	1.43369e-52	0.575551	0.322	0.177	3.69003e-48	0	1.11452	0.485	0.084	0	1.43369e-52	0
Perivascular	IL11RA	8.49186e-65	0.86985	0.276	0.047	2.18564e-60	8.4897e-74	0.618403	0.216	0.072	2.18508e-69	0	0.756629	0.292	0.04	0	8.49186e-65	0
Perivascular	RPL8	2.28349e-64	0.557307	0.998	0.916	5.87725e-60	1.14376e-86	0.33579	0.985	0.943	2.94382e-82	0	0.907207	0.988	0.869	0	2.28349e-64	0
Perivascular	BNC2	2.47012e-64	0.77128	0.262	0.041	6.35759e-60	9.98414e-86	0.727062	0.239	0.079	2.56972e-81	0	0.840187	0.283	0.03	0	2.47012e-64	0
Perivascular	MEST	1.08722e-63	0.933455	0.719	0.353	2.79829e-59	2.22178e-70	0.572307	0.595	0.414	5.71842e-66	0	1.51919	0.835	0.336	0	1.08722e-63	0
Perivascular	FAM114A1	3.0861e-63	0.867578	0.414	0.119	7.94302e-59	9.94251e-66	0.638856	0.339	0.176	2.559e-61	0	1.04737	0.432	0.065	0	3.0861e-63	0
Perivascular	MDK	4.9517e-62	0.883527	0.883	0.576	1.27447e-57	4.83768e-135	0.847428	0.7	0.466	1.24512e-130	0	1.48725	0.846	0.354	0	4.9517e-62	0
Perivascular	CTSC	5.27985e-62	0.942862	0.397	0.112	1.35893e-57	3.03936e-181	1.1953	0.573	0.256	7.82272e-177	0	1.71819	0.534	0.087	0	5.27985e-62	0
Perivascular	HGF	1.08618e-56	0.953853	0.281	0.057	2.79562e-52	3.99308e-175	1.21644	0.291	0.055	1.02774e-170	0	1.02826	0.277	0.015	0	1.08618e-56	0
Perivascular	RBP1	6.83321e-55	0.697898	0.663	0.29	1.75873e-50	1.64993e-37	0.409016	0.428	0.283	4.24658e-33	0	1.28383	0.659	0.196	0	1.64993e-37	0
Perivascular	PIEZO2	2.5057e-53	0.912364	0.402	0.128	6.44917e-49	1.36502e-46	0.495605	0.194	0.081	3.5133e-42	0	0.902544	0.314	0.046	0	1.36502e-46	0
Perivascular	PDE5A	3.31766e-51	0.986135	0.245	0.048	8.53899e-47	7.04e-101	1.0232	0.24	0.069	1.81196e-96	0	1.20893	0.378	0.044	0	3.31766e-51	0
Perivascular	NID2	1.2695e-50	0.709191	0.295	0.072	3.26743e-46	3.24935e-56	0.578823	0.256	0.117	8.36317e-52	0	0.786095	0.312	0.044	0	1.2695e-50	0
Perivascular	NUPR1	6.84213e-50	0.568223	0.815	0.412	1.76103e-45	9.95421e-76	0.430781	0.523	0.305	2.56201e-71	0	1.88596	0.824	0.178	0	6.84213e-50	0
Perivascular	EMP3	2.90901e-48	0.796735	0.565	0.253	7.48721e-44	1.38209e-210	1.08278	0.675	0.346	3.55722e-206	0	1.34679	0.711	0.186	0	2.90901e-48	0
Perivascular	ZFP36	6.42723e-47	0.814867	0.343	0.105	1.65424e-42	3.51057e-169	1.19599	0.534	0.253	9.03551e-165	0	1.39504	0.503	0.091	0	6.42723e-47	0
Perivascular	RBMS3	3.55742e-46	0.703436	0.271	0.067	9.1561e-42	1.07054e-73	0.760836	0.31	0.143	2.75536e-69	0	1.01079	0.403	0.065	0	3.55742e-46	0
Perivascular	RBMS1	2.24613e-34	0.605633	0.507	0.243	5.78108e-30	1.16968e-91	0.818973	0.478	0.269	3.01052e-87	0	0.950841	0.412	0.085	0	2.24613e-34	0
Perivascular	FBN2	2.78195e-34	0.670123	0.498	0.24	7.16019e-30	3.00618e-49	0.638775	0.3	0.162	7.73732e-45	0	0.994504	0.391	0.076	0	2.78195e-34	0
Perivascular	PGM5	3.87161e-21	0.511052	0.147	0.041	9.96476e-17	6.20473e-56	0.59779	0.155	0.049	1.59697e-51	0	0.657981	0.199	0.016	0	3.87161e-21	0
Perivascular	ADAMTS1	3.13437e-18	0.363073	0.313	0.153	8.06725e-14	3.24434e-205	1.43605	0.561	0.234	8.35027e-201	0	1.04421	0.344	0.055	0	3.13437e-18	0
Perivascular	SYNPO2	1.14925e-17	0.419708	0.124	0.035	2.95793e-13	3.43708e-106	0.900409	0.209	0.047	8.84635e-102	0	1.04332	0.299	0.033	0	1.14925e-17	0
Perivascular	SOCS3	3.05758e-11	0.303374	0.206	0.104	7.8696e-07	2.34992e-191	1.30594	0.491	0.191	6.04822e-187	0	1.23309	0.41	0.075	0	3.05758e-11	0
Perivascular	RPL19	2.08481e-67	0.638915	0.979	0.857	5.36589e-63	2.95062e-140	0.436986	0.985	0.939	7.5943e-136	5.87024e-308	0.723894	0.99	0.931	1.51088e-303	2.08481e-67	1.76107e-307
Perivascular	SELENOP	6.02293e-31	0.494437	0.295	0.106	1.55018e-26	4.46008e-87	0.622803	0.551	0.339	1.14793e-82	7.52338e-308	0.944993	0.383	0.074	1.93637e-303	6.02293e-31	2.25701e-307
Perivascular	ITGA8	1.10259e-108	1.00472	0.281	0.017	2.83784e-104	2.18385e-123	0.895995	0.211	0.038	5.62079e-119	1.01189e-307	0.580662	0.182	0.012	2.60441e-303	1.10259e-108	3.03568e-307
Perivascular	IER2	1.8908e-90	1.36558	0.631	0.226	4.86654e-86	4.14431e-244	1.29454	0.788	0.49	1.06666e-239	2.47144e-305	1.33493	0.678	0.246	6.36099e-301	1.8908e-90	7.41432e-305
Perivascular	JCAD	1.88844e-42	0.620319	0.245	0.056	4.86048e-38	2.99126e-54	0.515278	0.156	0.049	7.69891e-50	9.46069e-303	0.721745	0.223	0.022	2.43499e-298	1.88844e-42	2.83821e-302
Perivascular	NID1	1.37187e-56	0.695058	0.316	0.071	3.53092e-52	1.3087e-238	1.39443	0.475	0.132	3.36832e-234	5.61679e-302	0.856788	0.317	0.051	1.44565e-297	1.37187e-56	1.68504e-301
Perivascular	KANK2	4.90458e-108	1.19257	0.505	0.108	1.26234e-103	2.95989e-123	0.907719	0.324	0.107	7.61817e-119	1.67663e-301	0.814639	0.315	0.051	4.31532e-297	4.90458e-108	5.0299e-301
Perivascular	IRF1	3.63471e-21	0.428702	0.233	0.09	9.35503e-17	1.22945e-75	0.833372	0.298	0.132	3.16436e-71	2.71501e-301	0.903478	0.29	0.043	6.98789e-297	3.63471e-21	8.14503e-301
Perivascular	SEC24D	2.4709e-48	0.669274	0.325	0.091	6.35959e-44	1.75552e-41	0.444912	0.218	0.105	4.51836e-37	4.03745e-301	0.740007	0.329	0.054	1.03916e-296	1.75552e-41	1.21123e-300
Perivascular	GXYLT2	1.13794e-68	0.761077	0.29	0.049	2.92882e-64	4.25752e-56	0.542044	0.197	0.075	1.0958e-51	4.15686e-301	0.718611	0.269	0.035	1.06989e-296	4.25752e-56	1.24706e-300
Perivascular	RPL3	8.30067e-89	0.68758	0.993	0.918	2.13643e-84	1.01223e-145	0.430527	0.99	0.948	2.60527e-141	2.67841e-300	0.750876	0.991	0.922	6.89368e-296	8.30067e-89	8.03522e-300
Perivascular	COL21A1	2.73464e-64	1.02265	0.329	0.071	7.03842e-60	1.55966e-111	0.899998	0.244	0.064	4.01424e-107	4.86988e-300	0.870383	0.289	0.042	1.25341e-295	2.73464e-64	1.46096e-299
Perivascular	NRK	5.02154e-85	0.835597	0.217	0.012	1.29244e-80	8.12056e-109	0.757183	0.175	0.028	2.09007e-104	8.29999e-300	0.742635	0.242	0.027	2.13625e-295	5.02154e-85	2.49e-299
Perivascular	ZFP36L1	1.01059e-46	0.687702	0.867	0.561	2.60106e-42	5.32355e-247	0.981192	0.93	0.714	1.37017e-242	2.61598e-297	1.17617	0.821	0.351	6.733e-293	1.01059e-46	7.84793e-297
Perivascular	RPL23A	3.57282e-85	0.809071	0.981	0.771	9.19573e-81	5.69474e-160	0.533742	0.965	0.888	1.46571e-155	9.80946e-295	0.770011	0.982	0.887	2.52476e-290	3.57282e-85	2.94284e-294
Perivascular	P4HB	4.83353e-64	0.792374	0.857	0.501	1.24405e-59	1.23569e-29	0.366111	0.623	0.539	3.18042e-25	2.91281e-293	1.01958	0.671	0.233	7.49698e-289	1.23569e-29	8.73842e-293
Perivascular	ZCCHC24	3.30088e-106	1.22011	0.587	0.162	8.4958e-102	1.47549e-106	0.823559	0.375	0.159	3.79762e-102	9.84126e-292	0.8862	0.376	0.076	2.53294e-287	3.30088e-106	2.95238e-291
Perivascular	PLAGL1	1.03587e-65	0.733242	0.281	0.047	2.66613e-61	2.67118e-128	0.910645	0.348	0.122	6.87508e-124	3.37129e-289	0.838387	0.388	0.08	8.67702e-285	1.03587e-65	1.01139e-288
Perivascular	RPL11	4.15035e-75	0.651406	0.991	0.898	1.06822e-70	1.27908e-187	0.46295	0.998	0.971	3.29209e-183	9.31237e-286	0.659	0.993	0.967	2.39682e-281	4.15035e-75	2.79371e-285
Perivascular	BST2	2.76493e-67	1.00236	0.386	0.094	7.11637e-63	2.47426e-92	0.819459	0.391	0.187	6.36825e-88	9.9423e-286	0.854712	0.263	0.036	2.55895e-281	2.76493e-67	2.98269e-285
Perivascular	RPS14	6.20337e-75	0.763766	0.974	0.788	1.59662e-70	7.34611e-107	0.402051	0.975	0.926	1.89074e-102	3.58883e-284	0.718709	0.992	0.954	9.23693e-280	6.20337e-75	1.07665e-283
Perivascular	RPL15	1.78076e-66	0.741575	0.965	0.751	4.58332e-62	5.75756e-91	0.400802	0.96	0.899	1.48188e-86	7.66214e-283	0.745641	0.985	0.916	1.97208e-278	1.78076e-66	2.29864e-282
Perivascular	RPL18A	8.66042e-118	0.858676	0.99	0.933	2.22902e-113	1.22181e-197	0.523114	0.996	0.963	3.14471e-193	1.2808e-282	0.659522	0.996	0.956	3.29652e-278	8.66042e-118	3.8424e-282
Perivascular	CEBPB	6.90554e-09	0.253433	0.306	0.197	0.000177735	7.72038e-18	0.304433	0.225	0.148	1.98707e-13	4.32969e-282	0.810435	0.369	0.075	1.11438e-277	6.90554e-09	1.29891e-281
Perivascular	KLF10	2.57069e-78	1.0346	0.463	0.124	6.61645e-74	2.97372e-84	0.780868	0.42	0.222	7.65377e-80	5.9188e-281	0.862838	0.376	0.077	1.52338e-276	2.57069e-78	1.77564e-280
Perivascular	TSHZ2	2.67956e-86	1.12893	0.448	0.104	6.89665e-82	3.24451e-180	1.24179	0.399	0.121	8.35071e-176	8.46964e-280	0.950621	0.366	0.073	2.17992e-275	2.67956e-86	2.54089e-279
Perivascular	BGN	1.45591e-176	1.65125	0.682	0.113	3.74721e-172	8.19031e-99	0.529856	0.37	0.146	2.10802e-94	1.85891e-278	0.800233	0.326	0.057	4.78445e-274	8.19031e-99	5.57672e-278
Perivascular	CALD1	6.05756e-67	0.921018	0.781	0.407	1.55909e-62	1.79952e-133	0.76466	0.647	0.383	4.63159e-129	4.17897e-278	1.04246	0.778	0.328	1.07558e-273	6.05756e-67	1.25369e-277
Perivascular	RASSF8	7.96017e-23	0.430758	0.273	0.112	2.04879e-18	3.01201e-14	0.29892	0.18	0.119	7.75231e-10	3.89331e-275	0.861417	0.378	0.08	1.00206e-270	3.01201e-14	1.16799e-274
Perivascular	COPZ2	2.91342e-18	0.300937	0.112	0.028	7.49855e-14	1.01348e-34	0.339706	0.129	0.05	2.60848e-30	4.25709e-272	0.559715	0.215	0.024	1.09569e-267	2.91342e-18	1.27713e-271
Perivascular	CD248	4.44283e-104	0.982735	0.343	0.038	1.1435e-99	3.82382e-185	1.04813	0.313	0.061	9.84176e-181	5.09261e-271	0.555755	0.174	0.014	1.31074e-266	4.44283e-104	1.52778e-270
Perivascular	IFI16	1.17501e-77	0.916569	0.374	0.073	3.02423e-73	7.85793e-61	0.507077	0.306	0.142	2.02247e-56	5.55743e-271	0.779599	0.284	0.045	1.43037e-266	7.85793e-61	1.66723e-270
Perivascular	CDKN1C	2.51462e-63	0.91506	0.423	0.121	6.47213e-59	7.41969e-73	0.775148	0.382	0.203	1.90968e-68	2.00851e-270	0.893897	0.44	0.107	5.16951e-266	2.51462e-63	6.02553e-270
Perivascular	RUNX1T1	4.05379e-49	0.554646	0.309	0.078	1.04336e-44	4.48385e-134	0.9138	0.297	0.08	1.15405e-129	1.70336e-269	0.734528	0.402	0.088	4.3841e-265	4.05379e-49	5.11007e-269
Perivascular	TGFB3	6.43221e-111	1.21029	0.413	0.06	1.65552e-106	2.76525e-103	0.840692	0.272	0.085	7.11721e-99	1.98974e-268	0.711266	0.25	0.034	5.1212e-264	2.76525e-103	5.96922e-268
Perivascular	KCNQ1OT1	7.93396e-67	0.988946	0.439	0.126	2.04204e-62	1.36215e-24	0.39539	0.327	0.23	3.5059e-20	2.23651e-268	1.15055	0.651	0.233	5.75634e-264	1.36215e-24	6.70954e-268
Perivascular	SFRP1	2.09877e-81	1.2767	0.502	0.135	5.4018e-77	3.8512e-266	1.60464	0.567	0.187	9.91221e-262	3.00539e-218	0.94536	0.596	0.212	7.73527e-214	2.09877e-81	1.15536e-265
Perivascular	ASPN	8.95521e-68	0.736569	0.185	0.012	2.30489e-63	1.05125e-59	0.597191	0.152	0.043	2.7057e-55	2.31074e-263	0.663078	0.226	0.028	5.94737e-259	1.05125e-59	6.93221e-263
Perivascular	GBP1	2.20469e-41	0.517865	0.157	0.022	5.67444e-37	4.32535e-45	0.400382	0.12	0.035	1.11326e-40	1.38831e-262	0.564417	0.164	0.012	3.57322e-258	2.20469e-41	4.16492e-262
Perivascular	PPIB	7.36331e-38	0.672888	0.808	0.564	1.89517e-33	3.04775e-32	0.363915	0.675	0.599	7.84429e-28	2.99995e-262	1.05089	0.839	0.425	7.72128e-258	3.04775e-32	8.99986e-262
Perivascular	RPL21	2.28693e-64	0.597878	0.99	0.883	5.88609e-60	5.64251e-142	0.388522	0.996	0.975	1.45227e-137	5.24696e-261	0.565816	0.997	0.975	1.35046e-256	2.28693e-64	1.57409e-260
Perivascular	QPRT	3.48826e-38	0.707718	0.526	0.257	8.97809e-34	7.4317e-45	0.59362	0.425	0.292	1.91277e-40	1.81656e-259	0.873033	0.41	0.102	4.67547e-255	3.48826e-38	5.44968e-259
Perivascular	RPS27	7.22453e-96	0.864207	0.991	0.815	1.85945e-91	2.56794e-94	0.347886	0.988	0.96	6.60936e-90	5.41532e-259	0.671852	0.996	0.955	1.39379e-254	2.56794e-94	1.6246e-258
Perivascular	MRC2	1.15083e-88	1.20609	0.607	0.206	2.96201e-84	1.9171e-87	0.728232	0.344	0.151	4.93423e-83	6.61397e-259	0.778219	0.381	0.087	1.7023e-254	1.9171e-87	1.98419e-258
Perivascular	RPL27A	1.74742e-83	0.769259	0.986	0.814	4.4975e-79	8.54537e-126	0.422569	0.974	0.933	2.19941e-121	4.46428e-258	0.645445	0.991	0.939	1.14902e-253	1.74742e-83	1.33928e-257
Perivascular	SERTAD1	3.08521e-19	0.412524	0.219	0.087	7.94073e-15	3.01655e-71	0.687188	0.326	0.157	7.764e-67	3.24256e-257	0.761027	0.296	0.052	8.34569e-253	3.08521e-19	9.72767e-257
Perivascular	LAMA4	7.30386e-96	1.01957	0.531	0.126	1.87987e-91	3.96803e-133	0.787171	0.48	0.202	1.02129e-128	9.78435e-257	0.827199	0.376	0.083	2.5183e-252	7.30386e-96	2.93531e-256
Perivascular	LHFPL2	1.8581e-62	0.872327	0.456	0.146	4.78238e-58	1.52771e-26	0.438807	0.23	0.139	3.93203e-22	6.56445e-256	0.70448	0.298	0.053	1.68956e-251	1.52771e-26	1.96933e-255
Perivascular	DIO3	7.7717e-84	1.07918	0.198	0.008	2.00028e-79	1.09646e-129	0.934485	0.17	0.017	2.82206e-125	2.3834e-255	0.444203	0.109	0.003	6.13441e-251	7.7717e-84	7.15021e-255
Perivascular	RPL18	8.56365e-51	0.620539	0.96	0.775	2.20411e-46	3.07416e-147	0.499429	0.977	0.912	7.91226e-143	1.68116e-254	0.68851	0.984	0.901	4.32697e-250	8.56365e-51	5.04348e-254
Perivascular	RPL5	1.20811e-92	0.900728	0.977	0.791	3.10944e-88	2.3646e-118	0.445386	0.963	0.902	6.08601e-114	6.15525e-254	0.736681	0.985	0.9	1.58424e-249	1.20811e-92	1.84658e-253
Perivascular	PKDCC	1.06383e-61	0.624808	0.227	0.03	2.73809e-57	1.42728e-80	0.722511	0.216	0.068	3.67354e-76	1.19762e-253	0.711378	0.238	0.033	3.08244e-249	1.06383e-61	3.59286e-253
Perivascular	RAB34	6.38865e-21	0.420541	0.255	0.107	1.64431e-16	6.02014e-27	0.393856	0.238	0.145	1.54946e-22	1.31459e-253	0.775972	0.361	0.08	3.38349e-249	6.38865e-21	3.94377e-253
Perivascular	TPM4	3.46444e-104	1.17642	0.818	0.349	8.91677e-100	3.41537e-47	0.445278	0.535	0.38	8.79047e-43	4.12779e-249	0.94316	0.716	0.283	1.06241e-244	3.41537e-47	1.23834e-248
Perivascular	RPLP0	3.87501e-73	0.728691	0.983	0.815	9.9735e-69	3.36522e-115	0.470089	0.948	0.87	8.66139e-111	3.57812e-248	0.736111	0.978	0.825	9.20936e-244	3.87501e-73	1.07344e-247
Perivascular	DLC1	5.0628e-39	0.567993	0.248	0.063	1.30306e-34	7.81058e-59	0.585334	0.265	0.119	2.01029e-54	9.50222e-248	0.624758	0.262	0.041	2.44568e-243	5.0628e-39	2.85067e-247
Perivascular	BOC	1.01171e-46	0.766211	0.458	0.174	2.60393e-42	1.29053e-79	0.753547	0.338	0.158	3.32156e-75	3.15056e-244	0.891661	0.395	0.099	8.10892e-240	1.01171e-46	9.45169e-244
Perivascular	MXRA8	9.11162e-72	0.856038	0.33	0.063	2.34515e-67	9.71806e-50	0.447089	0.149	0.049	2.50123e-45	6.6333e-243	0.625237	0.207	0.025	1.70728e-238	9.71806e-50	1.98999e-242
Perivascular	CRISPLD2	6.32965e-88	0.787819	0.192	0.004	1.62913e-83	1.00115e-154	0.948078	0.211	0.024	2.57676e-150	1.72918e-242	0.379638	0.107	0.003	4.45056e-238	6.32965e-88	5.18753e-242
Perivascular	RPS5	5.22378e-44	0.537913	0.983	0.828	1.3445e-39	3.27393e-137	0.473951	0.974	0.906	8.42645e-133	9.83985e-242	0.679291	0.982	0.88	2.53258e-237	5.22378e-44	2.95196e-241
Perivascular	NPM1	5.1681e-41	0.652084	0.818	0.551	1.33016e-36	1.90551e-110	0.578365	0.847	0.724	4.90441e-106	1.58685e-241	0.871587	0.924	0.663	4.08424e-237	5.1681e-41	4.76055e-241
Perivascular	TMEM119	1.06036e-78	0.795982	0.198	0.01	2.72915e-74	4.83029e-79	0.567357	0.126	0.019	1.24322e-74	1.61373e-241	0.435277	0.132	0.007	4.15343e-237	1.06036e-78	4.8412e-241
Perivascular	MARVELD1	1.58728e-38	0.505635	0.208	0.046	4.08533e-34	3.36202e-46	0.472002	0.179	0.073	8.65316e-42	2.72569e-241	0.606159	0.21	0.026	7.01539e-237	1.58728e-38	8.17708e-241
Perivascular	PTK7	2.66845e-88	1.1586	0.628	0.227	6.86806e-84	5.93404e-61	0.654269	0.283	0.136	1.5273e-56	1.44635e-239	0.724701	0.311	0.061	3.72261e-235	5.93404e-61	4.33905e-239
Perivascular	RPS7	3.13859e-35	0.52962	0.953	0.778	8.0781e-31	1.63852e-96	0.368635	0.982	0.94	4.21723e-92	5.86652e-239	0.658775	0.985	0.903	1.50992e-234	3.13859e-35	1.75995e-238
Perivascular	RPL7A	8.19307e-66	0.786922	0.955	0.731	2.10873e-61	2.50805e-137	0.487798	0.968	0.89	6.45521e-133	3.33105e-238	0.731433	0.976	0.898	8.57345e-234	8.19307e-66	9.99314e-238
Perivascular	COLEC12	2.19465e-27	0.648404	0.311	0.129	5.64859e-23	5.98993e-96	0.902267	0.41	0.203	1.54169e-91	2.61599e-235	0.786756	0.317	0.065	6.73303e-231	2.19465e-27	7.84797e-235
Perivascular	SLIT3	2.72393e-34	0.697236	0.224	0.059	7.01085e-30	2.21762e-115	0.854757	0.232	0.055	5.70772e-111	1.01726e-234	0.673644	0.19	0.022	2.61823e-230	2.72393e-34	3.05179e-234
Perivascular	GATA6	5.21085e-64	0.613685	0.166	0.009	1.34117e-59	2.46501e-107	0.812549	0.266	0.08	6.34445e-103	1.50353e-234	0.423943	0.124	0.006	3.86978e-230	5.21085e-64	4.51058e-234
Perivascular	RACK1	3.51338e-24	0.367414	0.974	0.818	9.04274e-20	2.00349e-150	0.508179	0.972	0.884	5.15659e-146	1.51318e-234	0.710013	0.976	0.836	3.89463e-230	3.51338e-24	4.53955e-234
Perivascular	RPL7	2.95794e-36	0.478763	0.983	0.81	7.61315e-32	2.77711e-180	0.500403	0.989	0.932	7.14771e-176	1.38326e-230	0.591873	0.993	0.933	3.56023e-226	2.95794e-36	4.14978e-230
Perivascular	KDELR2	5.19253e-78	1.0466	0.701	0.317	1.33645e-73	1.43384e-38	0.454623	0.519	0.401	3.69041e-34	2.01475e-229	0.853443	0.622	0.232	5.18557e-225	1.43384e-38	6.04425e-229
Perivascular	FBXO17	2.71948e-41	0.464321	0.171	0.027	6.9994e-37	3.32465e-16	0.281068	0.167	0.103	8.55698e-12	3.38035e-228	0.594524	0.225	0.033	8.70035e-224	3.32465e-16	1.01411e-227
Perivascular	NAP1L1	2.85694e-50	0.688878	0.925	0.664	7.35319e-46	4.12874e-227	0.804282	0.921	0.777	1.06265e-222	1.20075e-79	0.433914	0.929	0.712	3.09049e-75	2.85694e-50	1.23862e-226
Perivascular	RPL14	1.50613e-73	0.81122	0.976	0.745	3.87648e-69	1.49335e-196	0.570517	0.982	0.904	3.84358e-192	2.65661e-226	0.639098	0.982	0.89	6.83757e-222	1.50613e-73	7.96982e-226
Perivascular	HIC1	6.613e-73	0.81765	0.262	0.034	1.70205e-68	1.53682e-75	0.58869	0.167	0.041	3.95546e-71	8.14677e-225	0.576112	0.192	0.023	2.09682e-220	6.613e-73	2.44403e-224
Perivascular	S1PR2	2.16174e-125	1.25473	0.462	0.068	5.56388e-121	2.46733e-55	0.53491	0.187	0.069	6.35041e-51	3.74525e-224	0.559568	0.188	0.022	9.63952e-220	2.46733e-55	1.12357e-223
Perivascular	RPL9	5.56982e-88	0.737684	0.99	0.891	1.43356e-83	3.32492e-92	0.331611	0.987	0.957	8.55769e-88	4.52865e-223	0.572095	0.994	0.955	1.16558e-218	5.56982e-88	1.35859e-222
Perivascular	PXDN	1.77819e-123	1.1311	0.757	0.235	4.57671e-119	4.31685e-158	0.856261	0.538	0.24	1.11107e-153	7.9433e-223	0.752365	0.488	0.147	2.04445e-218	1.77819e-123	2.38299e-222
Perivascular	EHD2	3.06728e-79	0.935745	0.418	0.096	7.89456e-75	5.33979e-39	0.439785	0.185	0.083	1.37436e-34	1.5197e-222	0.569096	0.211	0.029	3.91139e-218	5.33979e-39	4.55909e-222
Perivascular	HAS2	1.75375e-90	1.12261	0.355	0.055	4.51379e-86	4.29658e-95	0.842701	0.244	0.074	1.10585e-90	1.84057e-222	0.647247	0.208	0.029	4.73725e-218	1.75375e-90	5.5217e-222
Perivascular	EEF1D	3.91648e-34	0.509249	0.935	0.704	1.00802e-29	2.67741e-137	0.668325	0.836	0.673	6.89112e-133	3.54225e-222	0.877126	0.888	0.498	9.11703e-218	3.91648e-34	1.06267e-221
Perivascular	RPS16	1.07475e-61	0.692721	0.974	0.773	2.76619e-57	4.71335e-121	0.45046	0.963	0.901	1.21312e-116	6.35547e-222	0.65499	0.983	0.901	1.63577e-217	1.07475e-61	1.90664e-221
Perivascular	LOXL2	1.28479e-117	1.24836	0.425	0.059	3.3068e-113	5.91478e-138	0.919447	0.345	0.106	1.52235e-133	2.3924e-221	0.637025	0.207	0.028	6.15757e-217	1.28479e-117	7.17721e-221
Perivascular	RPL36	1.33213e-54	0.555169	0.995	0.906	3.42865e-50	1.42346e-85	0.338135	0.993	0.966	3.6637e-81	3.98187e-220	0.600844	0.99	0.935	1.02485e-215	1.33213e-54	1.19456e-219
Perivascular	KLF2	2.35802e-77	0.972653	0.278	0.036	6.06907e-73	3.63225e-135	0.966389	0.301	0.081	9.3487e-131	6.07425e-219	0.627499	0.205	0.028	1.56339e-214	2.35802e-77	1.82228e-218
Perivascular	IER3	5.29881e-92	1.37986	0.378	0.064	1.36381e-87	6.34311e-62	0.823369	0.368	0.206	1.63259e-57	1.84688e-216	0.865465	0.21	0.03	4.75349e-212	6.34311e-62	5.54063e-216
Perivascular	RPL29	2.77275e-47	0.561212	0.976	0.794	7.13651e-43	1.90606e-65	0.287301	0.98	0.923	4.90582e-61	6.27029e-216	0.608527	0.99	0.925	1.61385e-211	2.77275e-47	1.88109e-215
Perivascular	BICC1	1.28341e-66	0.705795	0.278	0.045	3.30325e-62	1.45605e-95	0.763557	0.241	0.072	3.74759e-91	1.71771e-215	0.59144	0.217	0.032	4.42104e-211	1.28341e-66	5.15313e-215
Perivascular	RAB13	1.48444e-51	0.757103	0.514	0.206	3.82065e-47	2.88145e-44	0.51871	0.364	0.228	7.41627e-40	2.92487e-213	0.768361	0.498	0.162	7.52802e-209	2.88145e-44	8.7746e-213
Perivascular	MYADM	3.35238e-37	0.621221	0.43	0.179	8.62835e-33	1.18263e-36	0.510408	0.339	0.213	3.04385e-32	3.51248e-213	0.727559	0.317	0.07	9.04041e-209	1.18263e-36	1.05374e-212
Perivascular	RPS3A	1.84662e-72	0.707439	0.984	0.849	4.75283e-68	4.1797e-79	0.312581	0.985	0.947	1.07577e-74	2.16476e-212	0.561287	0.995	0.964	5.57166e-208	1.84662e-72	6.49428e-212
Perivascular	EPB41L2	4.03873e-22	0.46351	0.259	0.107	1.03949e-17	8.67751e-50	0.614686	0.261	0.131	2.23342e-45	3.02268e-212	0.764954	0.371	0.096	7.77978e-208	4.03873e-22	9.06804e-212
Perivascular	SAMD11	3.50969e-32	0.509439	0.334	0.124	9.03323e-28	2.8462e-83	0.770825	0.242	0.082	7.32556e-79	3.75498e-212	0.643135	0.226	0.036	9.66457e-208	3.50969e-32	1.12649e-211
Perivascular	RPS15	2.16684e-17	0.265756	0.988	0.891	5.57702e-13	1.04298e-112	0.356529	0.996	0.965	2.68442e-108	1.17737e-211	0.526101	0.996	0.954	3.0303e-207	2.16684e-17	3.5321e-211
Perivascular	TNFAIP6	1.29291e-100	1.3519	0.306	0.029	3.32769e-96	2.07708e-87	0.893716	0.14	0.021	5.34599e-83	9.95303e-210	0.569454	0.139	0.012	2.56171e-205	2.07708e-87	2.98591e-209
Perivascular	GYPC	1.72796e-42	0.545681	0.292	0.079	4.44743e-38	4.02622e-54	0.509959	0.269	0.126	1.03627e-49	4.33033e-209	0.621557	0.241	0.041	1.11454e-204	1.72796e-42	1.2991e-208
Perivascular	ELN	2.41954e-108	1.36973	0.484	0.098	6.22741e-104	4.46989e-105	0.842644	0.295	0.101	1.15046e-100	4.85067e-209	0.639097	0.299	0.063	1.24846e-204	4.46989e-105	1.4552e-208
Perivascular	SVIL	1.26873e-48	0.781018	0.547	0.237	3.26547e-44	7.07189e-81	0.781328	0.352	0.167	1.82016e-76	2.72349e-206	0.838592	0.442	0.132	7.00971e-202	1.26873e-48	8.17046e-206
Perivascular	FLRT2	3.12322e-74	0.907138	0.378	0.081	8.03855e-70	3.19063e-196	1.21175	0.404	0.113	8.21205e-192	3.00637e-205	0.716781	0.388	0.103	7.73779e-201	3.12322e-74	9.0191e-205
Perivascular	CALU	5.81622e-41	0.622336	0.78	0.481	1.49698e-36	1.53984e-46	0.49477	0.566	0.427	3.96325e-42	1.54784e-203	0.841425	0.613	0.243	3.98383e-199	5.81622e-41	4.64352e-203
Perivascular	PCDH18	3.989e-53	0.765108	0.369	0.105	1.02669e-48	6.55873e-107	0.76744	0.343	0.128	1.68809e-102	4.18897e-203	0.806184	0.318	0.074	1.07816e-198	3.989e-53	1.25669e-202
Perivascular	RPL6	4.28596e-78	0.634477	1	0.916	1.10312e-73	1.96021e-201	0.519352	0.996	0.954	5.04519e-197	8.09574e-195	0.494965	0.995	0.964	2.08368e-190	4.28596e-78	5.88064e-201
Perivascular	FKBP14	4.13077e-54	0.830227	0.456	0.163	1.06318e-49	8.2923e-67	0.641134	0.336	0.169	2.13427e-62	6.59672e-201	0.677461	0.337	0.083	1.69786e-196	4.13077e-54	1.97902e-200
Perivascular	TAGLN	7.31493e-24	0.96274	0.219	0.075	1.88272e-19	0.0416283	0.507851	0.113	0.1	1	6.27583e-199	1.24329	0.273	0.057	1.61527e-194	0.0416283	1.88275e-198
Perivascular	ITPRIPL2	1.28376e-88	0.98835	0.519	0.135	3.30415e-84	5.79329e-47	0.531533	0.298	0.161	1.49108e-42	1.86295e-198	0.631119	0.255	0.049	4.79486e-194	5.79329e-47	5.58885e-198
Perivascular	GUCY1A1	1.61474e-83	0.840913	0.318	0.044	4.15602e-79	9.62131e-51	0.429845	0.194	0.075	2.47633e-46	5.32769e-198	0.651552	0.244	0.045	1.37124e-193	9.62131e-51	1.59831e-197
Perivascular	EEF1B2	1.8792e-41	0.661495	0.795	0.508	4.83668e-37	2.73959e-36	0.298148	0.789	0.681	7.05117e-32	5.60781e-197	0.80546	0.907	0.641	1.44334e-192	2.73959e-36	1.68234e-196
Perivascular	HES1	1.02352e-17	0.567863	0.423	0.253	2.63433e-13	3.54519e-23	0.410175	0.527	0.44	9.12461e-19	1.14369e-196	1.08378	0.633	0.271	2.94362e-192	1.02352e-17	3.43106e-196
Perivascular	GPC3	1.28673e-05	0.272637	0.199	0.128	0.331179	2.95704e-142	1.26006	0.473	0.215	7.61083e-138	5.57907e-196	0.864066	0.326	0.081	1.43594e-191	1.28673e-05	1.67372e-195
Perivascular	BCAT1	1.17082e-27	0.477825	0.437	0.211	3.01345e-23	8.38958e-44	0.374869	0.393	0.237	2.15931e-39	1.80286e-195	0.683489	0.442	0.134	4.6402e-191	1.17082e-27	5.40858e-195
Perivascular	LMNA	9.3317e-48	0.696023	0.788	0.465	2.40179e-43	1.83999e-35	0.4329	0.466	0.342	4.73576e-31	6.24724e-192	0.810015	0.515	0.183	1.60791e-187	1.83999e-35	1.87417e-191
Perivascular	TMEM45A	7.41888e-44	0.541219	0.177	0.027	1.90947e-39	4.4738e-81	0.709964	0.265	0.099	1.15147e-76	2.69123e-188	0.432834	0.186	0.027	6.92668e-184	7.41888e-44	8.07368e-188
Perivascular	JUN	1.45211e-46	0.946254	0.836	0.568	3.73745e-42	4.78574e-75	0.716515	0.754	0.617	1.23175e-70	1.21983e-187	1.02195	0.709	0.335	3.13959e-183	1.45211e-46	3.65948e-187
Perivascular	RPS15A	3.09383e-45	0.655683	0.921	0.722	7.9629e-41	1.20013e-110	0.408499	0.971	0.921	3.08889e-106	1.92818e-187	0.560271	0.984	0.913	4.96274e-183	3.09383e-45	5.78453e-187
Perivascular	RPL35A	1.16847e-57	0.691878	0.951	0.752	3.00742e-53	2.37763e-70	0.317123	0.966	0.933	6.11955e-66	1.09369e-186	0.550854	0.984	0.919	2.81495e-182	1.16847e-57	3.28108e-186
Perivascular	CKAP4	9.87466e-44	0.725962	0.636	0.336	2.54154e-39	9.9296e-60	0.592115	0.453	0.289	2.55568e-55	2.16696e-186	0.708298	0.493	0.169	5.57731e-182	9.87466e-44	6.50087e-186
Perivascular	KDELC2	2.23657e-30	0.451727	0.206	0.056	5.75649e-26	3.14744e-26	0.364598	0.196	0.11	8.10088e-22	2.80455e-185	0.566886	0.237	0.046	7.21836e-181	3.14744e-26	8.41366e-185
Perivascular	ITGB1	3.22811e-31	0.468913	0.712	0.43	8.30851e-27	6.09529e-36	0.260957	0.625	0.498	1.5688e-31	6.98913e-184	0.743686	0.658	0.281	1.79886e-179	3.22811e-31	2.09674e-183
Perivascular	HAND2	1.79539e-82	0.674819	0.173	0.003	4.62097e-78	2.90607e-82	0.547849	0.147	0.027	7.47964e-78	3.12727e-183	0.33171	0.101	0.006	8.04897e-179	2.90607e-82	9.38182e-183
Perivascular	ARHGAP28	4.26786e-46	0.669887	0.233	0.047	1.09846e-41	1.30002e-130	0.9738	0.278	0.072	3.346e-126	4.32883e-182	0.555398	0.275	0.06	1.11415e-177	4.26786e-46	1.29865e-181
Perivascular	PHLDB2	6.12812e-54	0.701447	0.311	0.073	1.57726e-49	4.74579e-92	0.812015	0.271	0.094	1.22147e-87	1.14027e-181	0.627054	0.242	0.049	2.93482e-177	6.12812e-54	3.4208e-181
Perivascular	RPL39	5.65878e-74	0.747583	0.984	0.819	1.45646e-69	1.04131e-97	0.343127	0.99	0.953	2.68012e-93	1.40458e-180	0.489348	0.994	0.96	3.61512e-176	5.65878e-74	4.21375e-180
Perivascular	RPL32	1.0255e-88	0.766537	0.993	0.853	2.63942e-84	1.54088e-162	0.457073	0.994	0.966	3.96592e-158	6.93256e-180	0.452213	0.997	0.976	1.7843e-175	1.0255e-88	2.07977e-179
Perivascular	HNRNPA1	5.88286e-88	1.01098	0.923	0.58	1.51413e-83	2.67819e-179	0.787952	0.848	0.658	6.89314e-175	3.7882e-59	0.325127	0.916	0.724	9.75008e-55	3.7882e-59	8.03458e-179
Perivascular	NRP1	7.83842e-21	0.407499	0.351	0.169	2.01745e-16	4.1701e-79	0.521544	0.438	0.22	1.0733e-74	1.21542e-178	0.646972	0.303	0.074	3.12824e-174	7.83842e-21	3.64625e-178
Perivascular	RPS24	3.25501e-62	0.657245	0.976	0.85	8.37773e-58	6.52076e-129	0.40468	0.988	0.956	1.67831e-124	1.70615e-178	0.49842	0.996	0.969	4.39128e-174	3.25501e-62	5.11844e-178
Perivascular	PLOD1	4.28375e-27	0.506125	0.371	0.167	1.10255e-22	6.82206e-65	0.631871	0.478	0.297	1.75586e-60	1.79988e-178	0.668988	0.233	0.046	4.63253e-174	4.28375e-27	5.39964e-178
Perivascular	MMP23B	3.25177e-76	0.72525	0.208	0.014	8.36942e-72	1.73248e-62	0.498785	0.114	0.022	4.45905e-58	3.79528e-178	0.386211	0.116	0.009	9.76828e-174	1.73248e-62	1.13858e-177
Perivascular	RPL26	3.59824e-50	0.695547	0.923	0.677	9.26116e-46	7.49254e-54	0.287624	0.946	0.891	1.92843e-49	5.08316e-177	0.555871	0.983	0.926	1.3083e-172	3.59824e-50	1.52495e-176
Perivascular	RPS20	1.80123e-41	0.550722	0.953	0.723	4.636e-37	7.30436e-47	0.288333	0.921	0.859	1.88e-42	2.2298e-176	0.574334	0.979	0.858	5.73905e-172	1.80123e-41	6.68939e-176
Perivascular	SSR2	2.92463e-49	0.723758	0.675	0.356	7.52741e-45	6.9836e-78	0.624997	0.643	0.478	1.79744e-73	2.90564e-175	0.713071	0.786	0.392	7.47855e-171	2.92463e-49	8.71693e-175
Perivascular	PLPP1	1.08525e-16	0.306329	0.138	0.045	2.79322e-12	2.81893e-22	0.309513	0.136	0.07	7.25537e-18	8.31373e-174	0.585303	0.235	0.048	2.13979e-169	1.08525e-16	2.49412e-173
Perivascular	C11orf96	1.09064e-38	0.696618	0.243	0.063	2.80708e-34	1.0244e-171	1.23825	0.379	0.109	2.6366e-167	3.33618e-60	0.553772	0.216	0.084	8.58666e-56	1.09064e-38	3.0732e-171
Perivascular	RPL30	7.29038e-55	0.65545	0.979	0.789	1.8764e-50	1.99807e-98	0.417005	0.978	0.919	5.14263e-94	1.99407e-171	0.530656	0.99	0.947	5.13233e-167	7.29038e-55	5.9822e-171
Perivascular	CPED1	7.02837e-33	0.420781	0.108	0.012	1.80896e-28	5.63399e-76	0.70756	0.156	0.036	1.45008e-71	2.93577e-169	0.415256	0.118	0.011	7.55609e-165	7.02837e-33	8.80731e-169
Perivascular	MAP3K20	8.53432e-25	0.510236	0.491	0.269	2.19656e-20	2.93899e-13	0.313921	0.304	0.238	7.56438e-09	3.31667e-169	0.686434	0.343	0.098	8.53646e-165	2.93899e-13	9.95002e-169
Perivascular	HDLBP	4.64073e-64	0.745445	0.918	0.632	1.19443e-59	2.21117e-67	0.504345	0.728	0.6	5.69111e-63	3.84922e-169	0.751313	0.704	0.331	9.90712e-165	4.64073e-64	1.15477e-168
Perivascular	RPS25	5.36164e-46	0.594194	0.956	0.76	1.37998e-41	7.09457e-109	0.387	0.976	0.939	1.826e-104	3.81218e-167	0.489084	0.99	0.918	9.81178e-163	5.36164e-46	1.14365e-166
Perivascular	KDELR3	2.32175e-31	0.364956	0.128	0.02	5.97573e-27	2.26085e-30	0.33161	0.144	0.064	5.81899e-26	1.41286e-166	0.389387	0.156	0.021	3.63641e-162	2.26085e-30	4.23857e-166
Perivascular	SLC9A3R2	7.79874e-20	0.298182	0.157	0.048	2.00724e-15	1.46929e-57	0.531649	0.173	0.057	3.78166e-53	3.43903e-166	0.391403	0.16	0.022	8.85138e-162	7.79874e-20	1.03171e-165
Perivascular	IL6ST	8.82361e-20	0.57479	0.46	0.278	2.27102e-15	1.26779e-152	1.09127	0.611	0.352	3.26303e-148	6.14634e-166	0.753929	0.42	0.142	1.58194e-161	8.82361e-20	1.8439e-165
Perivascular	NFATC4	7.3458e-64	0.904081	0.399	0.11	1.89066e-59	1.17125e-34	0.486628	0.211	0.11	3.01455e-30	9.52781e-166	0.59233	0.229	0.048	2.45227e-161	1.17125e-34	2.85834e-165
Perivascular	SSPN	2.86069e-24	0.497962	0.233	0.084	7.36285e-20	1.33111e-09	0.287336	0.211	0.161	3.42601e-05	4.96067e-165	0.641675	0.263	0.062	1.27678e-160	1.33111e-09	1.4882e-164
Perivascular	PMEPA1	2.67621e-56	0.76189	0.437	0.139	6.88804e-52	1.111e-21	0.251703	0.205	0.122	2.8595e-17	1.29638e-163	0.628983	0.34	0.096	3.33662e-159	1.111e-21	3.88914e-163
Perivascular	SMIM3	2.67151e-31	0.46168	0.149	0.028	6.87594e-27	4.00615e-43	0.502262	0.187	0.08	1.0311e-38	1.86755e-163	0.441486	0.147	0.019	4.8067e-159	2.67151e-31	5.60265e-163
Perivascular	THBS1	1.40164e-65	1.38623	0.327	0.071	3.60753e-61	2.41772e-123	1.1672	0.373	0.145	6.22273e-119	3.49347e-163	0.963165	0.263	0.062	8.9915e-159	1.40164e-65	1.04804e-162
Perivascular	CXCL12	1.57312e-12	0.614725	0.126	0.047	4.0489e-08	2.56922e-90	0.891173	0.212	0.059	6.61265e-86	1.0495e-159	0.695376	0.223	0.046	2.70122e-155	1.57312e-12	3.14851e-159
Perivascular	RPL34	1.80445e-83	0.764197	0.991	0.862	4.6443e-79	2.20984e-66	0.251778	0.995	0.976	5.68767e-62	1.47611e-159	0.440565	0.995	0.977	3.7992e-155	2.20984e-66	4.42832e-159
Perivascular	C1S	7.2961e-64	0.845054	0.26	0.042	1.87787e-59	1.38557e-158	1.01629	0.269	0.051	3.56619e-154	9.93282e-139	0.398629	0.121	0.015	2.55651e-134	7.2961e-64	4.15672e-158
Perivascular	MDFI	9.4786e-22	0.422842	0.266	0.109	2.4396e-17	2.72993e-66	0.577205	0.219	0.081	7.0263e-62	3.87485e-156	0.553189	0.272	0.068	9.9731e-152	9.4786e-22	1.16246e-155
Perivascular	NR3C1	1.69161e-23	0.501143	0.414	0.213	4.35386e-19	2.23315e-09	0.278416	0.298	0.245	5.74769e-05	1.60641e-153	0.669848	0.373	0.12	4.13457e-149	2.23315e-09	4.81922e-153
Perivascular	THY1	7.70773e-76	0.874569	0.512	0.144	1.98382e-71	2.74696e-72	0.411702	0.316	0.134	7.07012e-68	6.732e-153	0.584119	0.337	0.098	1.73268e-148	2.74696e-72	2.0196e-152
Perivascular	GPC6	6.05382e-57	0.922361	0.444	0.152	1.55813e-52	1.27102e-150	1.11233	0.48	0.215	3.27135e-146	3.64122e-152	0.761737	0.348	0.11	9.37178e-148	6.05382e-57	1.09237e-151
Perivascular	RPL37	2.78544e-62	0.67653	0.969	0.813	7.16917e-58	2.20504e-68	0.305691	0.965	0.927	5.67534e-64	4.5082e-151	0.469528	0.989	0.949	1.16032e-146	2.78544e-62	1.35246e-150
Perivascular	LAMC1	6.52712e-64	0.852014	0.668	0.3	1.67995e-59	1.69938e-31	0.392228	0.377	0.256	4.37387e-27	1.44834e-150	0.601004	0.317	0.092	3.72774e-146	1.69938e-31	4.34503e-150
Perivascular	PHACTR2	4.15397e-13	0.328383	0.292	0.158	1.06915e-08	9.50158e-11	0.291363	0.281	0.223	2.44552e-06	7.70304e-149	0.57073	0.263	0.067	1.98261e-144	9.50158e-11	2.31091e-148
Perivascular	NFIX	1.87473e-66	0.800054	0.881	0.506	4.82519e-62	7.96717e-149	0.924643	0.566	0.284	2.05059e-144	1.62962e-91	0.373898	0.488	0.222	4.19431e-87	1.87473e-66	2.39015e-148
Perivascular	LITAF	1.51853e-30	0.623222	0.476	0.239	3.90839e-26	1.40126e-39	0.546903	0.392	0.262	3.60656e-35	1.71014e-147	0.642775	0.357	0.116	4.40156e-143	1.51853e-30	5.13042e-147
Perivascular	S100A13	4.76382e-41	0.662659	0.369	0.132	1.22611e-36	2.2556e-13	0.259884	0.294	0.227	5.80546e-09	6.85813e-147	0.576187	0.371	0.121	1.76515e-142	2.2556e-13	2.05744e-146
Perivascular	MAGED2	1.3757e-16	0.340338	0.533	0.345	3.54077e-12	2.54293e-47	0.544819	0.511	0.376	6.54499e-43	8.79247e-147	0.692499	0.721	0.36	2.263e-142	1.3757e-16	2.63774e-146
Perivascular	LTBP4	3.31447e-96	1.05342	0.411	0.074	8.53079e-92	2.12226e-146	0.959654	0.301	0.076	5.46228e-142	1.21614e-121	0.459303	0.225	0.058	3.13009e-117	3.31447e-96	6.36679e-146
Perivascular	KDELR1	6.61938e-33	0.546268	0.677	0.399	1.70369e-28	2.63356e-30	0.400251	0.558	0.464	6.77825e-26	3.27639e-146	0.65269	0.568	0.245	8.43276e-142	2.63356e-30	9.82916e-146
Perivascular	LRP1	2.504e-74	0.907863	0.858	0.465	6.4448e-70	4.15865e-74	0.657759	0.588	0.413	1.07035e-69	1.3281e-145	0.620355	0.561	0.234	3.41825e-141	4.15865e-74	3.98429e-145
Perivascular	SERPINE2	6.00827e-22	0.825794	0.516	0.31	1.54641e-17	9.82822e-145	1.17551	0.553	0.286	2.52959e-140	3.14476e-135	0.795132	0.36	0.125	8.09399e-131	6.00827e-22	2.94847e-144
Perivascular	SEC31A	3.25784e-42	0.621325	0.666	0.36	8.38503e-38	4.10387e-30	0.39652	0.533	0.433	1.05625e-25	1.16835e-144	0.577738	0.598	0.257	3.00709e-140	4.10387e-30	3.50504e-144
Perivascular	FRMD6	1.91833e-17	0.353285	0.149	0.049	4.9374e-13	6.7709e-28	0.36372	0.119	0.05	1.74269e-23	1.96097e-144	0.487723	0.189	0.037	5.04714e-140	1.91833e-17	5.88291e-144
Perivascular	FGFR1	3.43278e-20	0.352527	0.645	0.412	8.83529e-16	1.06333e-39	0.554036	0.452	0.325	2.7368e-35	1.20164e-143	0.681029	0.549	0.234	3.09279e-139	3.43278e-20	3.60493e-143
Perivascular	P3H1	3.32233e-51	0.745477	0.355	0.105	8.55101e-47	7.33077e-53	0.489414	0.23	0.101	1.88679e-48	5.13178e-143	0.441158	0.207	0.044	1.32082e-138	3.32233e-51	1.53953e-142
Perivascular	LXN	1.14578e-22	0.314276	0.101	0.018	2.949e-18	1.20382e-75	0.775448	0.197	0.061	3.09839e-71	1.2774e-142	0.481322	0.132	0.017	3.28776e-138	1.14578e-22	3.83219e-142
Perivascular	TBX2	4.88309e-32	0.464374	0.168	0.035	1.25681e-27	3.76051e-78	0.704691	0.167	0.04	9.6788e-74	1.64664e-142	0.42084	0.124	0.015	4.23813e-138	4.88309e-32	4.93993e-142
Perivascular	ZNF503	8.17714e-22	0.470943	0.288	0.126	2.10463e-17	6.1735e-55	0.619672	0.298	0.153	1.58894e-50	8.40529e-142	0.598673	0.28	0.077	2.16335e-137	8.17714e-22	2.52159e-141
Perivascular	IMPDH2	1.8783e-25	0.488314	0.566	0.332	4.83436e-21	9.72384e-43	0.510464	0.455	0.325	2.50272e-38	3.38792e-140	0.603646	0.533	0.224	8.71984e-136	1.8783e-25	1.01638e-139
Perivascular	RPL4	2.41917e-87	0.778856	0.981	0.825	6.22645e-83	1.0883e-139	0.551863	0.936	0.827	2.80107e-135	6.67367e-119	0.492169	0.962	0.785	1.71767e-114	2.41917e-87	3.2649e-139
Perivascular	AEBP1	1.02536e-25	0.379336	0.591	0.324	2.63906e-21	7.01029e-41	0.463949	0.389	0.246	1.80431e-36	5.61947e-139	0.570135	0.228	0.054	1.44634e-134	1.02536e-25	1.68584e-138
Perivascular	TMEM263	2.84109e-30	0.493958	0.413	0.187	7.31241e-26	1.78471e-23	0.391281	0.335	0.24	4.59349e-19	3.6493e-138	0.57527	0.4	0.142	9.39256e-134	1.78471e-23	1.09479e-137
Perivascular	DHRS3	1.35796e-37	0.705843	0.336	0.118	3.49511e-33	4.68552e-83	0.801762	0.43	0.237	1.20596e-78	5.05631e-138	0.58893	0.297	0.087	1.30139e-133	1.35796e-37	1.51689e-137
Perivascular	NPW	1.77884e-28	0.55133	0.121	0.02	4.57837e-24	9.10031e-51	0.512302	0.177	0.065	2.34224e-46	1.01233e-137	0.448019	0.129	0.017	2.60552e-133	1.77884e-28	3.03698e-137
Perivascular	RPLP2	2.31862e-81	0.709685	0.993	0.868	5.96767e-77	1.90987e-124	0.415472	0.984	0.937	4.91561e-120	1.09703e-136	0.411333	0.987	0.935	2.82354e-132	2.31862e-81	3.29109e-136
Perivascular	SLC25A6	5.16076e-54	0.759263	0.832	0.505	1.32828e-49	1.27253e-64	0.5403	0.609	0.451	3.27525e-60	5.10964e-135	0.641791	0.807	0.47	1.31512e-130	5.16076e-54	1.53289e-134
Perivascular	CRTAP	5.60887e-51	0.752727	0.533	0.225	1.44361e-46	6.37718e-56	0.604779	0.412	0.257	1.64136e-51	1.1435e-134	0.497299	0.371	0.126	2.94313e-130	5.60887e-51	3.43049e-134
Perivascular	CBX6	2.23231e-36	0.594784	0.612	0.334	5.74551e-32	5.49939e-29	0.37051	0.327	0.216	1.41543e-24	2.20653e-134	0.536093	0.425	0.156	5.67916e-130	5.49939e-29	6.61958e-134
Perivascular	FMOD	3.02003e-69	0.636952	0.156	0.004	7.77296e-65	1.54373e-87	0.706327	0.178	0.041	3.97326e-83	2.8749e-134	0.492679	0.125	0.017	7.39942e-130	3.02003e-69	8.6247e-134
Perivascular	TIMP3	2.5096e-21	1.34944	0.469	0.28	6.45921e-17	3.0576e-15	0.39794	0.415	0.336	7.86965e-11	5.61111e-133	0.901568	0.371	0.134	1.44419e-128	3.0576e-15	1.68333e-132
Perivascular	ELK3	1.88919e-30	0.444386	0.288	0.1	4.86238e-26	3.7077e-37	0.456553	0.185	0.085	9.54288e-33	7.50263e-133	0.379576	0.167	0.031	1.93103e-128	1.88919e-30	2.25079e-132
Perivascular	COL4A2	1.40226e-62	0.665125	0.617	0.236	3.60913e-58	3.85835e-84	0.581196	0.423	0.214	9.93061e-80	7.86706e-133	0.555864	0.329	0.105	2.02482e-128	1.40226e-62	2.36012e-132
Perivascular	FKBP7	2.89414e-38	0.402095	0.159	0.025	7.44893e-34	1.1115e-54	0.445949	0.149	0.045	2.86079e-50	1.35785e-132	0.368382	0.176	0.034	3.49482e-128	2.89414e-38	4.07354e-132
Perivascular	NFKBIZ	2.54866e-36	0.4755	0.138	0.019	6.55975e-32	1.19293e-131	0.98974	0.295	0.083	3.07037e-127	4.19809e-126	0.385207	0.127	0.019	1.0805e-121	2.54866e-36	3.5788e-131
Perivascular	FNDC3B	1.70311e-27	0.48374	0.465	0.241	4.38345e-23	6.3104e-18	0.312613	0.369	0.285	1.62417e-13	6.11175e-131	0.565331	0.381	0.136	1.57304e-126	6.3104e-18	1.83352e-130
Perivascular	STAT6	5.47902e-21	0.436037	0.184	0.061	1.41019e-16	5.28826e-15	0.262825	0.111	0.061	1.36109e-10	2.94654e-130	0.313434	0.112	0.014	7.58381e-126	5.28826e-15	8.83962e-130
Perivascular	RPL24	1.01195e-39	0.552015	0.93	0.738	2.60455e-35	2.40371e-64	0.313322	0.955	0.909	6.18666e-60	9.48548e-130	0.448969	0.978	0.911	2.44137e-125	1.01195e-39	2.84564e-129
Perivascular	TFPI2	6.07154e-19	0.530737	0.105	0.024	1.56269e-14	3.96415e-63	0.619491	0.129	0.028	1.02029e-58	6.45542e-129	0.549549	0.125	0.018	1.6615e-124	6.07154e-19	1.93663e-128
Perivascular	SLC7A2	7.33769e-22	0.352642	0.131	0.032	1.88858e-17	2.61222e-49	0.417664	0.137	0.042	6.72333e-45	6.34154e-128	0.380379	0.135	0.021	1.63219e-123	7.33769e-22	1.90246e-127
Perivascular	FBLIM1	1.39386e-73	0.794646	0.318	0.054	3.58751e-69	4.3653e-40	0.529238	0.197	0.092	1.12354e-35	1.34306e-127	0.390267	0.175	0.035	3.45677e-123	4.3653e-40	4.02919e-127
Perivascular	RPL23	3.00359e-64	0.705422	0.97	0.771	7.73065e-60	1.09918e-53	0.250893	0.966	0.94	2.82906e-49	3.23475e-127	0.424052	0.989	0.945	8.3256e-123	1.09918e-53	9.70425e-127
Perivascular	MEIS1	1.53211e-31	0.42333	0.161	0.033	3.94334e-27	3.36321e-80	0.604706	0.161	0.035	8.65623e-76	3.57773e-127	0.424568	0.203	0.046	9.20835e-123	1.53211e-31	1.07332e-126
Perivascular	TPM2	7.88591e-62	0.897513	0.628	0.254	2.02968e-57	2.85277e-47	0.548554	0.411	0.25	7.34246e-43	7.42221e-127	0.679403	0.645	0.312	1.91033e-122	2.85277e-47	2.22666e-126
Perivascular	PLXDC2	2.66254e-17	0.351856	0.428	0.247	6.85285e-13	1.64852e-30	0.467297	0.344	0.231	4.24296e-26	2.04776e-125	0.602965	0.336	0.113	5.27052e-121	2.66254e-17	6.14328e-125
Perivascular	JUND	1.29515e-23	0.457006	0.846	0.618	3.33346e-19	1.70141e-95	0.675528	0.743	0.585	4.37908e-91	5.15899e-125	0.701004	0.756	0.429	1.32782e-120	1.29515e-23	1.5477e-124
Perivascular	RPS13	3.43899e-36	0.585793	0.885	0.682	8.85127e-32	2.36814e-63	0.335853	0.942	0.888	6.09511e-59	1.98346e-123	0.435092	0.977	0.92	5.10503e-119	3.43899e-36	5.95038e-123
Perivascular	CCNL1	2.16279e-20	0.416041	0.276	0.121	5.56658e-16	1.03274e-40	0.516607	0.347	0.219	2.65808e-36	4.02909e-123	0.579535	0.464	0.192	1.03701e-118	2.16279e-20	1.20873e-122
Perivascular	SH3PXD2A	3.52491e-80	0.915855	0.554	0.172	9.07241e-76	2.14417e-78	0.719859	0.358	0.172	5.51865e-74	3.81023e-122	0.435764	0.3	0.093	9.80676e-118	2.14417e-78	1.14307e-121
Perivascular	KIRREL1	5.97862e-71	0.891057	0.481	0.146	1.53878e-66	5.29115e-58	0.58353	0.251	0.111	1.36184e-53	4.0521e-122	0.454585	0.236	0.062	1.04293e-117	5.29115e-58	1.21563e-121
Perivascular	HIF3A	1.82061e-33	0.45684	0.14	0.022	4.68589e-29	3.11366e-22	0.346273	0.159	0.087	8.01393e-18	1.89016e-121	0.35808	0.16	0.031	4.8649e-117	3.11366e-22	5.67048e-121
Perivascular	MAN1A1	4.43967e-35	0.537126	0.194	0.044	1.14268e-30	3.24166e-31	0.472376	0.205	0.11	8.34339e-27	2.73955e-120	0.415229	0.151	0.028	7.05105e-116	3.24166e-31	8.21865e-120
Perivascular	PPIC	3.18848e-27	0.582587	0.299	0.121	8.2065e-23	3.19024e-23	0.398171	0.224	0.14	8.21104e-19	2.91087e-120	0.453784	0.247	0.07	7.49199e-116	3.19024e-23	8.7326e-120
Perivascular	P3H3	8.31207e-40	0.665744	0.35	0.122	2.13936e-35	2.08976e-25	0.410724	0.232	0.142	5.37863e-21	1.98746e-118	0.382869	0.161	0.032	5.11532e-114	2.08976e-25	5.96237e-118
Perivascular	ADD3	1.27888e-15	0.337974	0.462	0.282	3.29159e-11	7.18802e-17	0.302843	0.513	0.437	1.85005e-12	2.96274e-118	0.579647	0.483	0.207	7.6255e-114	1.27888e-15	8.88822e-118
Perivascular	RPSA	8.87237e-53	0.629268	0.972	0.799	2.28357e-48	1.24817e-89	0.427049	0.91	0.815	3.21253e-85	1.35658e-116	0.479406	0.962	0.817	3.49156e-112	8.87237e-53	4.06973e-116
Perivascular	CPXM1	1.62423e-36	0.595364	0.283	0.087	4.18045e-32	9.41867e-51	0.49885	0.184	0.071	2.42418e-46	2.08435e-116	0.452581	0.202	0.05	5.3647e-112	1.62423e-36	6.25305e-116
Perivascular	CCDC8	9.92117e-46	0.669486	0.434	0.163	2.55351e-41	1.36268e-47	0.558651	0.265	0.137	3.50727e-43	2.97509e-116	0.445334	0.216	0.056	7.65728e-112	9.92117e-46	8.92526e-116
Perivascular	RUNX1	3.83754e-94	1.0999	0.39	0.065	9.87706e-90	1.09621e-26	0.355761	0.173	0.089	2.82141e-22	7.12546e-116	0.395106	0.14	0.025	1.83395e-111	1.09621e-26	2.13764e-115
Perivascular	SLC2A3	5.75702e-15	0.376277	0.407	0.239	1.48174e-10	1.27001e-29	0.279701	0.534	0.4	3.26874e-25	6.32131e-114	0.609989	0.413	0.166	1.62698e-109	5.75702e-15	1.89639e-113
Perivascular	BIN1	1.56702e-32	0.480578	0.441	0.195	4.0332e-28	4.82205e-34	0.429191	0.272	0.16	1.2411e-29	5.66725e-113	0.384957	0.282	0.087	1.45864e-108	1.56702e-32	1.70018e-112
Perivascular	EML4	1.45038e-19	0.41199	0.304	0.145	3.73299e-15	5.85363e-16	0.320096	0.243	0.171	1.50661e-11	5.35226e-111	0.458618	0.299	0.1	1.37757e-106	5.85363e-16	1.60568e-110
Perivascular	STK3	6.45236e-14	0.311506	0.18	0.078	1.66071e-09	4.32406e-15	0.308739	0.138	0.083	1.11293e-10	8.00888e-111	0.41934	0.195	0.049	2.06133e-106	6.45236e-14	2.40266e-110
Perivascular	CSRNP1	1.83172e-27	0.497431	0.24	0.081	4.71449e-23	2.1098e-38	0.50575	0.245	0.131	5.43021e-34	1.33391e-110	0.411462	0.149	0.03	3.43323e-106	1.83172e-27	4.00174e-110
Perivascular	SPON1	2.28461e-63	0.879621	0.341	0.077	5.88013e-59	2.69767e-28	0.4197	0.165	0.082	6.94327e-24	1.42376e-110	0.544826	0.195	0.049	3.66449e-106	2.69767e-28	4.27129e-110
Perivascular	ARID5B	2.1228e-13	0.305474	0.329	0.186	5.46367e-09	2.81904e-07	0.263106	0.314	0.272	0.00725563	1.3627e-108	0.53095	0.402	0.162	3.50733e-104	2.81904e-07	4.08811e-108
Perivascular	PI15	5.88909e-10	0.549073	0.187	0.097	1.51573e-05	1.99816e-108	1.43474	0.329	0.125	5.14286e-104	3.45885e-29	0.459957	0.135	0.06	8.90239e-25	5.88909e-10	5.99448e-108
Perivascular	CYBRD1	1.78193e-25	0.466869	0.231	0.079	4.58633e-21	1.96748e-57	0.581075	0.283	0.137	5.0639e-53	3.72326e-108	0.441038	0.196	0.05	9.58292e-104	1.78193e-25	1.11698e-107
Perivascular	KLF4	9.22357e-24	0.328529	0.122	0.025	2.37396e-19	3.78431e-16	0.259262	0.143	0.083	9.74005e-12	5.24415e-108	0.328946	0.127	0.022	1.34974e-103	3.78431e-16	1.57324e-107
Perivascular	GOLGA2	2.91447e-34	0.559524	0.545	0.282	7.50125e-30	6.18217e-27	0.403516	0.403	0.299	1.59117e-22	2.71538e-107	0.456829	0.429	0.178	6.98885e-103	6.18217e-27	8.14614e-107
Perivascular	PLD3	6.18852e-24	0.381115	0.736	0.491	1.5928e-19	2.40519e-31	0.33207	0.537	0.425	6.19047e-27	3.7897e-107	0.473881	0.491	0.219	9.75392e-103	6.18852e-24	1.13691e-106
Perivascular	RPL31	3.36262e-43	0.610033	0.878	0.597	8.65471e-39	5.43713e-39	0.291383	0.852	0.779	1.39941e-34	6.5564e-107	0.461493	0.948	0.811	1.68749e-102	5.43713e-39	1.96692e-106
Perivascular	NFKBIA	1.03885e-32	0.637201	0.292	0.102	2.67379e-28	7.21723e-91	1.0209	0.45	0.253	1.85757e-86	9.06892e-107	0.636319	0.275	0.09	2.33416e-102	1.03885e-32	2.72068e-106
Perivascular	BCL7C	5.77897e-12	0.287142	0.573	0.407	1.48739e-07	5.28484e-12	0.279535	0.305	0.241	1.36021e-07	1.67648e-106	0.515265	0.453	0.197	4.31493e-102	5.77897e-12	5.02944e-106
Perivascular	FZD2	5.06135e-60	0.881694	0.39	0.111	1.30269e-55	1.23758e-52	0.571501	0.246	0.115	3.18529e-48	2.01321e-103	0.411516	0.223	0.064	5.1816e-99	1.23758e-52	6.03963e-103
Perivascular	GAS7	2.01424e-101	1.08817	0.42	0.071	5.18425e-97	3.61883e-72	0.487172	0.23	0.081	9.31415e-68	6.19437e-69	0.276463	0.171	0.053	1.59431e-64	6.19437e-69	6.04272e-101
Perivascular	AXL	1.12647e-35	0.562181	0.253	0.072	2.8993e-31	6.42219e-24	0.364663	0.156	0.082	1.65294e-19	2.36051e-101	0.37838	0.132	0.026	6.07548e-97	6.42219e-24	7.08153e-101
Perivascular	C12orf57	1.11037e-37	0.531067	0.774	0.47	2.85788e-33	1.33178e-100	0.658963	0.668	0.467	3.42774e-96	2.18644e-51	0.29474	0.81	0.555	5.62747e-47	1.11037e-37	3.99535e-100
Perivascular	LDB2	7.6927e-16	0.254807	0.108	0.03	1.97995e-11	1.2837e-42	0.459335	0.137	0.048	3.30398e-38	2.68167e-100	0.334545	0.137	0.027	6.90208e-96	7.6927e-16	8.04501e-100
Perivascular	ITPR1	3.14021e-38	0.566871	0.238	0.061	8.08226e-34	8.24272e-39	0.522503	0.164	0.07	2.12151e-34	8.05857e-100	0.350806	0.112	0.018	2.07411e-95	3.14021e-38	2.41757e-99
Perivascular	P3H4	4.48655e-20	0.350845	0.481	0.274	1.15475e-15	3.24316e-17	0.365467	0.299	0.223	8.34725e-13	1.29088e-99	0.479929	0.259	0.085	3.32247e-95	3.24316e-17	3.87264e-99
Perivascular	SERPING1	2.22749e-17	0.38278	0.196	0.077	5.7331e-13	2.00178e-51	0.618812	0.228	0.104	5.15219e-47	1.40868e-99	0.371938	0.137	0.028	3.62566e-95	2.22749e-17	4.22604e-99
Perivascular	SKIL	1.99526e-25	0.471176	0.42	0.208	5.13539e-21	1.14911e-56	0.603472	0.38	0.222	2.95758e-52	1.99052e-99	0.428723	0.376	0.149	5.1232e-95	1.99526e-25	5.97156e-99
Perivascular	SHC1	7.00131e-25	0.400639	0.341	0.15	1.802e-20	3.90196e-18	0.294099	0.196	0.124	1.00429e-13	1.27035e-97	0.381086	0.202	0.057	3.26963e-93	3.90196e-18	3.81105e-97
Perivascular	NFIC	8.7593e-25	0.504234	0.495	0.279	2.25447e-20	6.44636e-23	0.413287	0.31	0.219	1.65916e-18	5.36248e-97	0.463268	0.386	0.16	1.3802e-92	6.44636e-23	1.60875e-96
Perivascular	SEPT6	1.05621e-53	0.769575	0.414	0.131	2.71847e-49	1.9993e-29	0.369444	0.242	0.14	5.1458e-25	6.14123e-97	0.395027	0.308	0.111	1.58063e-92	1.9993e-29	1.84237e-96
Perivascular	CLIC4	8.82481e-24	0.416387	0.46	0.246	2.27133e-19	3.57687e-22	0.296042	0.311	0.213	9.20616e-18	7.8325e-96	0.4321	0.406	0.171	2.01593e-91	3.57687e-22	2.34975e-95
Perivascular	THBS2	4.0672e-51	0.810742	0.344	0.097	1.04682e-46	2.11355e-60	0.668742	0.204	0.076	5.43985e-56	1.56218e-93	0.331843	0.13	0.026	4.02074e-89	4.0672e-51	4.68654e-93
Perivascular	IRS1	8.92645e-12	0.313123	0.21	0.105	2.29749e-07	4.78841e-40	0.476239	0.201	0.095	1.23244e-35	3.12677e-93	0.379341	0.184	0.05	8.04769e-89	8.92645e-12	9.38032e-93
Perivascular	SGCD	1.06367e-40	0.609832	0.262	0.069	2.73768e-36	1.57621e-29	0.396933	0.144	0.065	4.05685e-25	4.17831e-93	0.389855	0.175	0.046	1.07541e-88	1.57621e-29	1.25349e-92
Perivascular	TNS1	6.54589e-77	0.782173	0.322	0.052	1.68478e-72	1.27078e-29	0.353508	0.14	0.062	3.27072e-25	3.21738e-92	0.328007	0.125	0.025	8.2809e-88	1.27078e-29	9.65214e-92
Perivascular	EIF3E	7.51421e-22	0.417895	0.608	0.383	1.93401e-17	1.36005e-61	0.489056	0.781	0.669	3.5005e-57	8.53661e-91	0.4792	0.793	0.495	2.19715e-86	7.51421e-22	2.56098e-90
Perivascular	TSHZ3	5.62679e-16	0.296685	0.129	0.041	1.44822e-11	5.79726e-90	0.718773	0.203	0.053	1.4921e-85	1.8948e-87	0.392923	0.148	0.036	4.87684e-83	5.62679e-16	1.73918e-89
Perivascular	LRIG3	3.21918e-14	0.258263	0.107	0.032	8.28553e-10	1.33691e-11	0.282763	0.119	0.074	3.44093e-07	8.27146e-90	0.365515	0.118	0.023	2.12891e-85	1.33691e-11	2.48144e-89
Perivascular	UBA52	3.14855e-21	0.331495	0.955	0.795	8.10375e-17	1.43838e-71	0.336936	0.949	0.889	3.7021e-67	3.08757e-89	0.367996	0.973	0.865	7.94678e-85	3.14855e-21	9.2627e-89
Perivascular	RHOU	9.7422e-11	0.26047	0.184	0.088	2.50745e-06	1.04316e-58	0.659587	0.232	0.099	2.68489e-54	9.85921e-89	0.391508	0.172	0.046	2.53756e-84	9.7422e-11	2.95776e-88
Perivascular	NACA	6.12094e-13	0.269574	0.932	0.775	1.57541e-08	6.46622e-57	0.308714	0.951	0.893	1.66428e-52	4.01809e-88	0.371103	0.982	0.882	1.03418e-83	6.12094e-13	1.20543e-87
Perivascular	LTBP3	4.69842e-31	0.561737	0.46	0.226	1.20928e-26	5.55199e-35	0.486872	0.304	0.19	1.42897e-30	2.18149e-86	0.418882	0.261	0.093	5.61472e-82	4.69842e-31	6.54448e-86
Perivascular	CYR61	2.25273e-36	0.733473	0.25	0.07	5.79809e-32	1.98425e-11	0.312723	0.213	0.157	5.10705e-07	6.21605e-86	0.495819	0.2	0.061	1.59989e-81	1.98425e-11	1.86482e-85
Perivascular	ZNF703	4.73483e-18	0.447453	0.226	0.096	1.21865e-13	7.03023e-20	0.340665	0.206	0.129	1.80944e-15	3.00579e-85	0.384306	0.191	0.056	7.73631e-81	4.73483e-18	9.01737e-85
Perivascular	TFPI	7.58205e-16	0.392182	0.224	0.1	1.95147e-11	8.39919e-70	0.642567	0.333	0.16	2.16178e-65	4.47067e-85	0.3947	0.296	0.112	1.15066e-80	7.58205e-16	1.3412e-84
Perivascular	FOSL2	6.60082e-16	0.261972	0.206	0.087	1.69892e-11	7.69398e-10	0.319241	0.169	0.122	1.98028e-05	7.97527e-84	0.289197	0.138	0.032	2.05268e-79	7.69398e-10	2.39258e-83
Perivascular	FKBP11	1.67919e-14	0.319401	0.175	0.072	4.32189e-10	4.46108e-14	0.261604	0.156	0.099	1.14819e-09	1.00401e-83	0.312823	0.191	0.056	2.58412e-79	4.46108e-14	3.01203e-83
Perivascular	SMTN	2.21559e-28	0.429571	0.182	0.047	5.70249e-24	1.72139e-24	0.326083	0.143	0.07	4.4305e-20	1.04248e-83	0.255797	0.114	0.023	2.68315e-79	1.72139e-24	3.12745e-83
Perivascular	CCS	1.88682e-28	0.518648	0.32	0.13	4.8563e-24	3.31416e-30	0.449076	0.231	0.134	8.53e-26	1.7799e-82	0.322595	0.252	0.089	4.58111e-78	1.88682e-28	5.3397e-82
Perivascular	ADAM12	1.93105e-28	0.58265	0.203	0.058	4.97014e-24	1.61708e-38	0.370177	0.108	0.033	4.16204e-34	3.01684e-82	0.375551	0.128	0.029	7.76474e-78	1.93105e-28	9.05052e-82
Perivascular	RNF144A	1.63883e-15	0.278314	0.145	0.05	4.21801e-11	1.46282e-15	0.29004	0.105	0.055	3.765e-11	1.38893e-79	0.305405	0.224	0.074	3.57483e-75	1.63883e-15	4.1668e-79
Perivascular	MCL1	9.65892e-26	0.547726	0.561	0.333	2.48601e-21	3.58444e-55	0.512454	0.572	0.416	9.22563e-51	1.5046e-79	0.438289	0.469	0.231	3.87253e-75	9.65892e-26	4.51379e-79
Perivascular	SEPT9	1.60915e-43	0.704475	0.596	0.299	4.14164e-39	2.51135e-27	0.399364	0.343	0.236	6.4637e-23	1.5419e-79	0.421718	0.392	0.179	3.96853e-75	2.51135e-27	4.62569e-79
Perivascular	PNRC1	2.95968e-20	0.426966	0.416	0.23	7.61762e-16	4.71138e-63	0.607105	0.649	0.502	1.21261e-58	1.9723e-79	0.389672	0.549	0.282	5.0763e-75	2.95968e-20	5.9169e-79
Perivascular	RGL1	1.07748e-14	0.360238	0.253	0.127	2.77321e-10	7.45545e-79	0.739792	0.269	0.105	1.91888e-74	3.52691e-63	0.32048	0.203	0.074	9.07756e-59	1.07748e-14	2.23663e-78
Perivascular	SMAD5	4.16097e-11	0.27959	0.483	0.334	1.07095e-06	2.3052e-11	0.280718	0.38	0.32	5.93312e-07	1.50907e-76	0.40456	0.462	0.226	3.88405e-72	4.16097e-11	4.52722e-76
Perivascular	FZD1	7.58451e-13	0.306369	0.14	0.055	1.9521e-08	1.55918e-56	0.670561	0.202	0.08	4.01302e-52	1.12021e-75	0.355379	0.166	0.048	2.88319e-71	7.58451e-13	3.36063e-75
Perivascular	NOP53	5.85059e-39	0.620518	0.699	0.393	1.50583e-34	2.51223e-29	0.409438	0.469	0.359	6.46597e-25	1.45999e-75	0.358864	0.497	0.251	3.75773e-71	2.51223e-29	4.37998e-75
Perivascular	CTDSP2	2.83585e-21	0.424834	0.281	0.124	7.29892e-17	1.51394e-42	0.520693	0.24	0.122	3.89657e-38	1.93626e-75	0.363211	0.247	0.092	4.98355e-71	2.83585e-21	5.80878e-75
Perivascular	FKBP9	1.84075e-20	0.440404	0.212	0.08	4.73772e-16	6.14899e-11	0.258853	0.148	0.1	1.58263e-06	3.01241e-72	0.320663	0.151	0.043	7.75333e-68	6.14899e-11	9.03722e-72
Perivascular	IGDCC4	4.45488e-37	0.515617	0.208	0.048	1.1466e-32	1.85741e-28	0.337663	0.105	0.04	4.7806e-24	1.19308e-71	0.259203	0.13	0.033	3.07074e-67	1.85741e-28	3.57923e-71
Perivascular	EEF2	5.66632e-51	0.561753	0.979	0.844	1.4584e-46	4.34234e-71	0.414649	0.889	0.808	1.11763e-66	1.77463e-54	0.324346	0.905	0.709	4.56753e-50	5.66632e-51	1.3027e-70
Perivascular	EIF2S3	8.86915e-13	0.348809	0.346	0.209	2.28274e-08	2.0837e-14	0.300029	0.31	0.241	5.36304e-10	1.02072e-70	0.323289	0.377	0.174	2.62714e-66	8.86915e-13	3.06217e-70
Perivascular	MLXIP	6.77856e-26	0.461626	0.406	0.197	1.74466e-21	1.19948e-31	0.489215	0.305	0.196	3.08723e-27	2.53703e-70	0.317657	0.305	0.127	6.52981e-66	6.77856e-26	7.61109e-70
Perivascular	COL27A1	2.03424e-24	0.496144	0.224	0.079	5.23572e-20	4.90832e-16	0.270411	0.143	0.084	1.2633e-11	3.52845e-69	0.263908	0.132	0.035	9.08152e-65	4.90832e-16	1.05853e-68
Perivascular	GFRA1	1.91265e-11	0.325556	0.114	0.041	4.92277e-07	2.46573e-30	0.437763	0.104	0.037	6.34629e-26	4.9998e-69	0.455874	0.118	0.029	1.28685e-64	1.91265e-11	1.49994e-68
Perivascular	QSOX1	3.4797e-37	0.731069	0.329	0.117	8.95604e-33	6.63555e-43	0.608423	0.245	0.127	1.70786e-38	3.63735e-68	0.313837	0.134	0.036	9.3618e-64	3.4797e-37	1.0912e-67
Perivascular	NSA2	5.86314e-14	0.284934	0.442	0.284	1.50906e-09	7.96818e-40	0.474479	0.558	0.44	2.05085e-35	6.38461e-68	0.311038	0.683	0.401	1.64327e-63	5.86314e-14	1.91538e-67
Perivascular	MYLK	1.82515e-08	0.544577	0.177	0.095	0.000469757	2.832e-10	0.67257	0.107	0.067	7.28899e-06	9.85387e-66	0.831253	0.128	0.035	2.53619e-61	1.82515e-08	2.95616e-65
Perivascular	GDI2	1.05218e-20	0.401928	0.554	0.347	2.70811e-16	1.12809e-11	0.258948	0.45	0.389	2.90348e-07	3.66177e-63	0.282402	0.537	0.289	9.42465e-59	1.12809e-11	1.09853e-62
Perivascular	ANTXR2	7.36225e-45	0.772603	0.344	0.11	1.8949e-40	3.6501e-34	0.424807	0.189	0.092	9.39462e-30	1.57287e-62	0.304221	0.161	0.052	4.04824e-58	3.6501e-34	4.7186e-62
Perivascular	STOM	2.87967e-11	0.316964	0.191	0.094	7.4117e-07	1.36185e-30	0.41382	0.208	0.112	3.50513e-26	3.5538e-61	0.281116	0.13	0.037	9.14677e-57	2.87967e-11	1.06614e-60
Perivascular	PABPC1	5.22696e-30	0.452077	0.871	0.598	1.34531e-25	4.90851e-31	0.26847	0.779	0.687	1.26335e-26	8.81988e-53	0.334414	0.828	0.578	2.27006e-48	5.22696e-30	2.64597e-52
Perivascular	TWSG1	1.37065e-11	0.26794	0.217	0.111	3.52777e-07	4.56554e-13	0.295671	0.175	0.118	1.17508e-08	3.3284e-52	0.253769	0.182	0.069	8.56664e-48	1.37065e-11	9.98521e-52
Perivascular	NOTCH2	2.78291e-12	0.260955	0.446	0.285	7.16264e-08	1.01892e-15	0.368273	0.344	0.267	2.6225e-11	2.91179e-50	0.334814	0.336	0.173	7.49437e-46	2.78291e-12	8.73537e-50
Perivascular	EPHB3	1.30263e-16	0.380109	0.236	0.105	3.35271e-12	2.11716e-26	0.374771	0.163	0.083	5.44915e-22	6.55469e-49	0.27522	0.119	0.037	1.68705e-44	1.30263e-16	1.96641e-48
Perivascular	DUSP1	3.39198e-21	0.454764	0.198	0.07	8.73029e-17	1.21848e-14	0.266934	0.294	0.22	3.13611e-10	7.80882e-49	0.281833	0.197	0.081	2.00983e-44	1.21848e-14	2.34265e-48
Perivascular	PALLD	5.04614e-39	0.729469	0.575	0.291	1.29878e-34	2.03484e-18	0.364791	0.311	0.227	5.23727e-14	1.65376e-48	0.366275	0.354	0.188	4.25646e-44	2.03484e-18	4.96129e-48
Perivascular	PSD	2.27908e-21	0.357491	0.203	0.07	5.86591e-17	1.45302e-26	0.30314	0.13	0.058	3.73978e-22	1.03578e-40	0.268491	0.16	0.064	2.6659e-36	2.27908e-21	3.10735e-40
IPC	PLCG2	0.701147	0.460538	0.436	0.609	1	1.42789e-19	0.91497	0.83	0.792	3.67511e-15	6.53347e-94	0.747475	0.893	0.923	1.68158e-89	0.701147	1.96004e-93
IPC	NNAT	0.289251	1.03102	0.245	0.224	1	0.851676	0.372326	0.133	0.142	1	2.00383e-40	0.523488	0.846	0.834	5.15745e-36	0.851676	6.01148e-40
IPC	MYLPF	0.175922	0.827332	0.181	0.148	1	0.563827	0.453484	0.201	0.205	1	3.40029e-23	0.867746	0.488	0.481	8.75167e-19	0.563827	1.02009e-22
IPC	TTN	0.00178325	1.57888	0.468	0.435	1	6.93749e-11	1.0463	0.541	0.459	1.78557e-06	6.94777e-09	0.762002	0.367	0.368	0.000178822	0.00178325	2.08125e-10
IPC	MTRNR2L12	0.638605	0.293153	0.553	0.78	1	0.292094	0.362697	0.486	0.647	1	7.57411e-08	0.600783	0.523	0.618	0.00194943	0.638605	2.27223e-07
IPC	TNNC2	0.394174	0.849026	0.223	0.219	1	0.0544775	0.610035	0.221	0.192	1	1.74724e-05	0.727194	0.333	0.346	0.449704	0.394174	5.24163e-05
IPC	MYH3	0.134826	0.894296	0.277	0.251	1	0.546616	0.594684	0.16	0.159	1	8.6873e-05	0.73262	0.162	0.139	1	0.546616	0.000260596
IPC	MYL1	0.2134	0.835418	0.16	0.13	1	0.000277194	0.81253	0.255	0.192	1	0.000166371	0.780015	0.239	0.229	1	0.2134	0.000499029
IPC	SINHCAF	0.963689	0.537986	0.096	0.101	1	0.059271	0.363656	0.163	0.132	1	0.0039902	0.283482	0.088	0.121	1	0.963689	0.0119229
IPC	RGS16	0.00497221	1.93608	0.309	0.229	1	0.611546	0.380159	0.119	0.138	1	0.540361	0.553993	0.099	0.1	1	0.611546	0.0148426
IPC	ZFAS1	0.217963	0.333523	0.33	0.527	1	0.0127816	0.388667	0.592	0.675	1	0.462868	0.295743	0.487	0.642	1	0.462868	0.0378568
IPC	AL078639.1	0.798206	0.400074	0.479	0.626	1	0.0319971	0.277039	0.35	0.486	1	0.397328	0.556758	0.34	0.409	1	0.798206	0.0929526
IPC	TNNT3	0.533314	0.320832	0.128	0.166	1	0.788661	0.33548	0.122	0.133	1	0.105304	0.653032	0.145	0.144	1	0.788661	0.283814
IPC	CHD7	0.465413	0.692562	0.245	0.247	1	0.751247	0.375776	0.126	0.128	1	0.168749	0.432237	0.273	0.293	1	0.751247	0.425624
Radial Glia-1	PTPRZ1	4.78421e-22	1.3816	0.72	0.347	1.23136e-17	6.63793e-15	1.5539	0.407	0.163	1.70847e-10	0	1.66967	0.927	0.393	0	6.63793e-15	0
Radial Glia-1	CKB	3.81411e-11	1.9269	0.559	0.336	9.81675e-07	3.0488e-23	1.9425	0.695	0.341	7.847e-19	2.17236e-287	1.63261	0.926	0.496	5.59121e-283	3.81411e-11	6.51707e-287
Radial Glia-1	EGFR	0.781015	0.578768	0.169	0.173	1	0.000554701	0.376411	0.28	0.166	1	4.07546e-228	2.0491	0.447	0.113	1.04894e-223	0.781015	1.22264e-227
Radial Glia-1	SOX2	1.65771e-25	1.37396	0.754	0.368	4.26662e-21	1.85959e-08	1.01343	0.373	0.189	0.00047862	3.13861e-213	1.27221	0.741	0.286	8.07815e-209	1.85959e-08	9.41583e-213
Radial Glia-1	QKI	7.65336e-19	1.2101	0.805	0.521	1.96982e-14	0.00758161	0.580872	0.475	0.399	1	4.50582e-193	1.18646	0.867	0.468	1.15971e-188	0.00758161	1.35175e-192
Radial Glia-1	TNC	0.00957407	0.410467	0.483	0.398	1	0.000602658	0.400696	0.203	0.104	1	1.51218e-172	1.28422	0.523	0.174	3.89205e-168	0.00957407	4.53654e-172
Radial Glia-1	ASCL1	1.61734e-19	1.71924	0.322	0.085	4.16271e-15	1.67652e-05	0.468378	0.136	0.049	0.431503	7.27649e-171	1.157	0.424	0.117	1.87282e-166	1.67652e-05	2.18295e-170
Radial Glia-1	GPM6B	1.16015e-11	0.747379	0.703	0.407	2.986e-07	0.00074901	0.41505	0.339	0.212	1	3.21035e-165	1.04153	0.824	0.397	8.26281e-161	0.00074901	9.63106e-165
Radial Glia-1	FABP7	0.00391145	0.77308	0.246	0.161	1	0.00254272	0.547087	0.195	0.109	1	3.8416e-155	1.22876	0.787	0.435	9.8875e-151	0.00391145	1.15248e-154
Radial Glia-1	MYO10	0.0253752	0.487124	0.407	0.352	1	0.000453911	0.387841	0.356	0.217	1	4.98403e-151	1.16205	0.56	0.216	1.28279e-146	0.0253752	1.49521e-150
Radial Glia-1	SLC1A3	0.00121346	0.379754	0.373	0.246	1	0.0519839	0.41071	0.153	0.101	1	3.01511e-148	1.13454	0.504	0.177	7.76029e-144	0.0519839	9.04533e-148
Radial Glia-1	EZR	0.430323	0.411822	0.381	0.388	1	2.15327e-05	0.345608	0.449	0.264	0.55421	2.47347e-147	1.08212	0.557	0.215	6.36621e-143	0.430323	7.4204e-147
Radial Glia-1	C1orf61	6.18101e-12	0.892765	0.517	0.235	1.59087e-07	2.71472e-08	0.911552	0.288	0.123	0.000698715	2.15703e-136	0.928688	0.827	0.44	5.55177e-132	2.71472e-08	6.4711e-136
Radial Glia-1	TTYH1	0.00109486	0.37906	0.356	0.231	1	1.17952e-05	0.415113	0.271	0.127	0.303585	1.77022e-130	1.01627	0.536	0.202	4.55618e-126	0.00109486	5.31065e-130
Radial Glia-1	CENPF	5.09355e-05	1.20484	0.212	0.103	1	5.34055e-08	1.74859	0.254	0.108	0.00137455	5.26285e-116	2.19774	0.466	0.189	1.35455e-111	5.09355e-05	1.57885e-115
Radial Glia-1	VIM	6.61548e-10	0.75028	0.898	0.826	1.70269e-05	0.184117	0.282954	0.686	0.878	1	1.12532e-108	0.761644	0.932	0.691	2.89636e-104	0.184117	3.37597e-108
Radial Glia-1	NOTCH1	0.0174574	0.570941	0.305	0.234	1	0.00857264	0.254146	0.186	0.11	1	4.986e-104	0.880676	0.329	0.106	1.2833e-99	0.0174574	1.4958e-103
Radial Glia-1	HMGB2	0.479808	0.316467	0.178	0.164	1	4.9429e-07	1.0378	0.432	0.246	0.012722	1.28148e-102	1.41276	0.541	0.261	3.29828e-98	0.479808	3.84444e-102
Radial Glia-1	BIRC5	0.000490652	0.758401	0.11	0.044	1	2.41638e-12	0.769134	0.203	0.054	6.21927e-08	5.80642e-101	1.01506	0.308	0.096	1.49446e-96	0.000490652	1.74192e-100
Radial Glia-1	SNCAIP	0.0201185	0.755289	0.22	0.158	1	0.00146385	0.496704	0.203	0.115	1	8.71335e-99	0.917035	0.385	0.144	2.24264e-94	0.0201185	2.614e-98
Radial Glia-1	SOX9	3.73417e-06	0.952161	0.39	0.242	0.09611	1.81941e-12	0.833858	0.492	0.231	4.68279e-08	8.34324e-94	0.876786	0.462	0.196	2.14738e-89	3.73417e-06	2.50297e-93
Radial Glia-1	HMGB1	0.175429	0.323072	0.712	0.786	1	1.0186e-08	0.744026	0.898	0.79	0.000262169	1.93471e-91	0.732137	0.961	0.906	4.97954e-87	0.175429	5.80412e-91
Radial Glia-1	MKI67	0.00296357	0.826055	0.11	0.05	1	2.21474e-10	1.23861	0.203	0.062	5.7003e-06	4.14403e-90	1.28042	0.33	0.115	1.06659e-85	0.00296357	1.24321e-89
Radial Glia-1	SRI	0.444759	0.474398	0.229	0.219	1	5.54776e-06	0.501275	0.381	0.209	0.142788	6.26058e-89	0.909218	0.545	0.277	1.61135e-84	0.444759	1.87817e-88
Radial Glia-1	CENPV	0.130545	0.433749	0.186	0.149	1	2.40066e-07	0.536502	0.288	0.129	0.00617882	6.40749e-85	0.82051	0.534	0.264	1.64916e-80	0.130545	1.92225e-84
Radial Glia-1	PTTG1	0.000942083	0.487373	0.119	0.051	1	1.76642e-06	1.02398	0.203	0.086	0.045464	3.10971e-82	1.39303	0.334	0.13	8.00376e-78	0.000942083	9.32912e-82
Radial Glia-1	TOX3	0.00754745	0.419871	0.186	0.112	1	4.25322e-06	0.251846	0.153	0.054	0.109469	7.21894e-80	0.693349	0.275	0.09	1.85801e-75	0.00754745	2.16568e-79
Radial Glia-1	SPECC1	0.00346132	0.512298	0.195	0.114	1	0.000234112	0.34024	0.178	0.083	1	2.62858e-76	0.681978	0.394	0.161	6.76544e-72	0.00346132	7.88574e-76
Radial Glia-1	TUBA1B	0.406052	0.477563	0.483	0.529	1	0.000346215	0.543594	0.712	0.564	1	3.11568e-76	0.892215	0.773	0.569	8.01914e-72	0.406052	9.34704e-76
Radial Glia-1	ODC1	0.0443597	0.520068	0.381	0.343	1	1.43632e-05	0.43353	0.381	0.212	0.369679	1.31532e-74	0.766507	0.626	0.364	3.38536e-70	0.0443597	3.94595e-74
Radial Glia-1	LTBP1	0.758594	0.30504	0.237	0.251	1	0.00835706	0.362341	0.22	0.138	1	2.40602e-74	0.851395	0.287	0.104	6.19261e-70	0.758594	7.21806e-74
Radial Glia-1	GAPDH	4.9067e-06	0.359678	0.898	0.891	0.126289	1.23752e-05	0.283469	0.992	0.962	0.318512	3.46178e-72	0.502406	0.953	0.812	8.90992e-68	1.23752e-05	1.03853e-71
Radial Glia-1	CKAP2	0.0795433	0.438605	0.136	0.092	1	2.70753e-09	1.11083	0.28	0.112	6.96864e-05	3.65823e-71	1.10119	0.381	0.173	9.41556e-67	0.0795433	1.09747e-70
Radial Glia-1	TFRC	0.40429	0.292179	0.263	0.242	1	1.96291e-08	0.469516	0.407	0.191	0.000505215	6.82919e-69	0.845213	0.332	0.137	1.7577e-64	0.40429	2.04876e-68
Radial Glia-1	MARCKS	2.79388e-09	0.636951	0.898	0.806	7.19088e-05	0.0123022	0.316363	0.856	0.784	1	3.32627e-65	0.50065	0.972	0.867	8.56115e-61	0.0123022	9.97881e-65
Radial Glia-1	TPX2	0.013076	0.909114	0.11	0.059	1	8.98419e-09	1.08314	0.195	0.066	0.000231235	1.06223e-63	1.09603	0.269	0.103	2.73398e-59	0.013076	3.1867e-63
Radial Glia-1	CARHSP1	0.187568	0.410937	0.229	0.199	1	0.00387365	0.322119	0.331	0.219	1	5.33875e-60	0.794222	0.489	0.271	1.37409e-55	0.187568	1.60162e-59
Radial Glia-1	PARP1	0.106968	0.624407	0.415	0.406	1	0.00156137	0.348195	0.407	0.274	1	4.45512e-59	0.664076	0.585	0.348	1.14666e-54	0.106968	1.33654e-58
Radial Glia-1	NASP	0.2891	0.428908	0.339	0.337	1	3.56513e-06	0.528351	0.534	0.327	0.0917594	9.12059e-58	0.840032	0.608	0.393	2.34746e-53	0.2891	2.73618e-57
Radial Glia-1	TOP2A	0.0209292	0.962263	0.119	0.066	1	1.04229e-11	1.90158	0.28	0.096	2.68265e-07	2.87215e-56	1.54188	0.356	0.167	7.39233e-52	0.0209292	8.61644e-56
Radial Glia-1	MCM4	0.082128	0.360841	0.169	0.121	1	1.91882e-12	0.948504	0.271	0.089	4.93866e-08	3.58319e-55	0.735877	0.283	0.116	9.22243e-51	0.082128	1.07496e-54
Radial Glia-1	H2AFZ	0.250845	0.452082	0.373	0.376	1	8.3064e-06	0.459835	0.644	0.446	0.21379	3.86757e-55	0.795341	0.683	0.489	9.95435e-51	0.250845	1.16027e-54
Radial Glia-1	CDC25B	0.354498	0.386498	0.229	0.215	1	0.000778188	0.388302	0.212	0.112	1	2.57249e-54	0.656402	0.217	0.079	6.62107e-50	0.354498	7.71746e-54
Radial Glia-1	DCXR	0.0758036	0.35454	0.314	0.26	1	5.10985e-05	0.407251	0.314	0.17	1	1.26859e-53	0.688822	0.346	0.166	3.2651e-49	0.0758036	3.80578e-53
Radial Glia-1	H2AFX	0.0533154	0.381224	0.136	0.089	1	0.0227834	0.263162	0.169	0.103	1	1.41889e-52	0.786302	0.277	0.121	3.65194e-48	0.0533154	4.25667e-52
Radial Glia-1	DEK	0.743746	0.33306	0.407	0.447	1	4.43736e-07	0.451716	0.636	0.413	0.0114209	1.58959e-52	0.628491	0.669	0.44	4.09128e-48	0.743746	4.76877e-52
Radial Glia-1	ARHGAP5	0.000412454	0.626043	0.576	0.503	1	0.00064154	0.454914	0.619	0.461	1	1.61076e-50	0.601072	0.589	0.358	4.14578e-46	0.00064154	4.83229e-50
Radial Glia-1	POU3F3	3.19676e-08	0.693756	0.347	0.162	0.000822781	0.00178426	0.478061	0.169	0.09	1	1.65081e-50	0.525932	0.396	0.192	4.24886e-46	0.00178426	4.95244e-50
Radial Glia-1	ITGB8	1.40293e-05	0.654032	0.39	0.237	0.361086	1.16429e-05	0.435974	0.314	0.162	0.299666	5.46721e-49	0.570255	0.361	0.174	1.40715e-44	1.40293e-05	1.64016e-48
Radial Glia-1	CHD7	0.00127932	0.595704	0.347	0.243	1	4.18791e-08	0.438755	0.297	0.125	0.00107788	8.29307e-49	0.453045	0.51	0.276	2.13447e-44	0.00127932	2.48792e-48
Radial Glia-1	TMPO	0.102972	0.370977	0.22	0.176	1	1.23644e-11	0.418235	0.424	0.167	3.18236e-07	1.24785e-47	0.639869	0.418	0.223	3.21173e-43	0.102972	3.74356e-47
Radial Glia-1	SEMA6A	8.43441e-07	0.991137	0.407	0.231	0.0217085	1.15287e-06	0.58924	0.356	0.179	0.0296725	2.47347e-45	0.56346	0.401	0.212	6.36623e-41	1.15287e-06	7.42042e-45
Radial Glia-1	GSTP1	0.04749	0.281218	0.72	0.766	1	3.23183e-05	0.407737	0.873	0.752	0.83181	2.39615e-43	0.466043	0.822	0.61	6.16721e-39	0.04749	7.18844e-43
Radial Glia-1	SCRN1	0.434186	0.347948	0.288	0.272	1	0.0126641	0.33735	0.314	0.222	1	3.31851e-43	0.585968	0.425	0.234	8.54117e-39	0.434186	9.95552e-43
Radial Glia-1	HNRNPA2B1	0.497731	0.261944	0.585	0.643	1	0.000432543	0.482871	0.72	0.544	1	1.69803e-42	0.53306	0.823	0.674	4.37039e-38	0.497731	5.09409e-42
Radial Glia-1	HMGB3	0.000829517	0.622118	0.178	0.092	1	9.41138e-11	0.586374	0.212	0.064	2.4223e-06	1.18017e-40	0.581736	0.366	0.196	3.03752e-36	0.000829517	3.54051e-40
Radial Glia-1	SINHCAF	0.160631	0.355501	0.136	0.099	1	8.46447e-14	0.512117	0.373	0.129	2.17858e-09	3.74693e-40	0.472992	0.248	0.109	9.64384e-36	0.160631	1.12408e-39
Radial Glia-1	DHFR	0.671144	0.2917	0.127	0.12	1	1.28871e-07	0.603255	0.237	0.095	0.00331688	1.51628e-39	0.649518	0.262	0.123	3.90259e-35	0.671144	4.54883e-39
Radial Glia-1	SNRPB	0.509504	0.261726	0.22	0.214	1	0.000264289	0.436823	0.339	0.202	1	2.06254e-37	0.573793	0.426	0.258	5.30856e-33	0.509504	6.18761e-37
Radial Glia-1	HDGF	0.0240658	0.679147	0.364	0.328	1	4.82067e-08	0.487961	0.466	0.245	0.00124074	3.0367e-36	0.575161	0.37	0.211	7.81585e-32	0.0240658	9.11009e-36
Radial Glia-1	GTSE1	2.11737e-05	0.46943	0.102	0.031	0.544968	8.18769e-13	0.65234	0.153	0.033	2.10735e-08	2.74969e-35	0.656233	0.165	0.064	7.07716e-31	2.11737e-05	8.24908e-35
Radial Glia-1	GAREM2	0.0182212	0.378272	0.119	0.066	1	0.000420611	0.301651	0.102	0.039	1	3.03869e-35	0.368795	0.116	0.036	7.82098e-31	0.0182212	9.11607e-35
Radial Glia-1	FADS1	0.8164	0.252617	0.373	0.43	1	0.0167242	0.5168	0.381	0.301	1	3.62504e-35	0.589773	0.41	0.246	9.33013e-31	0.8164	1.08751e-34
Radial Glia-1	NTRK2	1.6177e-06	0.672798	0.619	0.447	0.0416364	0.438844	0.362753	0.347	0.337	1	4.44151e-33	0.642302	0.497	0.316	1.14316e-28	0.438844	1.33245e-32
Radial Glia-1	RAD21	0.42532	0.440827	0.373	0.389	1	7.06363e-05	0.500879	0.568	0.401	1	1.68098e-32	0.631949	0.533	0.375	4.3265e-28	0.42532	5.04294e-32
Radial Glia-1	NUCKS1	0.0480288	0.366006	0.703	0.781	1	0.0216291	0.306466	0.797	0.748	1	5.9115e-32	0.569743	0.808	0.668	1.5215e-27	0.0480288	1.77345e-31
Radial Glia-1	UBE2S	0.309747	0.574527	0.229	0.214	1	0.000209528	0.604898	0.297	0.171	1	1.25095e-31	0.903977	0.396	0.255	3.21969e-27	0.309747	3.75284e-31
Radial Glia-1	LSM4	0.147325	0.496391	0.339	0.315	1	0.0044706	0.279208	0.364	0.24	1	1.48105e-30	0.488311	0.429	0.273	3.81192e-26	0.147325	4.44314e-30
Radial Glia-1	ADGRG1	0.00327329	0.259098	0.483	0.326	1	3.41681e-11	0.444896	0.381	0.147	8.79418e-07	4.51087e-30	0.429936	0.377	0.212	1.16101e-25	0.00327329	1.35326e-29
Radial Glia-1	MSI1	0.00544451	0.59219	0.203	0.127	1	1.74861e-06	0.367105	0.136	0.043	0.0450058	1.1616e-29	0.393991	0.187	0.082	2.98971e-25	0.00544451	3.48479e-29
Radial Glia-1	ARL6IP1	0.00387064	0.675711	0.373	0.296	1	7.90653e-07	1.07854	0.483	0.305	0.0203498	7.60394e-29	0.79342	0.47	0.335	1.9571e-24	0.00387064	2.28118e-28
Radial Glia-1	HSPA4L	0.0100004	0.440287	0.305	0.221	1	0.529723	0.351571	0.186	0.172	1	1.77727e-28	0.356278	0.263	0.135	4.57433e-24	0.529723	5.3318e-28
Radial Glia-1	KPNB1	0.117346	0.388764	0.585	0.597	1	9.47549e-06	0.528032	0.627	0.452	0.24388	3.5645e-28	0.474986	0.558	0.396	9.17432e-24	0.117346	1.06935e-27
Radial Glia-1	ENO1	0.000180112	0.438804	0.695	0.687	1	4.03484e-07	0.498122	0.941	0.798	0.0103849	6.29389e-28	0.384427	0.659	0.483	1.61992e-23	0.000180112	1.88817e-27
Radial Glia-1	FAT1	0.0339902	0.351459	0.534	0.501	1	1.06377e-06	0.636171	0.525	0.321	0.0273794	1.5209e-27	0.452559	0.378	0.234	3.91448e-23	0.0339902	4.56269e-27
Radial Glia-1	SLC6A8	0.0681914	0.516408	0.271	0.22	1	3.58821e-10	0.661979	0.449	0.218	9.23533e-06	1.16738e-26	0.443761	0.201	0.096	3.0046e-22	0.0681914	3.50213e-26
Radial Glia-1	HSPD1	0.264554	0.297224	0.619	0.655	1	1.54854e-12	0.753687	0.847	0.634	3.98563e-08	1.79947e-26	0.427205	0.68	0.518	4.63148e-22	0.264554	5.39842e-26
Radial Glia-1	VMA21	0.76015	0.353941	0.169	0.193	1	6.28519e-05	0.377498	0.288	0.155	1	2.54299e-26	0.400915	0.322	0.187	6.54515e-22	0.76015	7.62897e-26
Radial Glia-1	HAUS6	0.192655	0.402048	0.127	0.094	1	2.79786e-07	0.504861	0.229	0.09	0.00720113	9.60028e-26	0.369982	0.209	0.103	2.47092e-21	0.192655	2.88008e-25
Radial Glia-1	SEMA5B	5.84715e-05	0.615711	0.237	0.118	1	0.00994321	0.283285	0.102	0.05	1	6.42613e-25	0.380088	0.177	0.082	1.65396e-20	0.00994321	1.92784e-24
Radial Glia-1	TSPAN18	0.0210906	0.373787	0.297	0.221	1	0.00288654	0.296839	0.263	0.158	1	3.66817e-24	0.489702	0.277	0.16	9.44114e-20	0.0210906	1.10045e-23
Radial Glia-1	DDR1	0.207859	0.422587	0.322	0.298	1	0.0482284	0.259196	0.246	0.175	1	4.25155e-24	0.352883	0.359	0.214	1.09426e-19	0.207859	1.27547e-23
Radial Glia-1	CBX3	0.219396	0.338575	0.424	0.424	1	0.000274457	0.339345	0.551	0.369	1	5.26178e-23	0.3623	0.586	0.436	1.35428e-18	0.219396	1.57853e-22
Radial Glia-1	FAM136A	0.889094	0.27268	0.119	0.122	1	2.71881e-06	0.294901	0.314	0.149	0.0699766	1.35353e-22	0.319377	0.234	0.127	3.48373e-18	0.889094	4.0606e-22
Radial Glia-1	SMARCA5	0.203087	0.296672	0.424	0.405	1	0.00530964	0.266896	0.517	0.384	1	4.97275e-22	0.316875	0.489	0.336	1.27989e-17	0.203087	1.49182e-21
Radial Glia-1	PAG1	0.0185765	0.485523	0.297	0.226	1	1.71823e-05	0.387751	0.322	0.167	0.442237	8.20069e-22	0.386038	0.328	0.198	2.11069e-17	0.0185765	2.46021e-21
Radial Glia-1	ZNF462	0.00708536	0.508573	0.314	0.229	1	0.00782931	0.485024	0.305	0.211	1	3.56134e-21	0.361655	0.421	0.278	9.16618e-17	0.00782931	1.0684e-20
Radial Glia-1	SEPT2	0.22827	0.470491	0.525	0.566	1	0.00618025	0.362024	0.593	0.469	1	4.16109e-21	0.364083	0.552	0.402	1.07098e-16	0.22827	1.24833e-20
Radial Glia-1	IDI1	0.923926	0.32197	0.22	0.235	1	0.000588594	0.355899	0.331	0.198	1	6.21526e-21	0.409839	0.363	0.239	1.59968e-16	0.923926	1.86458e-20
Radial Glia-1	AGPAT5	0.21315	0.333007	0.22	0.187	1	0.00362695	0.334947	0.246	0.15	1	6.70483e-21	0.321538	0.281	0.166	1.72569e-16	0.21315	2.01145e-20
Radial Glia-1	RANGAP1	0.0323382	0.76063	0.28	0.229	1	2.85551e-06	0.279202	0.212	0.086	0.073495	2.3623e-20	0.352046	0.165	0.081	6.08009e-16	0.0323382	7.0869e-20
Radial Glia-1	CKAP5	0.0617819	0.452973	0.271	0.226	1	1.071e-06	0.394293	0.331	0.161	0.0275654	5.8687e-19	0.440657	0.315	0.203	1.51049e-14	0.0617819	1.76061e-18
Radial Glia-1	MSMO1	0.873342	0.312028	0.195	0.206	1	0.000362468	0.302719	0.246	0.131	1	6.36181e-19	0.37534	0.305	0.192	1.6374e-14	0.873342	1.90854e-18
Radial Glia-1	LIFR	4.49939e-08	0.824963	0.466	0.269	0.00115805	0.0209086	0.300759	0.314	0.225	1	5.26522e-18	0.432583	0.261	0.162	1.35516e-13	0.0209086	1.57957e-17
Radial Glia-1	NPAS3	0.0586686	0.336501	0.195	0.138	1	0.0310035	0.352291	0.144	0.089	1	5.43429e-18	0.266295	0.248	0.145	1.39868e-13	0.0586686	1.63029e-17
Radial Glia-1	PRMT1	0.284302	0.53654	0.331	0.331	1	0.000282819	0.291018	0.39	0.235	1	3.74348e-17	0.336797	0.423	0.304	9.63496e-13	0.284302	1.12304e-16
Radial Glia-1	CMBL	0.989843	0.293084	0.119	0.126	1	0.000388348	0.463276	0.28	0.16	1	8.17091e-17	0.427731	0.207	0.122	2.10303e-12	0.989843	2.45127e-16
Radial Glia-1	SACS	0.355125	0.532607	0.305	0.298	1	0.00559979	0.381624	0.246	0.157	1	7.6988e-16	0.272667	0.438	0.307	1.98152e-11	0.355125	2.30964e-15
Radial Glia-1	PSIP1	0.148799	0.614168	0.39	0.387	1	0.0505559	0.28949	0.441	0.35	1	1.55336e-15	0.303737	0.54	0.416	3.99805e-11	0.148799	4.66009e-15
Radial Glia-1	ID4	0.000116272	0.657203	0.441	0.293	1	0.0761969	0.382132	0.271	0.21	1	1.77385e-15	0.260385	0.405	0.274	4.56554e-11	0.0761969	5.32155e-15
Radial Glia-1	KIF5B	0.000495247	0.546403	0.585	0.514	1	2.37749e-07	0.572529	0.678	0.475	0.00611919	2.51574e-14	0.278792	0.619	0.492	6.47502e-10	0.000495247	7.54723e-14
Radial Glia-1	TKT	0.000662423	0.526845	0.678	0.608	1	0.00018658	0.261083	0.627	0.439	1	2.76321e-14	0.265757	0.417	0.303	7.11196e-10	0.000662423	8.28964e-14
Radial Glia-1	DDAH1	0.000294008	0.633247	0.288	0.171	1	0.00142623	0.287725	0.263	0.153	1	3.33077e-13	0.258125	0.218	0.135	8.57274e-09	0.00142623	9.99232e-13
Radial Glia-1	RUVBL2	0.398866	0.450957	0.254	0.261	1	0.000636232	0.374065	0.263	0.149	1	5.86732e-13	0.294505	0.217	0.138	1.51013e-08	0.398866	1.7602e-12
Radial Glia-1	GPSM2	0.0164487	0.453224	0.102	0.053	1	7.57146e-10	0.418369	0.22	0.07	1.94874e-05	3.37948e-12	0.263317	0.181	0.11	8.69811e-08	0.0164487	1.01384e-11
Radial Glia-1	ALDH7A1	0.00310777	0.72846	0.254	0.168	1	0.000595403	0.255555	0.263	0.147	1	4.59243e-12	0.306954	0.209	0.134	1.182e-07	0.00310777	1.37773e-11
Radial Glia-1	SFT2D2	0.577586	0.303106	0.212	0.204	1	1.85162e-05	0.507714	0.288	0.15	0.47657	1.44822e-11	0.305083	0.198	0.126	3.72744e-07	0.577586	4.34467e-11
Radial Glia-1	ZMAT3	0.247132	0.40231	0.424	0.432	1	0.153088	0.437637	0.381	0.331	1	3.71505e-11	0.31609	0.303	0.216	9.5618e-07	0.247132	1.11452e-10
Radial Glia-1	DDIT4	0.154778	0.501424	0.297	0.271	1	0.0049647	0.395818	0.314	0.203	1	8.05207e-11	0.307393	0.241	0.167	2.07244e-06	0.154778	2.41562e-10
Radial Glia-1	SSRP1	0.10577	0.368437	0.441	0.427	1	0.000786715	0.323337	0.407	0.26	1	6.81677e-09	0.25225	0.298	0.224	0.00017545	0.10577	2.04503e-08
Glial Precursors	GRIA1	3.83648e-126	1.68098	0.552	0.105	9.87432e-122	0	1.69561	0.406	0.023	0	1.0004e-69	0.460292	0.373	0.144	2.57483e-65	1.0004e-69	0
Glial Precursors	PTN	3.70481e-98	1.5524	0.96	0.728	9.53544e-94	1.81919e-212	2.39559	0.949	0.636	4.68223e-208	0	1.8764	0.99	0.712	0	3.70481e-98	0
Glial Precursors	GPM6B	1.32965e-95	1.39854	0.804	0.337	3.42226e-91	0	2.35745	0.8	0.162	0	0	1.70536	0.927	0.389	0	1.32965e-95	0
Glial Precursors	CLU	1.69577e-83	1.21055	0.927	0.518	4.36458e-79	4.42844e-224	2.16293	0.93	0.424	1.13979e-219	0	2.45896	0.924	0.317	0	1.69577e-83	0
Glial Precursors	NTRK2	9.09086e-66	1.32812	0.738	0.394	2.33981e-61	1.29526e-245	2.3621	0.84	0.293	3.33374e-241	0	1.81417	0.829	0.292	0	9.09086e-66	0
Glial Precursors	PTPRZ1	1.40712e-65	0.879945	0.734	0.284	3.62165e-61	0	1.94292	0.733	0.117	0	7.50485e-141	0.814957	0.835	0.399	1.9316e-136	1.40712e-65	0
Glial Precursors	ATP1A2	1.59382e-64	1.49142	0.645	0.286	4.10218e-60	6.86093e-181	1.867	0.643	0.17	1.76587e-176	0	1.61682	0.721	0.21	0	1.59382e-64	0
Glial Precursors	SLC1A3	1.28015e-51	1.06143	0.506	0.197	3.29485e-47	7.45729e-187	1.6449	0.441	0.072	1.91936e-182	0	1.56994	0.672	0.164	0	1.28015e-51	0
Glial Precursors	VIM	5.07993e-50	0.753961	0.962	0.8	1.30747e-45	2.06193e-129	1.26953	0.976	0.866	5.30699e-125	0	1.70674	0.986	0.687	0	5.07993e-50	0
Glial Precursors	WLS	1.96991e-42	0.958577	0.688	0.41	5.07016e-38	2.21413e-39	0.956273	0.545	0.317	5.69873e-35	0	2.01618	0.667	0.174	0	2.21413e-39	0
Glial Precursors	TTYH1	2.84016e-33	0.890765	0.444	0.192	7.31001e-29	9.83076e-170	1.43463	0.494	0.098	2.53024e-165	0	1.59768	0.711	0.19	0	2.84016e-33	0
Glial Precursors	MGST1	8.90711e-23	0.708478	0.385	0.19	2.29251e-18	7.69085e-48	0.784741	0.333	0.121	1.97947e-43	0	1.4583	0.545	0.106	0	8.90711e-23	0
Glial Precursors	C5orf49	1.08348e-08	0.258952	0.163	0.079	0.000278865	7.56763e-23	0.495887	0.199	0.079	1.94776e-18	0	1.27315	0.4	0.053	0	1.08348e-08	0
Glial Precursors	PIFO	2.27578e-08	0.320782	0.212	0.117	0.00058574	8.12535e-30	0.546537	0.301	0.125	2.0913e-25	0	1.35652	0.458	0.062	0	2.27578e-08	0
Glial Precursors	RFX4	3.98911e-20	0.448276	0.192	0.064	1.02672e-15	1.34113e-162	0.925262	0.299	0.033	3.4518e-158	2.4041e-302	1.03293	0.434	0.074	6.18768e-298	3.98911e-20	7.21231e-302
Glial Precursors	ZMYND10	2.67492e-08	0.29052	0.218	0.12	0.000688471	1.12984e-14	0.416866	0.177	0.081	2.90799e-10	8.60325e-298	0.914206	0.294	0.033	2.2143e-293	2.67492e-08	2.58098e-297
Glial Precursors	SPARCL1	1.11123e-55	0.879849	0.855	0.562	2.86008e-51	1.08373e-91	1.43423	0.766	0.45	2.78931e-87	2.58175e-296	2.00225	0.729	0.251	6.6449e-292	1.11123e-55	7.74524e-296
Glial Precursors	EDNRB	1.58499e-08	0.270079	0.252	0.143	0.000407945	7.26471e-113	1.21924	0.455	0.115	1.86979e-108	6.11453e-296	1.44362	0.452	0.083	1.57376e-291	1.58499e-08	1.83436e-295
Glial Precursors	CRB2	6.14572e-38	0.897643	0.369	0.134	1.58178e-33	2.29331e-96	0.833725	0.267	0.048	5.90253e-92	8.07482e-294	0.856228	0.301	0.035	2.0783e-289	6.14572e-38	2.42245e-293
Glial Precursors	PLTP	1.49137e-18	0.577602	0.496	0.306	3.83849e-14	2.79238e-36	0.672111	0.457	0.225	7.18703e-32	2.11201e-288	1.37875	0.514	0.118	5.4359e-284	1.49137e-18	6.33604e-288
Glial Precursors	NMB	3.11602e-12	0.667545	0.21	0.103	8.02e-08	2.54561e-29	1.33079	0.248	0.102	6.5519e-25	3.44683e-266	1.55791	0.371	0.063	8.87146e-262	3.11602e-12	1.03405e-265
Glial Precursors	FBLN5	8.58236e-41	1.14064	0.3	0.091	2.20893e-36	7.24892e-37	0.740563	0.231	0.077	1.86573e-32	7.38192e-264	0.934474	0.266	0.031	1.89996e-259	7.24892e-37	2.21458e-263
Glial Precursors	SOX2	3.06434e-62	0.864048	0.736	0.31	7.88699e-58	1.23209e-253	1.8189	0.703	0.146	3.17114e-249	4.2009e-130	0.728679	0.707	0.288	1.08123e-125	3.06434e-62	3.69626e-253
Glial Precursors	MLF1	1.07432e-09	0.372526	0.286	0.169	2.76508e-05	2.64035e-41	0.788831	0.387	0.165	6.79574e-37	3.81523e-248	1.10822	0.472	0.109	9.81963e-244	1.07432e-09	1.14457e-247
Glial Precursors	C1orf61	1.82214e-32	0.739668	0.468	0.2	4.68981e-28	9.46422e-248	1.90816	0.565	0.087	2.4359e-243	5.50928e-68	0.988505	0.684	0.45	1.41798e-63	1.82214e-32	2.83927e-247
Glial Precursors	SCD	9.08183e-30	1.00284	0.71	0.503	2.33748e-25	8.92867e-108	1.51724	0.793	0.434	2.29806e-103	3.23213e-243	1.81346	0.774	0.316	8.31887e-239	9.08183e-30	9.6964e-243
Glial Precursors	SYNM	8.82234e-55	1.14931	0.548	0.228	2.27069e-50	2.97024e-121	1.28849	0.374	0.076	7.64481e-117	8.57681e-240	0.985633	0.318	0.049	2.2075e-235	8.82234e-55	2.57304e-239
Glial Precursors	MT3	4.26124e-31	1.2927	0.337	0.131	1.09676e-26	1.68429e-142	1.88408	0.533	0.141	4.33502e-138	2.48236e-239	1.907	0.529	0.142	6.3891e-235	4.26124e-31	7.44709e-239
Glial Precursors	CRISPLD1	2.49768e-23	0.717125	0.284	0.117	6.42853e-19	8.94458e-45	0.730006	0.357	0.138	2.30216e-40	9.40982e-239	1.32076	0.397	0.081	2.4219e-234	2.49768e-23	2.82295e-238
Glial Precursors	BAIAP3	2.38013e-14	0.575223	0.167	0.067	6.12599e-10	1.14061e-50	0.601401	0.205	0.05	2.93571e-46	5.45927e-238	0.53162	0.173	0.012	1.40511e-233	2.38013e-14	1.63778e-237
Glial Precursors	ID4	2.09847e-30	0.646634	0.522	0.252	5.40104e-26	2.87208e-129	1.47273	0.582	0.178	7.39217e-125	1.15092e-235	1.19847	0.728	0.251	2.96224e-231	2.09847e-30	3.45276e-235
Glial Precursors	GDPD2	2.05787e-31	0.766618	0.292	0.098	5.29654e-27	3.65705e-55	0.545811	0.185	0.038	9.41253e-51	1.42441e-232	0.746574	0.237	0.027	3.66614e-228	2.05787e-31	4.27323e-232
Glial Precursors	ID3	1.80635e-09	0.541803	0.294	0.181	4.64918e-05	5.44427e-20	0.744866	0.407	0.247	1.40125e-15	4.40821e-222	1.57996	0.597	0.192	1.13459e-217	1.80635e-09	1.32246e-221
Glial Precursors	JAM2	2.79192e-48	1.04956	0.345	0.1	7.18585e-44	1.56587e-89	0.925766	0.343	0.083	4.03023e-85	9.89939e-220	0.977923	0.422	0.095	2.5479e-215	2.79192e-48	2.96982e-219
Glial Precursors	IFI27L2	6.54477e-13	0.562128	0.494	0.338	1.68449e-08	1.79398e-15	0.438633	0.457	0.301	4.61734e-11	2.11256e-215	1.22868	0.666	0.234	5.43732e-211	6.54477e-13	6.33769e-215
Glial Precursors	PLA2G16	3.71391e-21	0.630387	0.391	0.198	9.55886e-17	2.78994e-48	0.886921	0.34	0.127	7.18075e-44	1.47886e-213	1.01273	0.395	0.086	3.8063e-209	3.71391e-21	4.43659e-213
Glial Precursors	ITGB8	3.13365e-51	1.19084	0.494	0.19	8.06539e-47	1.73208e-176	1.60858	0.56	0.129	4.45803e-172	2.94421e-213	1.13697	0.555	0.159	7.57781e-209	3.13365e-51	8.83263e-213
Glial Precursors	NES	5.5018e-56	1.07802	0.808	0.497	1.41605e-51	2.53257e-97	1.39931	0.608	0.24	6.51833e-93	2.73986e-211	1.39178	0.673	0.246	7.05185e-207	5.5018e-56	8.21957e-211
Glial Precursors	LY6H	2.44752e-87	1.64819	0.698	0.282	6.29944e-83	2.12699e-71	1.35352	0.501	0.204	5.47444e-67	1.31316e-207	1.40873	0.583	0.189	3.3798e-203	2.12699e-71	3.93947e-207
Glial Precursors	CETN2	5.09219e-09	0.343306	0.442	0.306	0.000131063	7.72455e-25	0.541395	0.463	0.264	1.98814e-20	8.46572e-206	1.1985	0.669	0.249	2.17891e-201	5.09219e-09	2.53972e-205
Glial Precursors	SLIT1	1.53702e-43	0.765376	0.321	0.088	3.95599e-39	4.48108e-201	1.02056	0.272	0.019	1.15334e-196	1.15742e-44	0.26001	0.219	0.08	2.97896e-40	1.53702e-43	1.34433e-200
Glial Precursors	HEATR5A	1.04417e-10	0.378941	0.222	0.116	2.68747e-06	9.57298e-35	0.534673	0.219	0.073	2.46389e-30	1.15108e-198	0.831401	0.329	0.064	2.96265e-194	1.04417e-10	3.45324e-198
Glial Precursors	DNALI1	3.78967e-06	0.29308	0.216	0.135	0.0975385	5.28871e-12	0.2866	0.202	0.107	1.36121e-07	6.57585e-197	0.870607	0.38	0.084	1.69249e-192	3.78967e-06	1.97276e-196
Glial Precursors	DDR1	1.02004e-27	0.606834	0.5	0.257	2.62537e-23	5.24138e-125	1.22531	0.521	0.145	1.34903e-120	5.16763e-196	0.983128	0.61	0.196	1.33004e-191	1.02004e-27	1.55029e-195
Glial Precursors	NEAT1	0.000185872	0.33368	0.631	0.577	1	1.58859e-44	1.07217	0.662	0.432	4.08872e-40	2.5097e-194	1.51592	0.566	0.189	6.45945e-190	0.000185872	7.52909e-194
Glial Precursors	PPP1R14C	5.6769e-11	0.388978	0.137	0.056	1.46112e-06	5.333e-53	0.38254	0.138	0.022	1.37261e-48	2.11335e-192	0.535663	0.195	0.022	5.43934e-188	5.6769e-11	6.34005e-192
Glial Precursors	GFAP	2.42688e-47	1.20286	0.431	0.146	6.24629e-43	5.12018e-112	1.63002	0.314	0.056	1.31783e-107	2.83762e-190	1.76274	0.323	0.064	7.30347e-186	2.42688e-47	8.51287e-190
Glial Precursors	QKI	1.28108e-45	0.913272	0.762	0.483	3.29724e-41	6.99465e-189	1.76704	0.849	0.361	1.80028e-184	6.07603e-149	0.935558	0.868	0.468	1.56385e-144	1.28108e-45	2.0984e-188
Glial Precursors	IGFBP2	1.39011e-16	0.609507	0.621	0.443	3.57785e-12	1.673e-63	0.970654	0.783	0.474	4.30597e-59	3.51077e-186	1.38348	0.808	0.412	9.03602e-182	1.39011e-16	1.05323e-185
Glial Precursors	PREX1	4.28537e-16	0.44199	0.24	0.106	1.10297e-11	6.08821e-39	0.518737	0.202	0.058	1.56698e-34	1.76956e-183	0.765582	0.359	0.078	4.5545e-179	4.28537e-16	5.30869e-183
Glial Precursors	PEA15	5.12035e-42	0.942115	0.655	0.361	1.31788e-37	1.13904e-113	1.29609	0.523	0.156	2.93167e-109	3.9315e-183	0.985119	0.697	0.261	1.01189e-178	5.12035e-42	1.17945e-182
Glial Precursors	DKK3	6.92454e-10	0.447849	0.304	0.188	1.78224e-05	1.72566e-36	0.634838	0.368	0.159	4.44152e-32	1.16746e-182	0.894632	0.413	0.104	3.00482e-178	6.92454e-10	3.50239e-182
Glial Precursors	FABP7	2.18119e-23	0.622529	0.319	0.132	5.61396e-19	6.52718e-180	1.43493	0.462	0.079	1.67997e-175	3.48175e-66	0.548497	0.731	0.439	8.96133e-62	2.18119e-23	1.95815e-179
Glial Precursors	CRYAB	2.87453e-30	1.12021	0.405	0.177	7.39846e-26	1.61953e-176	2.04135	0.649	0.176	4.16836e-172	5.78135e-167	2.29561	0.474	0.147	1.48801e-162	2.87453e-30	4.8586e-176
Glial Precursors	TMEM47	7.4739e-33	0.805747	0.433	0.197	1.92363e-28	3.46879e-81	0.997216	0.455	0.15	8.92796e-77	1.107e-173	0.921487	0.478	0.14	2.84919e-169	7.4739e-33	3.32099e-173
Glial Precursors	SYT11	2.75093e-48	0.854714	0.768	0.432	7.08033e-44	1.57334e-173	1.4737	0.699	0.2	4.04945e-169	7.23409e-67	0.567958	0.652	0.341	1.86191e-62	2.75093e-48	4.72001e-173
Glial Precursors	ANGPT1	1.83101e-32	0.721198	0.194	0.045	4.71266e-28	1.49925e-75	0.860971	0.219	0.04	3.85878e-71	6.88541e-173	0.699264	0.201	0.027	1.77217e-168	1.83101e-32	2.06562e-172
Glial Precursors	LYPD1	1.40888e-106	1.56737	0.593	0.152	3.62618e-102	9.31712e-170	1.4887	0.411	0.067	2.39804e-165	1.04896e-103	0.690515	0.385	0.129	2.6998e-99	1.04896e-103	2.79514e-169
Glial Precursors	PDLIM5	4.52155e-06	0.3074	0.325	0.226	0.116376	5.69418e-20	0.555768	0.341	0.189	1.46557e-15	1.38743e-166	0.801613	0.38	0.095	3.57096e-162	4.52155e-06	4.16228e-166
Glial Precursors	PSAP	4.22785e-44	0.727605	0.964	0.884	1.08816e-39	8.14915e-112	1.06993	0.93	0.715	2.09743e-107	1.78125e-166	1.12364	0.848	0.467	4.58459e-162	4.22785e-44	5.34376e-166
Glial Precursors	STK33	1.8466e-15	0.507558	0.244	0.114	4.75279e-11	6.82328e-36	0.527613	0.205	0.064	1.75618e-31	5.29401e-166	0.700352	0.279	0.054	1.36257e-161	1.8466e-15	1.5882e-165
Glial Precursors	NPAS3	1.05902e-18	0.618534	0.264	0.114	2.7257e-14	1.03133e-163	1.14933	0.396	0.063	2.65445e-159	3.88384e-131	0.678156	0.429	0.132	9.99622e-127	1.05902e-18	3.094e-163
Glial Precursors	IFITM3	3.70126e-48	1.23168	0.79	0.61	9.5263e-44	0.393377	0.27569	0.582	0.594	1	8.93442e-161	1.66344	0.705	0.334	2.29954e-156	0.393377	2.68033e-160
Glial Precursors	SPOCK2	2.03081e-36	0.847902	0.399	0.154	5.2269e-32	2.46437e-95	1.02354	0.321	0.069	6.34279e-91	1.07172e-158	0.733757	0.214	0.033	2.75838e-154	2.03081e-36	3.21515e-158
Glial Precursors	CDO1	3.14897e-07	0.337781	0.228	0.138	0.00810481	4.62581e-36	0.717501	0.294	0.116	1.19059e-31	1.41809e-158	0.842428	0.492	0.153	3.64988e-154	3.14897e-07	4.25427e-158
Glial Precursors	GREB1L	3.1034e-20	0.396617	0.141	0.037	7.98752e-16	3.74963e-65	0.411609	0.139	0.018	9.65079e-61	1.92889e-155	0.53517	0.17	0.021	4.96456e-151	3.1034e-20	5.78666e-155
Glial Precursors	SPAG16	5.93863e-05	0.33493	0.228	0.157	1	2.88014e-21	0.511016	0.268	0.13	7.41291e-17	1.96132e-155	0.813287	0.47	0.147	5.04803e-151	5.93863e-05	5.88395e-155
Glial Precursors	PDLIM3	1.29419e-08	0.415459	0.216	0.122	0.0003331	3.17526e-40	0.601031	0.285	0.102	8.1725e-36	2.86213e-155	0.803298	0.39	0.105	7.36654e-151	1.29419e-08	8.58638e-155
Glial Precursors	KCNN3	2.85164e-08	0.362609	0.222	0.126	0.000733955	9.26959e-33	0.483308	0.261	0.097	2.38581e-28	6.26798e-152	0.776334	0.385	0.101	1.61325e-147	2.85164e-08	1.88039e-151
Glial Precursors	TKTL1	1.15298e-30	0.713249	0.218	0.058	2.96755e-26	2.84329e-82	0.61362	0.126	0.01	7.31805e-78	8.29982e-152	0.654896	0.152	0.017	2.13621e-147	1.15298e-30	2.48995e-151
Glial Precursors	ITPKB	4.04807e-30	0.823211	0.514	0.28	1.04189e-25	5.16968e-78	1.00286	0.418	0.134	1.33057e-73	7.16004e-151	0.756605	0.252	0.049	1.84285e-146	4.04807e-30	2.14801e-150
Glial Precursors	IFI6	7.87219e-05	0.3826	0.323	0.244	1	1.32541e-05	0.283314	0.256	0.183	0.341134	1.08715e-150	0.993042	0.354	0.091	2.79811e-146	7.87219e-05	3.26145e-150
Glial Precursors	EFNB3	2.39538e-13	0.518949	0.246	0.123	6.16522e-09	2.09567e-42	0.811232	0.275	0.094	5.39384e-38	2.37086e-150	1.28997	0.405	0.119	6.10211e-146	2.39538e-13	7.11257e-150
Glial Precursors	MLC1	3.45316e-18	0.482076	0.2	0.073	8.88773e-14	8.25659e-92	0.651655	0.192	0.025	2.12508e-87	1.40834e-148	0.670872	0.312	0.071	3.62478e-144	3.45316e-18	4.22502e-148
Glial Precursors	FAT3	6.10677e-42	0.733566	0.494	0.198	1.57176e-37	1.45992e-146	1.21983	0.418	0.078	3.75755e-142	8.60486e-64	0.468952	0.424	0.185	2.21472e-59	6.10677e-42	4.37977e-146
Glial Precursors	ZIC1	1.04189e-25	0.589325	0.431	0.205	2.68161e-21	1.63245e-107	1.06634	0.44	0.114	4.20161e-103	6.48316e-146	0.775378	0.436	0.131	1.66864e-141	1.04189e-25	1.94495e-145
Glial Precursors	NEBL	5.50672e-13	0.562667	0.262	0.134	1.41732e-08	2.12514e-83	0.903168	0.272	0.056	5.46968e-79	6.12915e-144	0.594099	0.24	0.045	1.57752e-139	5.50672e-13	1.83874e-143
Glial Precursors	FEZ1	5.53557e-29	0.708982	0.429	0.2	1.42475e-24	1.4198e-141	1.123	0.401	0.075	3.65429e-137	6.60335e-64	0.483538	0.578	0.288	1.69957e-59	5.53557e-29	4.2594e-141
Glial Precursors	ADAMTS3	2.10464e-25	0.6749	0.276	0.101	5.41691e-21	2.69795e-113	0.921536	0.299	0.05	6.94399e-109	3.0983e-140	0.576622	0.252	0.05	7.9744e-136	2.10464e-25	9.2949e-140
Glial Precursors	RND2	4.00278e-07	0.26125	0.185	0.105	0.0103024	1.44238e-48	0.52903	0.194	0.047	3.71238e-44	1.19236e-139	0.647223	0.282	0.063	3.06889e-135	4.00278e-07	3.57708e-139
Glial Precursors	LGR4	1.04329e-05	0.317842	0.139	0.079	0.268521	3.66366e-15	0.290458	0.168	0.075	9.42952e-11	2.56594e-139	0.625234	0.221	0.04	6.60423e-135	1.04329e-05	7.69783e-139
Glial Precursors	ABCA1	2.43668e-23	0.664839	0.671	0.456	6.27153e-19	2.85097e-37	0.665452	0.511	0.258	7.33781e-33	1.50669e-138	0.887491	0.444	0.144	3.87793e-134	2.43668e-23	4.52008e-138
Glial Precursors	GLIS3	7.77186e-17	0.639068	0.353	0.188	2.00032e-12	5.52485e-57	0.754292	0.307	0.094	1.42199e-52	1.48828e-137	0.705995	0.278	0.062	3.83054e-133	7.77186e-17	4.46484e-137
Glial Precursors	DCLK1	3.50276e-68	1.30509	0.663	0.293	9.0154e-64	2.32427e-137	1.6499	0.535	0.145	5.98221e-133	3.46191e-76	0.737116	0.645	0.337	8.91027e-72	3.50276e-68	6.97281e-137
Glial Precursors	CD99	1.15621e-13	0.498429	0.669	0.531	2.97585e-09	2.31075e-07	0.30771	0.606	0.512	0.0059474	1.06675e-136	0.912515	0.648	0.285	2.7456e-132	2.31075e-07	3.20024e-136
Glial Precursors	MEGF10	1.09238e-32	0.955853	0.335	0.126	2.81156e-28	1.25249e-123	1.05647	0.275	0.039	3.22365e-119	1.98319e-136	0.759954	0.281	0.064	5.10432e-132	1.09238e-32	5.94956e-136
Glial Precursors	TMBIM6	1.00009e-14	0.426219	0.794	0.69	2.57403e-10	2.28328e-40	0.62148	0.829	0.674	5.87671e-36	3.37693e-136	0.9004	0.845	0.48	8.69153e-132	1.00009e-14	1.01308e-135
Glial Precursors	RRAGD	1.31402e-14	0.49331	0.329	0.181	3.38203e-10	6.55774e-67	0.894601	0.401	0.136	1.68783e-62	3.97632e-136	0.746827	0.374	0.106	1.02343e-131	1.31402e-14	1.1929e-135
Glial Precursors	UBL3	4.18432e-22	0.651045	0.427	0.229	1.07696e-17	3.73402e-84	1.13763	0.537	0.21	9.61063e-80	8.95355e-136	0.855966	0.528	0.192	2.30446e-131	4.18432e-22	2.68607e-135
Glial Precursors	EFCC1	2.03026e-22	0.447773	0.185	0.055	5.22549e-18	9.72426e-41	0.461534	0.119	0.022	2.50283e-36	3.99173e-135	0.461198	0.134	0.015	1.02739e-130	2.03026e-22	1.19752e-134
Glial Precursors	KIF1A	6.93519e-32	0.515657	0.819	0.513	1.78498e-27	5.57661e-135	1.28792	0.637	0.198	1.43531e-130	6.63313e-36	0.272247	0.553	0.315	1.70723e-31	6.93519e-32	1.67298e-134
Glial Precursors	C12orf75	5.77086e-17	0.366959	0.131	0.038	1.4853e-12	3.07631e-47	0.548551	0.192	0.047	7.91781e-43	6.45736e-135	0.612396	0.251	0.052	1.662e-130	5.77086e-17	1.93721e-134
Glial Precursors	LIFR	2.3891e-33	0.878935	0.492	0.231	6.14907e-29	4.64836e-87	1.08902	0.545	0.198	1.19639e-82	8.29881e-135	0.892898	0.448	0.148	2.13595e-130	2.3891e-33	2.48964e-134
Glial Precursors	ITM2B	1.14051e-05	0.265092	0.603	0.53	0.293545	1.42815e-10	0.293316	0.737	0.64	3.67578e-06	1.17337e-134	1.00834	0.8	0.452	3.02001e-130	1.14051e-05	3.5201e-134
Glial Precursors	CD44	5.96612e-13	0.489202	0.26	0.132	1.53556e-08	1.53893e-43	0.780941	0.261	0.085	3.9609e-39	5.25184e-134	0.62698	0.194	0.032	1.35172e-129	5.96612e-13	1.57555e-133
Glial Precursors	NCALD	5.50728e-32	0.796991	0.323	0.118	1.41746e-27	8.64222e-103	0.893466	0.328	0.067	2.22433e-98	9.73467e-134	0.761565	0.344	0.093	2.50551e-129	5.50728e-32	2.9204e-133
Glial Precursors	RARRES3	4.22148e-06	0.378845	0.198	0.123	0.108652	1.691e-20	0.452911	0.228	0.101	4.3523e-16	1.19341e-133	0.587418	0.262	0.057	3.07159e-129	4.22148e-06	3.58022e-133
Glial Precursors	S100B	1.9288e-07	0.363734	0.185	0.102	0.00496434	4.97946e-20	0.602512	0.238	0.11	1.28161e-15	1.85424e-131	1.21011	0.406	0.127	4.77243e-127	1.9288e-07	5.56271e-131
Glial Precursors	ITGB4	8.88531e-25	0.643422	0.218	0.069	2.2869e-20	1.41707e-32	0.516754	0.132	0.032	3.64727e-28	4.98278e-131	0.466932	0.125	0.013	1.28247e-126	8.88531e-25	1.49483e-130
Glial Precursors	TPBG	3.42249e-08	0.634595	0.262	0.167	0.000880881	6.84611e-24	0.668296	0.275	0.129	1.76205e-19	1.54336e-130	0.90992	0.312	0.081	3.97231e-126	3.42249e-08	4.63009e-130
Glial Precursors	CDC42EP4	3.23468e-06	0.334103	0.385	0.288	0.0832543	5.39452e-29	0.636061	0.394	0.199	1.38844e-24	4.92396e-130	0.878277	0.509	0.188	1.26733e-125	3.23468e-06	1.47719e-129
Glial Precursors	BAALC	2.16357e-55	0.970887	0.444	0.139	5.5686e-51	2.73575e-106	0.909509	0.258	0.04	7.04128e-102	5.50214e-130	0.773421	0.301	0.075	1.41614e-125	2.16357e-55	1.65064e-129
Glial Precursors	MOK	2.37628e-07	0.29399	0.198	0.113	0.00611607	4.02676e-22	0.361738	0.177	0.067	1.03641e-17	2.76219e-129	0.567895	0.307	0.077	7.10933e-125	2.37628e-07	8.28658e-129
Glial Precursors	SOX9	1.18255e-06	0.270218	0.339	0.229	0.0304366	3.74619e-52	0.741456	0.489	0.212	9.64194e-48	1.24089e-128	0.742954	0.53	0.191	3.1938e-124	1.18255e-06	3.72267e-128
Glial Precursors	WWC1	2.22729e-20	0.613701	0.3	0.136	5.73259e-16	2.76233e-47	0.553904	0.216	0.057	7.10968e-43	1.29499e-128	0.548473	0.268	0.06	3.33304e-124	2.22729e-20	3.88496e-128
Glial Precursors	C1QL1	1.25435e-22	0.66153	0.413	0.201	3.22844e-18	2.55067e-32	0.729686	0.324	0.14	6.56491e-28	5.52237e-128	0.945462	0.314	0.084	1.42135e-123	1.25435e-22	1.65671e-127
Glial Precursors	CNN3	1.09117e-20	0.61876	0.633	0.444	2.80846e-16	2.23425e-54	0.944705	0.596	0.317	5.75051e-50	7.30503e-128	0.846783	0.688	0.314	1.88017e-123	1.09117e-20	2.19151e-127
Glial Precursors	NDRG4	2.12158e-16	0.45618	0.248	0.107	5.46053e-12	1.01713e-125	0.876096	0.277	0.038	2.61789e-121	4.40371e-73	0.577414	0.314	0.112	1.13343e-68	2.12158e-16	3.05139e-125
Glial Precursors	NLRP1	2.61054e-07	0.294912	0.244	0.15	0.00671901	6.6375e-54	0.810222	0.324	0.108	1.70836e-49	3.14179e-125	0.855746	0.457	0.161	8.08634e-121	2.61054e-07	9.42537e-125
Glial Precursors	UBXN11	2.10051e-06	0.34641	0.212	0.133	0.054063	9.76005e-16	0.349902	0.168	0.074	2.51204e-11	7.41512e-125	0.504831	0.231	0.047	1.9085e-120	2.10051e-06	2.22454e-124
Glial Precursors	ADCYAP1R1	1.44256e-19	0.445888	0.218	0.08	3.71285e-15	9.29275e-82	0.717243	0.226	0.039	2.39177e-77	1.51633e-124	0.658401	0.26	0.059	3.90273e-120	1.44256e-19	4.54899e-124
Glial Precursors	ENO1	5.46332e-09	0.276351	0.764	0.672	0.000140615	7.20179e-50	0.690854	0.908	0.791	1.8536e-45	1.86322e-122	1.14733	0.815	0.471	4.79555e-118	5.46332e-09	5.58965e-122
Glial Precursors	MYO10	4.34794e-14	0.450102	0.496	0.325	1.11907e-09	4.56601e-48	0.742984	0.453	0.199	1.1752e-43	6.57737e-122	0.740162	0.558	0.216	1.69288e-117	4.34794e-14	1.97321e-121
Glial Precursors	TMEM205	3.10679e-11	0.480461	0.387	0.253	7.99627e-07	1.01528e-06	0.284306	0.316	0.228	0.0261312	7.41917e-122	0.70095	0.433	0.147	1.90955e-117	1.01528e-06	2.22575e-121
Glial Precursors	PSAT1	1.346e-17	0.588229	0.48	0.299	3.46433e-13	1.15531e-57	0.833539	0.377	0.135	2.97354e-53	2.96668e-121	0.805755	0.521	0.203	7.63563e-117	1.346e-17	8.90003e-121
Glial Precursors	GNG12	9.74048e-07	0.412717	0.427	0.333	0.0250701	5.58189e-09	0.339999	0.431	0.313	0.000143667	5.51576e-120	0.84705	0.42	0.144	1.41965e-115	9.74048e-07	1.65473e-119
Glial Precursors	GPRC5B	3.54431e-16	0.549427	0.302	0.15	9.12234e-12	1.34138e-78	0.830838	0.314	0.077	3.45246e-74	9.0374e-120	0.682587	0.316	0.086	2.32605e-115	3.54431e-16	2.71122e-119
Glial Precursors	CA12	1.15937e-30	0.90508	0.339	0.131	2.984e-26	9.34597e-120	1.25106	0.328	0.06	2.40547e-115	1.44712e-95	0.623867	0.174	0.036	3.7246e-91	1.15937e-30	2.80379e-119
Glial Precursors	ADGRG1	1.99339e-61	1.15524	0.647	0.265	5.13058e-57	2.62619e-119	1.27378	0.475	0.123	6.75928e-115	3.24903e-119	0.865018	0.532	0.201	8.36236e-115	1.99339e-61	7.87856e-119
Glial Precursors	GSN	1.4049e-06	0.331214	0.454	0.35	0.0361592	1.69344e-24	0.499119	0.428	0.237	4.35857e-20	6.40204e-119	0.81801	0.355	0.11	1.64776e-114	1.4049e-06	1.92061e-118
Glial Precursors	FAT1	9.60064e-19	0.577986	0.655	0.469	2.47101e-14	4.31879e-45	0.792374	0.565	0.304	1.11157e-40	1.18061e-118	0.832061	0.552	0.221	3.03866e-114	9.60064e-19	3.54183e-118
Glial Precursors	PAX3	4.46012e-22	0.501658	0.179	0.053	1.14795e-17	3.74298e-116	0.728288	0.183	0.016	9.63368e-112	4.95458e-116	0.54226	0.154	0.023	1.27521e-111	4.46012e-22	1.12289e-115
Glial Precursors	CKB	2.91419e-13	0.285498	0.498	0.313	7.50054e-09	6.5523e-53	0.545704	0.628	0.322	1.68643e-48	7.14888e-115	1.03335	0.849	0.501	1.83998e-110	2.91419e-13	2.14466e-114
Glial Precursors	FEZ2	3.9211e-12	0.414915	0.337	0.198	1.00921e-07	7.56885e-29	0.570487	0.317	0.145	1.94807e-24	5.67422e-114	0.639091	0.391	0.128	1.46043e-109	3.9211e-12	1.70227e-113
Glial Precursors	ADAM9	3.29048e-11	0.476548	0.321	0.193	8.46903e-07	1.35413e-16	0.490613	0.302	0.169	3.48525e-12	1.09389e-112	0.609545	0.321	0.093	2.81546e-108	3.29048e-11	3.28168e-112
Glial Precursors	IQCK	1.88202e-09	0.300916	0.177	0.088	4.84394e-05	9.08559e-31	0.373169	0.2	0.067	2.33845e-26	8.93997e-112	0.520029	0.262	0.065	2.30097e-107	1.88202e-09	2.68199e-111
Glial Precursors	RGMA	6.50579e-14	0.368183	0.224	0.102	1.67446e-09	2.88368e-71	0.67123	0.2	0.035	7.42201e-67	1.16633e-111	0.651573	0.297	0.081	3.00191e-107	6.50579e-14	3.499e-111
Glial Precursors	KAZN	4.17709e-35	0.759312	0.421	0.175	1.0751e-30	2.6047e-79	0.888597	0.38	0.109	6.70397e-75	2.00381e-111	0.580168	0.317	0.09	5.1574e-107	4.17709e-35	6.01143e-111
Glial Precursors	FZD3	1.87664e-28	0.701097	0.601	0.343	4.83008e-24	2.31474e-111	1.22162	0.611	0.21	5.95768e-107	3.62485e-48	0.312643	0.672	0.373	9.32964e-44	1.87664e-28	6.94423e-111
Glial Precursors	RHPN2	1.06806e-08	0.298926	0.119	0.051	0.000274898	2.82515e-31	0.455498	0.171	0.052	7.27137e-27	2.64871e-110	0.367402	0.141	0.021	6.81725e-106	1.06806e-08	7.94613e-110
Glial Precursors	CHPF	4.39624e-10	0.460917	0.544	0.413	1.13151e-05	9.20265e-59	0.994089	0.603	0.31	2.36858e-54	2.77271e-110	0.750027	0.354	0.113	7.13639e-106	4.39624e-10	8.31812e-110
Glial Precursors	GNAI2	2.16213e-11	0.308509	0.69	0.552	5.56489e-07	4.10007e-11	0.304802	0.572	0.427	1.05527e-06	3.36921e-110	0.763223	0.661	0.311	8.67166e-106	4.10007e-11	1.01076e-109
Glial Precursors	IFI27L1	0.000152208	0.309004	0.22	0.155	1	4.00656e-07	0.292698	0.207	0.133	0.0103121	8.07938e-109	0.686013	0.39	0.131	2.07947e-104	0.000152208	2.42381e-108
Glial Precursors	DNPH1	0.000182669	0.263736	0.224	0.158	1	4.69685e-08	0.317439	0.275	0.183	0.00120888	3.35647e-108	0.734423	0.413	0.148	8.63889e-104	0.000182669	1.00694e-107
Glial Precursors	NKAIN3	1.94228e-19	0.521833	0.167	0.052	4.99904e-15	5.42449e-92	0.790934	0.209	0.03	1.39616e-87	6.8958e-108	0.712607	0.416	0.144	1.77484e-103	1.94228e-19	2.06874e-107
Glial Precursors	GFRA2	8.05622e-48	1.098	0.272	0.063	2.07351e-43	4.9616e-18	0.463314	0.134	0.049	1.27702e-13	1.18797e-107	0.486615	0.132	0.019	3.05761e-103	4.9616e-18	3.56392e-107
Glial Precursors	TM7SF2	2.18887e-09	0.417409	0.298	0.18	5.63371e-05	5.2115e-22	0.466286	0.289	0.142	1.34134e-17	1.28914e-106	0.683251	0.351	0.111	3.318e-102	2.18887e-09	3.86743e-106
Glial Precursors	SEMA5B	2.34851e-34	0.758259	0.284	0.089	6.04458e-30	3.75775e-106	0.765473	0.241	0.034	9.67169e-102	5.01387e-84	0.495857	0.258	0.076	1.29047e-79	2.34851e-34	1.12732e-105
Glial Precursors	BMPR1B	6.12143e-20	0.498008	0.19	0.064	1.57553e-15	9.08578e-95	0.591139	0.2	0.026	2.3385e-90	5.83961e-106	0.527554	0.179	0.034	1.503e-101	6.12143e-20	1.75188e-105
Glial Precursors	PTPRT	5.35889e-33	0.901514	0.212	0.054	1.37927e-28	3.74711e-105	0.717032	0.168	0.015	9.64432e-101	8.96309e-76	0.380929	0.113	0.019	2.30692e-71	5.35889e-33	1.12413e-104
Glial Precursors	PTTG1IP	1.20431e-13	0.481834	0.56	0.402	3.09966e-09	2.3499e-12	0.37011	0.477	0.337	6.04817e-08	4.67596e-105	0.713652	0.568	0.247	1.2035e-100	2.3499e-12	1.40279e-104
Glial Precursors	PHPT1	2.20294e-23	0.560001	0.841	0.686	5.66992e-19	9.92758e-22	0.48112	0.784	0.662	2.55516e-17	2.46243e-104	0.766393	0.88	0.607	6.3378e-100	9.92758e-22	7.38729e-104
Glial Precursors	WDR54	4.31149e-06	0.288578	0.22	0.14	0.110969	1.9803e-11	0.293589	0.297	0.18	5.09689e-07	2.59814e-104	0.604672	0.346	0.11	6.68708e-100	4.31149e-06	7.79441e-104
Glial Precursors	LRP10	8.48333e-09	0.372073	0.474	0.35	0.000218344	3.47296e-22	0.511534	0.351	0.19	8.93871e-18	2.68701e-104	0.625702	0.299	0.087	6.91582e-100	8.48333e-09	8.06102e-104
Glial Precursors	SLCO3A1	6.85453e-24	0.532806	0.321	0.135	1.76422e-19	4.41977e-77	0.799735	0.267	0.058	1.13756e-72	3.98807e-104	0.547407	0.232	0.055	1.02645e-99	6.85453e-24	1.19642e-103
Glial Precursors	LRRN2	9.8324e-15	0.521465	0.27	0.133	2.53066e-10	2.25903e-49	0.691188	0.287	0.092	5.81429e-45	1.24382e-103	0.568635	0.197	0.042	3.20134e-99	9.8324e-15	3.73145e-103
Glial Precursors	HSPA4L	5.26878e-12	0.349637	0.343	0.199	1.35608e-07	1.42831e-103	0.957378	0.496	0.144	3.67618e-99	1.28865e-51	0.350229	0.315	0.132	3.31674e-47	5.26878e-12	4.28493e-103
Glial Precursors	GCSH	1.12158e-15	0.559619	0.339	0.187	2.88673e-11	3.80892e-45	0.714928	0.331	0.126	9.8034e-41	1.93438e-102	0.671618	0.49	0.196	4.9787e-98	1.12158e-15	5.80313e-102
Glial Precursors	GAPDH	3.64608e-17	0.34831	0.946	0.88	9.38428e-13	7.77526e-18	0.306289	0.983	0.961	2.0012e-13	5.85633e-102	0.855183	0.963	0.811	1.5073e-97	3.64608e-17	1.7569e-101
Glial Precursors	ALDH9A1	0.00154391	0.291078	0.232	0.176	1	3.99688e-10	0.336472	0.275	0.175	1.02872e-05	2.32351e-101	0.584014	0.423	0.156	5.98026e-97	0.00154391	6.97054e-101
Glial Precursors	SDK2	7.85385e-25	0.656673	0.389	0.182	2.02142e-20	3.94816e-101	0.920383	0.362	0.081	1.01618e-96	7.77154e-86	0.442672	0.281	0.085	2.00024e-81	7.85385e-25	1.18445e-100
Glial Precursors	ADCY2	3.91273e-29	0.498287	0.179	0.042	1.00706e-24	9.64098e-101	0.6493	0.205	0.026	2.4814e-96	1.57031e-76	0.272061	0.222	0.061	4.04167e-72	3.91273e-29	2.89229e-100
Glial Precursors	ATP1B1	1.0646e-24	0.792282	0.46	0.247	2.74006e-20	2.58485e-66	1.00211	0.637	0.321	6.6529e-62	1.09734e-100	0.728781	0.543	0.23	2.82433e-96	1.0646e-24	3.29201e-100
Glial Precursors	FJX1	1.18378e-15	0.664017	0.369	0.207	3.04682e-11	1.31006e-100	1.22976	0.441	0.123	3.37182e-96	5.71749e-45	0.334878	0.366	0.171	1.47157e-40	1.18378e-15	3.93017e-100
Glial Precursors	RFX2	3.20142e-07	0.375974	0.165	0.091	0.00823981	1.32353e-22	0.37525	0.168	0.061	3.4065e-18	7.42625e-100	0.449809	0.175	0.034	1.91137e-95	3.20142e-07	2.22787e-99
Glial Precursors	PPP2R2B	9.36934e-15	0.350826	0.21	0.09	2.41148e-10	4.49947e-99	0.791923	0.25	0.04	1.15807e-94	2.48605e-80	0.466722	0.358	0.129	6.39861e-76	9.36934e-15	1.34984e-98
Glial Precursors	SEPT2	1.42877e-07	0.383323	0.631	0.55	0.00367736	5.93389e-23	0.548518	0.633	0.456	1.52726e-18	6.80057e-99	0.729067	0.729	0.389	1.75033e-94	1.42877e-07	2.04017e-98
Glial Precursors	RSPO2	1.30407e-12	0.414106	0.163	0.066	3.3564e-08	2.55305e-65	0.769061	0.231	0.05	6.57105e-61	7.23128e-99	0.512344	0.146	0.025	1.86119e-94	1.30407e-12	2.16938e-98
Glial Precursors	FTH1	2.32295e-29	0.565354	0.998	0.97	5.97881e-25	7.27392e-62	0.743184	0.988	0.968	1.87216e-57	1.31742e-98	0.751963	0.985	0.914	3.39077e-94	2.32295e-29	3.95226e-98
Glial Precursors	PCGF5	1.07181e-07	0.40498	0.226	0.137	0.00275862	1.42903e-23	0.550432	0.251	0.113	3.67805e-19	2.65736e-98	0.640799	0.259	0.071	6.83951e-94	1.07181e-07	7.97207e-98
Glial Precursors	ABAT	1.07937e-13	0.47456	0.22	0.101	2.77809e-09	4.62132e-93	0.891465	0.323	0.071	1.18943e-88	1.7131e-97	0.629922	0.455	0.173	4.40918e-93	1.07937e-13	5.13931e-97
Glial Precursors	TAPBP	9.82637e-08	0.446096	0.339	0.238	0.00252911	9.52375e-09	0.281387	0.292	0.193	0.000245122	3.23641e-97	0.560604	0.244	0.064	8.32987e-93	9.82637e-08	9.70923e-97
Glial Precursors	GPC4	2.00786e-08	0.311767	0.155	0.077	0.000516783	8.25845e-18	0.306501	0.166	0.068	2.12556e-13	1.42981e-96	0.509546	0.211	0.049	3.68005e-92	2.00786e-08	4.28943e-96
Glial Precursors	LAMP1	8.59374e-23	0.682228	0.619	0.417	2.21186e-18	2.52962e-25	0.565193	0.44	0.249	6.51073e-21	4.21437e-96	0.655461	0.432	0.167	1.08469e-91	8.59374e-23	1.26431e-95
Glial Precursors	SEMA6D	7.7932e-25	0.742877	0.278	0.107	2.00581e-20	1.49874e-39	0.662383	0.311	0.119	3.85745e-35	7.11125e-96	0.598063	0.276	0.079	1.83029e-91	7.7932e-25	2.13338e-95
Glial Precursors	CANX	1.83334e-32	0.541852	0.911	0.831	4.71865e-28	7.63698e-61	0.794095	0.862	0.716	1.9656e-56	6.49892e-95	0.721821	0.84	0.517	1.67269e-90	1.83334e-32	1.94968e-94
Glial Precursors	GLUD1	2.29144e-07	0.270703	0.304	0.201	0.0058977	4.51001e-38	0.587447	0.363	0.153	1.16079e-33	2.38152e-94	0.680623	0.365	0.13	6.12956e-90	2.29144e-07	7.14457e-94
Glial Precursors	PROM1	8.24673e-18	0.477862	0.208	0.079	2.12254e-13	1.11855e-37	0.554307	0.222	0.07	2.87892e-33	9.30348e-94	0.548284	0.186	0.041	2.39453e-89	8.24673e-18	2.79104e-93
Glial Precursors	RFX3	2.4056e-23	0.68862	0.389	0.191	6.19152e-19	2.86216e-89	0.987082	0.458	0.141	7.36664e-85	9.42209e-94	0.627709	0.443	0.17	2.42506e-89	2.4056e-23	2.82663e-93
Glial Precursors	ADGRV1	3.70168e-10	0.270263	0.329	0.196	9.52739e-06	1.04517e-26	0.402212	0.231	0.09	2.69006e-22	9.8251e-94	0.546819	0.56	0.233	2.52878e-89	3.70168e-10	2.94753e-93
Glial Precursors	NSMF	1.61652e-20	0.675709	0.411	0.221	4.16059e-16	1.7904e-43	0.642823	0.253	0.081	4.60812e-39	9.15984e-93	0.593885	0.284	0.085	2.35756e-88	1.61652e-20	2.74795e-92
Glial Precursors	WNT2B	5.1087e-13	0.515243	0.169	0.07	1.31488e-08	5.37085e-11	0.494206	0.149	0.073	1.38235e-06	1.42795e-92	0.76922	0.184	0.04	3.67527e-88	5.37085e-11	4.28386e-92
Glial Precursors	SFXN5	4.65974e-14	0.434389	0.208	0.091	1.19932e-09	3.99453e-36	0.394153	0.141	0.033	1.02811e-31	2.34499e-92	0.496868	0.234	0.061	6.03554e-88	4.65974e-14	7.03497e-92
Glial Precursors	NR2F1	1.0449e-39	0.853145	0.768	0.487	2.68936e-35	5.94905e-92	1.2779	0.739	0.392	1.53117e-87	1.09578e-51	0.555109	0.818	0.566	2.82032e-47	1.0449e-39	1.78471e-91
Glial Precursors	CRNDE	1.69769e-05	0.335375	0.185	0.119	0.436953	1.34754e-22	0.427777	0.204	0.083	3.46829e-18	8.59343e-92	0.639607	0.376	0.138	2.21178e-87	1.69769e-05	2.57803e-91
Glial Precursors	AC120042.3	8.73468e-32	0.792764	0.284	0.092	2.24813e-27	1.95424e-91	0.889561	0.243	0.041	5.02982e-87	7.00266e-60	0.524485	0.348	0.144	1.80235e-55	8.73468e-32	5.86271e-91
Glial Precursors	REEP2	2.06343e-18	0.509381	0.502	0.294	5.31087e-14	3.46802e-60	0.713009	0.302	0.087	8.92599e-56	2.42088e-91	0.524508	0.366	0.125	6.23087e-87	2.06343e-18	7.26265e-91
Glial Precursors	PLCD3	9.74297e-21	0.609339	0.24	0.093	2.50765e-16	2.29947e-71	0.742034	0.248	0.054	5.91839e-67	1.06064e-90	0.49239	0.162	0.033	2.72988e-86	9.74297e-21	3.18192e-90
Glial Precursors	DYNC2H1	3.61759e-07	0.363447	0.284	0.185	0.00931095	4.18543e-06	0.312461	0.233	0.164	0.107725	1.13833e-90	0.569624	0.358	0.126	2.92984e-86	4.18543e-06	3.415e-90
Glial Precursors	HES4	0.00193889	0.304808	0.329	0.264	1	3.55063e-25	0.699036	0.38	0.207	9.13861e-21	3.25409e-90	0.874399	0.511	0.231	8.37538e-86	0.00193889	9.76227e-90
Glial Precursors	GALNT17	2.0768e-30	0.717881	0.389	0.161	5.34527e-26	4.16054e-90	0.695601	0.236	0.039	1.07084e-85	2.14913e-70	0.46718	0.182	0.047	5.53143e-66	2.0768e-30	1.24816e-89
Glial Precursors	ATRAID	8.83976e-05	0.271449	0.317	0.234	1	0.000154346	0.26314	0.387	0.313	1	4.2604e-90	0.605689	0.459	0.188	1.09654e-85	0.000154346	1.27812e-89
Glial Precursors	LAMTOR1	1.56808e-05	0.299223	0.361	0.271	0.403592	2.50905e-24	0.500534	0.384	0.207	6.4578e-20	7.15072e-90	0.676543	0.511	0.225	1.84045e-85	1.56808e-05	2.14522e-89
Glial Precursors	PRTG	7.51214e-27	0.65413	0.248	0.083	1.93348e-22	4.30109e-80	1.0395	0.341	0.09	1.10701e-75	1.45058e-89	0.598162	0.177	0.039	3.73351e-85	7.51214e-27	4.35175e-89
Glial Precursors	SORBS1	3.97821e-25	0.543278	0.306	0.12	1.02391e-20	8.05947e-81	0.916542	0.365	0.1	2.07435e-76	4.50866e-89	0.488216	0.308	0.097	1.16044e-84	3.97821e-25	1.3526e-88
Glial Precursors	DTNA	3.95829e-14	0.48481	0.317	0.171	1.01879e-09	5.57225e-80	0.83613	0.365	0.1	1.43418e-75	3.86558e-88	0.558249	0.342	0.116	9.94923e-84	3.95829e-14	1.15967e-87
Glial Precursors	PRMT2	4.95441e-20	0.552204	0.593	0.392	1.27517e-15	2.22375e-40	0.801549	0.503	0.264	5.72349e-36	4.44745e-88	0.654116	0.657	0.335	1.14468e-83	4.95441e-20	1.33423e-87
Glial Precursors	PDPN	2.79003e-21	0.635908	0.28	0.12	7.18099e-17	1.47506e-31	0.489921	0.238	0.088	3.79652e-27	1.26721e-87	0.499168	0.172	0.037	3.26154e-83	2.79003e-21	3.80162e-87
Glial Precursors	C4orf48	1.20117e-22	0.537505	0.778	0.566	3.09158e-18	4.4969e-39	0.703577	0.655	0.398	1.15741e-34	6.7926e-87	0.690249	0.815	0.503	1.74828e-82	1.20117e-22	2.03778e-86
Glial Precursors	HEG1	8.72361e-07	0.420438	0.254	0.167	0.0224528	5.58602e-07	0.26553	0.134	0.076	0.0143773	1.06362e-86	0.588467	0.217	0.057	2.73754e-82	8.72361e-07	3.19086e-86
Glial Precursors	EVI5	1.30146e-07	0.345058	0.272	0.176	0.00334969	7.06735e-26	0.577571	0.345	0.173	1.81899e-21	1.76133e-86	0.623034	0.303	0.1	4.53331e-82	1.30146e-07	5.28399e-86
Glial Precursors	MSN	1.04646e-08	0.408017	0.472	0.347	0.000269338	1.04602e-10	0.292622	0.343	0.221	2.69225e-06	5.28789e-86	0.652315	0.376	0.144	1.361e-81	1.04646e-08	1.58637e-85
Glial Precursors	TKT	1.4288e-33	0.835466	0.764	0.579	3.67744e-29	1.66574e-35	0.869183	0.626	0.426	4.28728e-31	1.32936e-85	0.750482	0.587	0.291	3.4215e-81	1.4288e-33	3.98807e-85
Glial Precursors	CTNNA1	1.86658e-09	0.299797	0.583	0.45	4.80422e-05	4.67318e-16	0.406671	0.531	0.362	1.20278e-11	6.2173e-85	0.585373	0.532	0.239	1.60021e-80	1.86658e-09	1.86519e-84
Glial Precursors	RALGPS2	2.43003e-08	0.367003	0.192	0.104	0.000625441	7.7668e-33	0.607245	0.299	0.123	1.99902e-28	5.12152e-84	0.54178	0.342	0.12	1.31818e-79	2.43003e-08	1.53646e-83
Glial Precursors	ALDH6A1	1.07985e-09	0.43316	0.262	0.153	2.77933e-05	2.07439e-37	0.6834	0.348	0.149	5.33908e-33	8.55618e-84	0.517977	0.304	0.101	2.20219e-79	1.07985e-09	2.56685e-83
Glial Precursors	DYNLT1	6.35108e-05	0.285055	0.302	0.223	1	5.7734e-16	0.482406	0.37	0.227	1.48596e-11	1.43597e-83	0.715441	0.624	0.327	3.69589e-79	6.35108e-05	4.3079e-83
Glial Precursors	DAG1	9.91452e-14	0.443713	0.365	0.213	2.5518e-09	1.10002e-40	0.679103	0.334	0.133	2.83124e-36	1.43662e-82	0.600373	0.383	0.146	3.69757e-78	9.91452e-14	4.30985e-82
Glial Precursors	HMGN3	0.00117557	0.273501	0.335	0.272	1	1.48342e-14	0.512128	0.447	0.304	3.81802e-10	1.55662e-82	0.636277	0.66	0.344	4.00644e-78	0.00117557	4.66987e-82
Glial Precursors	MXI1	8.92495e-19	0.475127	0.369	0.19	2.2971e-14	8.4369e-73	0.993119	0.596	0.265	2.17149e-68	3.3763e-82	0.545878	0.437	0.175	8.68993e-78	8.92495e-19	1.01289e-81
Glial Precursors	HSDL2	9.40547e-07	0.340468	0.22	0.135	0.0242078	2.35763e-15	0.418146	0.312	0.18	6.06806e-11	4.19403e-82	0.534435	0.352	0.13	1.07946e-77	9.40547e-07	1.25821e-81
Glial Precursors	LRP2	6.37035e-29	0.71364	0.202	0.054	1.6396e-24	2.71223e-47	0.502085	0.144	0.027	6.98073e-43	5.87494e-82	0.406031	0.125	0.021	1.51209e-77	6.37035e-29	1.76248e-81
Glial Precursors	LAMB2	2.66698e-07	0.383892	0.427	0.319	0.00686427	1.11072e-13	0.327851	0.314	0.185	2.85878e-09	6.71883e-82	0.56	0.216	0.059	1.72929e-77	2.66698e-07	2.01565e-81
Glial Precursors	CHCHD5	1.77548e-05	0.354987	0.317	0.236	0.456973	1.12139e-09	0.312302	0.348	0.236	2.88622e-05	6.76353e-82	0.564205	0.445	0.188	1.7408e-77	1.77548e-05	2.02906e-81
Glial Precursors	INTU	3.54259e-20	0.56079	0.321	0.151	9.11792e-16	1.35464e-81	0.940638	0.363	0.1	3.48658e-77	1.34286e-77	0.606176	0.409	0.167	3.45625e-73	3.54259e-20	4.06393e-81
Glial Precursors	TPI1	7.70898e-08	0.384225	0.589	0.483	0.00198414	1.10729e-37	0.605183	0.832	0.704	2.84994e-33	2.44968e-81	0.846197	0.725	0.423	6.30499e-77	7.70898e-08	7.34904e-81
Glial Precursors	ACTN1	6.33884e-20	0.648102	0.546	0.355	1.63149e-15	2.3902e-10	0.38214	0.358	0.244	6.1519e-06	4.14863e-81	0.684417	0.354	0.135	1.06777e-76	2.3902e-10	1.24459e-80
Glial Precursors	WNK2	1.22792e-08	0.361345	0.179	0.094	0.000316042	3.07699e-47	0.504064	0.178	0.041	7.91956e-43	7.89851e-81	0.352304	0.251	0.073	2.03292e-76	1.22792e-08	2.36955e-80
Glial Precursors	RASD1	2.05852e-39	0.835422	0.238	0.056	5.29821e-35	5.16475e-47	0.382417	0.124	0.02	1.3293e-42	8.76391e-79	0.294902	0.132	0.024	2.25566e-74	2.05852e-39	2.62917e-78
Glial Precursors	RHBDD2	5.31297e-19	0.630019	0.534	0.342	1.36745e-14	2.01864e-22	0.502154	0.306	0.154	5.19558e-18	1.08316e-78	0.467123	0.273	0.087	2.78783e-74	5.31297e-19	3.24947e-78
Glial Precursors	CHURC1	3.79424e-13	0.405236	0.405	0.252	9.7656e-09	3.98798e-27	0.655346	0.463	0.272	1.02643e-22	1.33664e-78	0.557636	0.512	0.236	3.44023e-74	3.79424e-13	4.00991e-78
Glial Precursors	SIPA1L1	2.24678e-28	0.745204	0.359	0.152	5.78277e-24	1.54333e-41	0.642616	0.302	0.113	3.97221e-37	3.31828e-78	0.441641	0.291	0.097	8.54059e-74	2.24678e-28	9.95485e-78
Glial Precursors	PTPRA	5.36679e-19	0.584531	0.492	0.31	1.3813e-14	3.21967e-39	0.740645	0.516	0.278	8.2868e-35	8.14448e-78	0.612343	0.623	0.317	2.09623e-73	5.36679e-19	2.44334e-77
Glial Precursors	IRX3	1.31781e-14	0.310356	0.135	0.044	3.39179e-10	2.20566e-73	0.537989	0.158	0.021	5.67693e-69	1.14392e-77	0.289126	0.104	0.016	2.94422e-73	1.31781e-14	3.43176e-77
Glial Precursors	C1orf198	6.44526e-09	0.401168	0.185	0.097	0.000165888	4.54699e-27	0.352216	0.163	0.052	1.1703e-22	3.08346e-76	0.484153	0.212	0.059	7.93621e-72	6.44526e-09	9.25038e-76
Glial Precursors	PREX2	6.05704e-13	0.408697	0.169	0.07	1.55896e-08	1.55249e-48	0.45731	0.17	0.036	3.99579e-44	8.92054e-76	0.435385	0.174	0.042	2.29597e-71	6.05704e-13	2.67616e-75
Glial Precursors	DDAH1	2.80398e-06	0.332466	0.248	0.161	0.0721687	9.47646e-20	0.504634	0.28	0.143	2.43905e-15	1.03296e-75	0.536485	0.339	0.126	2.65862e-71	2.80398e-06	3.09887e-75
Glial Precursors	WSCD2	7.02519e-25	0.488425	0.133	0.027	1.80814e-20	4.23208e-36	0.502422	0.115	0.023	1.08925e-31	4.99704e-75	0.456268	0.111	0.019	1.28614e-70	7.02519e-25	1.49911e-74
Glial Precursors	PLPP3	0.00189447	0.26778	0.258	0.198	1	1.26117e-19	0.478718	0.355	0.196	3.24601e-15	5.2866e-75	0.545592	0.38	0.151	1.36066e-70	0.00189447	1.58598e-74
Glial Precursors	COBL	1.76246e-08	0.310813	0.157	0.078	0.000453621	2.07724e-21	0.383877	0.153	0.054	5.3464e-17	1.96773e-74	0.395853	0.172	0.041	5.06455e-70	1.76246e-08	5.9032e-74
Glial Precursors	ITSN1	5.69465e-11	0.461245	0.31	0.188	1.46569e-06	1.32556e-35	0.717609	0.301	0.122	3.41172e-31	1.58845e-73	0.566577	0.403	0.168	4.08836e-69	5.69465e-11	4.76536e-73
Glial Precursors	CD59	4.26264e-05	0.288098	0.333	0.25	1	4.30793e-11	0.330406	0.351	0.231	1.10878e-06	2.80256e-73	0.519716	0.381	0.155	7.21322e-69	4.26264e-05	8.40767e-73
Glial Precursors	B4GAT1	7.11003e-16	0.639216	0.407	0.243	1.82998e-11	5.60013e-56	0.785163	0.45	0.184	1.44136e-51	4.00098e-73	0.4975	0.315	0.114	1.02977e-68	7.11003e-16	1.20029e-72
Glial Precursors	IRX5	1.41974e-24	0.488329	0.167	0.043	3.65413e-20	6.17881e-73	0.57983	0.166	0.023	1.5903e-68	1.20854e-60	0.348339	0.114	0.024	3.11053e-56	1.41974e-24	1.85364e-72
Glial Precursors	SCP2	2.3208e-09	0.383082	0.323	0.204	5.97329e-05	6.82771e-16	0.420223	0.385	0.237	1.75732e-11	2.11787e-72	0.581256	0.42	0.182	5.45097e-68	2.3208e-09	6.35361e-72
Glial Precursors	SRGAP3	1.18758e-09	0.26631	0.266	0.149	3.05658e-05	4.66135e-72	0.830715	0.367	0.109	1.19974e-67	1.02724e-41	0.263294	0.549	0.299	2.6439e-37	1.18758e-09	1.39841e-71
Glial Precursors	ILDR2	1.35514e-37	0.790366	0.323	0.105	3.48786e-33	5.6021e-72	0.668887	0.205	0.037	1.44187e-67	3.90886e-59	0.461585	0.221	0.074	1.00606e-54	1.35514e-37	1.68063e-71
Glial Precursors	TRIM9	1.09977e-07	0.303516	0.165	0.086	0.0028306	1.93741e-65	0.678894	0.231	0.05	4.98651e-61	8.56098e-72	0.5149	0.323	0.118	2.20343e-67	1.09977e-07	2.56829e-71
Glial Precursors	SCRN1	4.13093e-17	0.506354	0.417	0.242	1.06322e-12	1.25971e-59	0.825559	0.482	0.201	3.24224e-55	4.38088e-71	0.546842	0.498	0.229	1.12755e-66	4.13093e-17	1.31427e-70
Glial Precursors	NDFIP1	4.16841e-31	0.988523	0.581	0.359	1.07287e-26	3.34093e-62	1.01284	0.53	0.244	8.59888e-58	4.7199e-71	0.609081	0.628	0.33	1.21481e-66	4.16841e-31	1.41597e-70
Glial Precursors	LAMP2	7.00261e-12	0.522261	0.506	0.363	1.80233e-07	6.50442e-28	0.557127	0.557	0.344	1.67411e-23	1.11484e-70	0.573084	0.391	0.164	2.86939e-66	7.00261e-12	3.34453e-70
Glial Precursors	HADHB	7.62621e-05	0.337418	0.284	0.213	1	1.93247e-06	0.299746	0.268	0.19	0.0497379	1.12794e-70	0.468218	0.347	0.137	2.9031e-66	7.62621e-05	3.38383e-70
Glial Precursors	ACO2	1.18505e-13	0.453807	0.417	0.26	3.05009e-09	2.30362e-31	0.671151	0.351	0.167	5.92905e-27	1.33293e-70	0.478391	0.353	0.139	3.43069e-66	1.18505e-13	3.99878e-70
Glial Precursors	TSPAN3	1.3198e-12	0.488509	0.448	0.306	3.39689e-08	8.0101e-13	0.360265	0.402	0.266	2.06164e-08	8.13712e-70	0.51442	0.498	0.234	2.09433e-65	1.3198e-12	2.44114e-69
Glial Precursors	ARHGAP5	3.32309e-15	0.423443	0.651	0.475	8.55297e-11	2.71579e-45	0.788273	0.699	0.443	6.98989e-41	1.49752e-69	0.584152	0.651	0.354	3.85432e-65	3.32309e-15	4.49256e-69
Glial Precursors	PPP2CB	3.49478e-07	0.334926	0.353	0.246	0.00899485	3.18066e-36	0.656411	0.372	0.168	8.18637e-32	1.90787e-69	0.474909	0.433	0.19	4.91048e-65	3.49478e-07	5.72362e-69
Glial Precursors	RDX	1.79137e-20	0.67247	0.595	0.402	4.61064e-16	9.18905e-36	0.689223	0.577	0.344	2.36508e-31	1.094e-68	0.656457	0.696	0.404	2.81573e-64	1.79137e-20	3.28199e-68
Glial Precursors	AIG1	7.43099e-05	0.274233	0.194	0.127	1	3.81015e-16	0.425777	0.275	0.15	9.80655e-12	4.57644e-68	0.520849	0.315	0.121	1.17788e-63	7.43099e-05	1.37293e-67
Glial Precursors	LGALS3	7.04351e-42	1.15601	0.496	0.228	1.81286e-37	1.98318e-22	0.650898	0.438	0.258	5.10431e-18	5.67622e-68	0.609579	0.317	0.122	1.46094e-63	1.98318e-22	1.70286e-67
Glial Precursors	CADM3	5.63794e-18	0.534472	0.272	0.119	1.45109e-13	1.62513e-67	0.604072	0.171	0.027	4.18277e-63	1.19809e-58	0.400294	0.225	0.074	3.08364e-54	5.63794e-18	4.8754e-67
Glial Precursors	NAV2	2.92064e-14	0.500861	0.44	0.274	7.51715e-10	4.76798e-59	0.769365	0.35	0.112	1.22718e-54	1.75287e-67	0.488862	0.231	0.073	4.51153e-63	2.92064e-14	5.25861e-67
Glial Precursors	E2F5	1.16527e-12	0.360886	0.2	0.091	2.99918e-08	4.46449e-27	0.371651	0.119	0.031	1.14907e-22	2.56214e-67	0.395754	0.185	0.051	6.59444e-63	1.16527e-12	7.68642e-67
Glial Precursors	MSI2	4.89917e-17	0.497989	0.464	0.276	1.26095e-12	2.09698e-52	0.847443	0.477	0.213	5.39721e-48	2.64352e-67	0.462072	0.537	0.259	6.80389e-63	4.89917e-17	7.93056e-67
Glial Precursors	C1orf122	1.09695e-05	0.295068	0.565	0.456	0.282334	2.08947e-18	0.474425	0.501	0.321	5.37787e-14	1.34157e-65	0.558908	0.611	0.328	3.45294e-61	1.09695e-05	4.02472e-65
Glial Precursors	ATP6V1F	1.22325e-08	0.383256	0.401	0.28	0.00031484	6.48601e-22	0.539569	0.469	0.289	1.66937e-17	1.77889e-65	0.58304	0.606	0.331	4.5785e-61	1.22325e-08	5.33666e-65
Glial Precursors	ZNRF3	1.38056e-16	0.544235	0.361	0.197	3.55328e-12	1.88297e-22	0.438306	0.2	0.08	4.8464e-18	2.73193e-65	0.49561	0.218	0.069	7.03145e-61	1.38056e-16	8.1958e-65
Glial Precursors	DARS	7.09759e-05	0.334725	0.371	0.292	1	5.84993e-37	0.660398	0.589	0.346	1.50566e-32	3.18772e-65	0.512448	0.404	0.178	8.20455e-61	7.09759e-05	9.56316e-65
Glial Precursors	PTPRF	1.56165e-15	0.533823	0.425	0.258	4.01938e-11	4.05753e-41	0.665072	0.545	0.279	1.04433e-36	3.58962e-65	0.532139	0.37	0.154	9.23897e-61	1.56165e-15	1.07689e-64
Glial Precursors	WNT5A	7.77603e-05	0.288369	0.169	0.109	1	2.49153e-05	0.279112	0.173	0.116	0.64127	6.85724e-64	0.41411	0.181	0.05	1.76492e-59	7.77603e-05	2.05717e-63
Glial Precursors	BEX3	2.07084e-29	0.656599	0.78	0.577	5.32993e-25	1.4543e-18	0.472864	0.696	0.537	3.74308e-14	4.68654e-63	0.546709	0.856	0.627	1.20622e-58	1.4543e-18	1.40596e-62
Glial Precursors	CHST3	3.22231e-16	0.4983	0.417	0.243	8.29358e-12	3.74956e-28	0.540509	0.211	0.078	9.65061e-24	8.57374e-63	0.485667	0.212	0.068	2.20671e-58	3.22231e-16	2.57212e-62
Glial Precursors	CCDC136	1.54668e-14	0.420418	0.294	0.149	3.98084e-10	9.80605e-63	0.703388	0.234	0.053	2.52388e-58	6.28195e-32	0.294676	0.202	0.087	1.61685e-27	1.54668e-14	2.94181e-62
Glial Precursors	TPP1	7.07049e-17	0.636093	0.421	0.253	1.8198e-12	7.41655e-26	0.465351	0.392	0.202	1.90887e-21	1.1077e-62	0.438738	0.23	0.076	2.851e-58	7.07049e-17	3.3231e-62
Glial Precursors	PFN2	5.02318e-17	0.601784	0.536	0.355	1.29287e-12	1.14998e-62	1.00349	0.548	0.258	2.95983e-58	6.57699e-33	0.281326	0.629	0.39	1.69279e-28	5.02318e-17	3.44995e-62
Glial Precursors	SAT2	9.59828e-13	0.554999	0.429	0.277	2.47041e-08	4.49607e-13	0.418395	0.441	0.306	1.1572e-08	1.26473e-62	0.467273	0.535	0.271	3.25516e-58	9.59828e-13	3.79419e-62
Glial Precursors	RAB29	4.89214e-14	0.534332	0.248	0.12	1.25914e-09	2.63728e-15	0.347133	0.17	0.075	6.78784e-11	2.2796e-62	0.365358	0.177	0.049	5.86724e-58	4.89214e-14	6.83881e-62
Glial Precursors	PHYHIPL	6.6723e-08	0.279989	0.131	0.061	0.00171732	5.02658e-61	0.585108	0.234	0.054	1.29374e-56	2.44459e-44	0.353214	0.288	0.123	6.29189e-40	6.6723e-08	1.50798e-60
Glial Precursors	CELSR1	1.1623e-22	0.506497	0.238	0.085	2.99153e-18	1.63235e-55	0.553032	0.16	0.029	4.20135e-51	6.42051e-61	0.320355	0.154	0.039	1.65251e-56	1.1623e-22	1.92615e-60
Glial Precursors	PGLS	1.59287e-14	0.50482	0.552	0.396	4.09972e-10	2.0884e-09	0.311126	0.48	0.362	5.37514e-05	1.19527e-60	0.5117	0.551	0.291	3.07638e-56	2.0884e-09	3.58581e-60
Glial Precursors	NAT8L	1.12028e-13	0.379532	0.427	0.255	2.88338e-09	5.4231e-50	0.590692	0.246	0.07	1.3958e-45	1.29689e-60	0.394262	0.25	0.087	3.33794e-56	1.12028e-13	3.89068e-60
Glial Precursors	OGFRL1	8.56934e-23	0.577517	0.222	0.076	2.20558e-18	2.67707e-44	0.642464	0.253	0.078	6.89023e-40	3.5778e-60	0.377311	0.19	0.057	9.20853e-56	8.56934e-23	1.07334e-59
Glial Precursors	IFT81	4.52008e-05	0.251207	0.149	0.09	1	4.65615e-13	0.299729	0.187	0.093	1.1984e-08	8.11126e-60	0.403847	0.322	0.129	2.08768e-55	4.52008e-05	2.43338e-59
Glial Precursors	DACH1	1.35835e-13	0.433129	0.254	0.126	3.49613e-09	7.27285e-11	0.261009	0.277	0.164	1.87189e-06	1.90427e-59	0.462795	0.237	0.082	4.90121e-55	7.27285e-11	5.71281e-59
Glial Precursors	ALDH5A1	4.49263e-05	0.292979	0.147	0.088	1	6.87361e-51	0.621929	0.253	0.072	1.76913e-46	3.24742e-59	0.366586	0.179	0.052	8.3582e-55	4.49263e-05	9.74225e-59
Glial Precursors	NUDC	5.60473e-07	0.294297	0.647	0.54	0.0144255	9.04808e-16	0.423645	0.525	0.366	2.3288e-11	5.69977e-59	0.523191	0.579	0.315	1.46701e-54	5.60473e-07	1.70993e-58
Glial Precursors	CCPG1	1.13966e-07	0.410402	0.534	0.422	0.00293325	9.56272e-59	0.936065	0.569	0.274	2.46125e-54	3.103e-28	0.25225	0.357	0.196	7.98651e-24	1.13966e-07	2.86882e-58
Glial Precursors	RCN1	2.63321e-08	0.314862	0.639	0.52	0.000677737	4.03445e-08	0.28649	0.542	0.421	0.00103839	1.14857e-58	0.511512	0.496	0.249	2.95619e-54	4.03445e-08	3.44571e-58
Glial Precursors	BAD	0.000452484	0.253153	0.393	0.322	1	5.25428e-10	0.255995	0.377	0.252	1.35235e-05	2.03931e-58	0.43818	0.403	0.185	5.24878e-54	0.000452484	6.11793e-58
Glial Precursors	ITGA6	6.46433e-10	0.403015	0.31	0.186	1.66379e-05	6.795e-17	0.374891	0.299	0.16	1.7489e-12	3.4701e-58	0.465979	0.242	0.086	8.93134e-54	6.46433e-10	1.04103e-57
Glial Precursors	HINT2	4.43745e-08	0.285912	0.224	0.13	0.00114211	7.12286e-15	0.411609	0.2	0.099	1.83328e-10	7.06195e-58	0.434017	0.291	0.116	1.8176e-53	4.43745e-08	2.11858e-57
Glial Precursors	TSPAN18	3.59886e-09	0.505481	0.321	0.203	9.26273e-05	1.53211e-23	0.539047	0.306	0.147	3.94334e-19	8.09091e-58	0.49934	0.354	0.154	2.08244e-53	3.59886e-09	2.42727e-57
Glial Precursors	DTX4	7.64241e-22	0.735383	0.312	0.141	1.967e-17	8.83914e-30	0.535602	0.236	0.089	2.27502e-25	1.10968e-57	0.385866	0.244	0.086	2.8561e-53	7.64241e-22	3.32905e-57
Glial Precursors	YWHAE	2.41238e-17	0.399256	0.845	0.726	6.20898e-13	1.50557e-57	0.788228	0.842	0.648	3.87502e-53	5.17761e-32	0.325672	0.901	0.725	1.33261e-27	2.41238e-17	4.5167e-57
Glial Precursors	MYLK	4.16601e-12	0.545679	0.198	0.093	1.07225e-07	5.13924e-27	0.403544	0.199	0.072	1.32274e-22	9.31047e-57	0.393614	0.144	0.038	2.39633e-52	4.16601e-12	2.79314e-56
Glial Precursors	SDC3	3.63841e-11	0.42053	0.381	0.242	9.36454e-07	1.09506e-56	0.879451	0.353	0.121	2.81847e-52	5.31248e-49	0.395406	0.377	0.177	1.36733e-44	3.63841e-11	3.28519e-56
Glial Precursors	DDIT4	2.01067e-06	0.256922	0.359	0.254	0.0517505	2.60698e-54	0.860089	0.441	0.184	6.70983e-50	4.7847e-56	0.604316	0.355	0.159	1.23149e-51	2.01067e-06	1.43541e-55
Glial Precursors	DST	1.51444e-23	0.587984	0.752	0.544	3.89786e-19	6.44791e-56	0.884836	0.667	0.367	1.65956e-51	1.24071e-50	0.482491	0.772	0.497	3.19334e-46	1.51444e-23	1.93437e-55
Glial Precursors	ACBD5	2.53839e-09	0.364404	0.276	0.163	6.53331e-05	3.50438e-33	0.611157	0.358	0.162	9.01956e-29	2.4643e-55	0.403212	0.327	0.136	6.34261e-51	2.53839e-09	7.3929e-55
Glial Precursors	GRID2	4.58635e-24	0.422656	0.159	0.039	1.18044e-19	2.52001e-55	0.35086	0.1	0.011	6.48599e-51	2.12033e-44	0.399692	0.168	0.056	5.45731e-40	4.58635e-24	7.56002e-55
Glial Precursors	SLC4A4	6.66752e-18	0.435645	0.167	0.055	1.71609e-13	1.06815e-35	0.517377	0.205	0.065	2.74919e-31	2.55467e-55	0.400834	0.189	0.06	6.5752e-51	6.66752e-18	7.664e-55
Glial Precursors	TRAPPC6A	0.000797874	0.250375	0.179	0.124	1	2.92971e-10	0.347242	0.202	0.115	7.54048e-06	9.64189e-55	0.333726	0.214	0.073	2.48163e-50	0.000797874	2.89257e-54
Glial Precursors	ORAI2	9.46453e-10	0.406008	0.542	0.416	2.43598e-05	7.08581e-10	0.324061	0.277	0.176	1.82375e-05	1.86418e-54	0.414127	0.321	0.135	4.79802e-50	9.46453e-10	5.59253e-54
Glial Precursors	LAMA2	3.42897e-11	0.421189	0.317	0.185	8.82548e-07	2.3298e-45	0.734344	0.306	0.106	5.99643e-41	2.20974e-54	0.477137	0.171	0.052	5.68743e-50	3.42897e-11	6.62922e-54
Glial Precursors	SOD1	5.51579e-06	0.258384	0.532	0.435	0.141965	8.91585e-12	0.398473	0.577	0.434	2.29476e-07	5.89658e-54	0.479046	0.708	0.433	1.51766e-49	5.51579e-06	1.76897e-53
Glial Precursors	TJP1	3.29107e-07	0.277311	0.385	0.276	0.00847056	3.71956e-13	0.369701	0.343	0.211	9.57339e-09	1.17617e-53	0.474993	0.404	0.194	3.02722e-49	3.29107e-07	3.52851e-53
Glial Precursors	DMD	7.82437e-18	0.384745	0.175	0.059	2.01384e-13	8.30017e-44	0.519382	0.197	0.051	2.1363e-39	1.6386e-53	0.285912	0.212	0.071	4.21742e-49	7.82437e-18	4.91579e-53
Glial Precursors	NFIA	1.97874e-07	0.316676	0.627	0.521	0.00509289	4.83761e-23	0.45435	0.693	0.507	1.2451e-18	2.61634e-53	0.471152	0.708	0.427	6.73394e-49	1.97874e-07	7.84903e-53
Glial Precursors	ATP2B4	1.19163e-09	0.457908	0.442	0.317	3.06701e-05	1.67775e-23	0.53241	0.421	0.233	4.3182e-19	2.74958e-53	0.448155	0.394	0.183	7.07687e-49	1.19163e-09	8.24874e-53
Glial Precursors	GRINA	3.44114e-12	0.472957	0.579	0.441	8.85681e-08	8.08227e-13	0.318697	0.384	0.25	2.08021e-08	4.09797e-53	0.427193	0.315	0.134	1.05474e-48	3.44114e-12	1.22939e-52
Glial Precursors	NARS	9.7386e-10	0.359972	0.546	0.412	2.50652e-05	2.66319e-27	0.587576	0.48	0.278	6.85453e-23	9.56479e-53	0.444023	0.549	0.295	2.46179e-48	9.7386e-10	2.86944e-52
Glial Precursors	CFAP36	0.000360672	0.267159	0.294	0.226	1	4.85535e-23	0.525452	0.377	0.201	1.24967e-18	1.10031e-52	0.399949	0.41	0.197	2.83198e-48	0.000360672	3.30093e-52
Glial Precursors	ZMAT3	3.26658e-12	0.423113	0.552	0.406	8.40753e-08	1.6036e-52	0.769525	0.606	0.307	4.12734e-48	6.50779e-51	0.460769	0.423	0.207	1.67497e-46	3.26658e-12	4.8108e-52
Glial Precursors	LFNG	3.07632e-12	0.453897	0.181	0.081	7.91783e-08	3.19963e-52	0.464411	0.146	0.025	8.23521e-48	1.03271e-34	0.290127	0.12	0.038	2.658e-30	3.07632e-12	9.5989e-52
Glial Precursors	UBL5	2.95629e-07	0.310761	0.542	0.427	0.00760889	1.73319e-11	0.403841	0.618	0.478	4.46088e-07	6.09246e-52	0.497494	0.779	0.542	1.56808e-47	2.95629e-07	1.82774e-51
Glial Precursors	CTXN1	2.68809e-11	0.447877	0.371	0.229	6.9186e-07	4.2886e-22	0.482561	0.187	0.074	1.1038e-17	8.02303e-52	0.387727	0.399	0.184	2.06497e-47	2.68809e-11	2.40691e-51
Glial Precursors	FIBIN	9.56866e-24	0.696464	0.238	0.084	2.46278e-19	2.12272e-50	0.631706	0.222	0.058	5.46346e-46	8.16437e-52	0.35095	0.143	0.04	2.10134e-47	9.56866e-24	2.44931e-51
Glial Precursors	SARAF	3.97403e-12	0.367542	0.653	0.511	1.02284e-07	4.10759e-43	0.771874	0.694	0.46	1.05721e-38	1.16757e-51	0.460004	0.706	0.437	3.00508e-47	3.97403e-12	3.5027e-51
Glial Precursors	TOB2	1.94559e-07	0.368304	0.464	0.356	0.00500757	2.20793e-16	0.46323	0.409	0.259	5.68277e-12	2.30715e-51	0.416567	0.335	0.147	5.93813e-47	1.94559e-07	6.92144e-51
Glial Precursors	TROVE2	8.53173e-08	0.320705	0.486	0.375	0.0021959	6.61805e-51	0.790138	0.613	0.327	1.70335e-46	2.54477e-50	0.398371	0.623	0.347	6.54972e-46	8.53173e-08	1.98541e-50
Glial Precursors	TCEA2	8.56247e-08	0.3664	0.29	0.189	0.00220381	7.3992e-17	0.401266	0.236	0.117	1.90441e-12	1.07371e-50	0.338785	0.306	0.13	2.76351e-46	8.56247e-08	3.22112e-50
Glial Precursors	TECR	0.000120686	0.290242	0.575	0.502	1	2.36175e-09	0.341034	0.469	0.352	6.07866e-05	1.10506e-50	0.501621	0.4	0.195	2.84419e-46	0.000120686	3.31517e-50
Glial Precursors	C5orf38	1.35025e-07	0.340722	0.141	0.07	0.00347528	1.47347e-36	0.515357	0.199	0.059	3.79241e-32	1.50147e-50	0.307635	0.134	0.036	3.86449e-46	1.35025e-07	4.50442e-50
Glial Precursors	ATXN1	1.39431e-05	0.366097	0.284	0.204	0.358869	3.70793e-12	0.321275	0.333	0.206	9.54346e-08	1.78274e-50	0.356858	0.278	0.112	4.5884e-46	1.39431e-05	5.34821e-50
Glial Precursors	NADK2	7.22896e-08	0.397408	0.216	0.127	0.00186059	2.31126e-09	0.290128	0.158	0.084	5.94873e-05	1.89531e-50	0.328652	0.209	0.073	4.87814e-46	7.22896e-08	5.68592e-50
Glial Precursors	POLR2G	1.46308e-06	0.29702	0.435	0.332	0.0376568	1.87572e-13	0.468616	0.414	0.279	4.82772e-09	7.26149e-50	0.443698	0.498	0.264	1.86896e-45	1.46308e-06	2.17845e-49
Glial Precursors	ARHGAP12	8.6463e-11	0.402306	0.254	0.138	2.22539e-06	2.41267e-12	0.352339	0.229	0.126	6.20973e-08	8.46502e-50	0.347578	0.258	0.102	2.17873e-45	8.6463e-11	2.53951e-49
Glial Precursors	SLFN5	1.27841e-14	0.48141	0.375	0.215	3.29038e-10	1.29216e-20	0.451271	0.233	0.104	3.32576e-16	1.2602e-49	0.404107	0.192	0.065	3.2435e-45	1.27841e-14	3.7806e-49
Glial Precursors	LAMTOR2	0.000181621	0.274058	0.325	0.249	1	4.44058e-09	0.318121	0.336	0.229	0.000114292	3.28706e-49	0.410405	0.433	0.217	8.46025e-45	0.000181621	9.86119e-49
Glial Precursors	MID1	1.85834e-13	0.477097	0.224	0.106	4.78299e-09	2.28194e-18	0.398189	0.221	0.101	5.87325e-14	4.79506e-49	0.29812	0.204	0.071	1.23415e-44	1.85834e-13	1.43852e-48
Glial Precursors	CC2D2A	9.4468e-05	0.302212	0.188	0.125	1	7.7973e-13	0.289908	0.154	0.072	2.00687e-08	6.9834e-49	0.28672	0.206	0.072	1.79739e-44	9.4468e-05	2.09502e-48
Glial Precursors	FAM135A	5.30323e-17	0.521002	0.236	0.102	1.36495e-12	4.8771e-26	0.425522	0.221	0.086	1.25527e-21	1.23567e-48	0.34921	0.231	0.086	3.18036e-44	5.30323e-17	3.707e-48
Glial Precursors	KIAA0319L	2.35879e-09	0.327773	0.379	0.249	6.07105e-05	9.30021e-23	0.541465	0.334	0.176	2.39369e-18	2.2743e-48	0.357083	0.273	0.112	5.85359e-44	2.35879e-09	6.8229e-48
Glial Precursors	DHX40	8.20866e-09	0.385503	0.431	0.306	0.000211274	5.74148e-15	0.42795	0.402	0.257	1.47774e-10	2.47779e-48	0.380944	0.436	0.219	6.37734e-44	8.20866e-09	7.43337e-48
Glial Precursors	PPT1	7.34569e-10	0.41416	0.369	0.243	1.89063e-05	8.38949e-16	0.413892	0.317	0.184	2.15929e-11	2.05155e-47	0.427982	0.292	0.128	5.28028e-43	7.34569e-10	6.15465e-47
Glial Precursors	SLC7A11	3.40971e-26	0.697718	0.613	0.368	8.77591e-22	2.09152e-13	0.31432	0.212	0.109	5.38315e-09	2.98145e-47	0.556537	0.323	0.149	7.67365e-43	2.09152e-13	8.94435e-47
Glial Precursors	ABR	2.12309e-07	0.347579	0.262	0.167	0.00546441	1.25689e-25	0.459179	0.244	0.102	3.23499e-21	7.40007e-47	0.299657	0.189	0.065	1.90463e-42	2.12309e-07	2.22002e-46
Glial Precursors	PUF60	8.716e-06	0.334441	0.464	0.389	0.224332	2.6866e-11	0.351778	0.35	0.228	6.91477e-07	9.85911e-47	0.374502	0.451	0.233	2.53754e-42	8.716e-06	2.95773e-46
Glial Precursors	ASNA1	1.31102e-06	0.287651	0.274	0.185	0.033743	2.36467e-12	0.374314	0.195	0.103	6.0862e-08	3.28972e-46	0.429398	0.33	0.153	8.46709e-42	1.31102e-06	9.86917e-46
Glial Precursors	LYRM2	3.66063e-08	0.369069	0.383	0.268	0.000942173	2.4635e-33	0.589595	0.413	0.204	6.34055e-29	6.98652e-46	0.362839	0.458	0.238	1.79819e-41	3.66063e-08	2.09596e-45
Glial Precursors	SMAP1	1.19957e-05	0.290135	0.254	0.176	0.308746	5.19344e-28	0.602987	0.389	0.199	1.33669e-23	8.30588e-46	0.375782	0.448	0.234	2.13777e-41	1.19957e-05	2.49176e-45
Glial Precursors	STUB1	7.15581e-06	0.384411	0.464	0.375	0.184176	1.2128e-09	0.327837	0.375	0.265	3.12151e-05	1.49964e-45	0.398148	0.468	0.252	3.85977e-41	7.15581e-06	4.49891e-45
Glial Precursors	PMVK	0.00187046	0.293183	0.266	0.21	1	6.45547e-07	0.275579	0.211	0.137	0.0166151	7.69015e-45	0.34191	0.316	0.143	1.97929e-40	0.00187046	2.30705e-44
Glial Precursors	COTL1	2.10481e-28	0.775855	0.504	0.268	5.41736e-24	2.49815e-13	0.282113	0.231	0.122	6.42974e-09	1.43565e-44	0.46384	0.325	0.15	3.69509e-40	2.49815e-13	4.30696e-44
Glial Precursors	LRRC58	6.92128e-08	0.380796	0.494	0.381	0.0017814	1.68977e-38	0.751336	0.56	0.318	4.34912e-34	3.29423e-44	0.434638	0.426	0.224	8.47869e-40	6.92128e-08	9.88269e-44
Glial Precursors	KAT2B	8.77643e-14	0.353372	0.185	0.076	2.25888e-09	3.71748e-37	0.458399	0.194	0.056	9.56806e-33	5.22978e-44	0.28315	0.143	0.044	1.34604e-39	8.77643e-14	1.56893e-43
Glial Precursors	GLIPR2	5.76193e-09	0.328964	0.175	0.088	0.000148301	2.3046e-12	0.287744	0.127	0.055	5.93158e-08	9.19852e-44	0.33909	0.187	0.068	2.36752e-39	5.76193e-09	2.75956e-43
Glial Precursors	SEMA3C	2.36437e-35	0.91475	0.327	0.115	6.08541e-31	3.52135e-25	0.910807	0.241	0.106	9.06325e-21	1.08782e-43	0.377935	0.181	0.063	2.79983e-39	3.52135e-25	3.26346e-43
Glial Precursors	GINM1	4.67075e-05	0.25535	0.323	0.24	1	7.31627e-11	0.282893	0.37	0.247	1.88306e-06	3.09908e-43	0.352473	0.341	0.165	7.97642e-39	4.67075e-05	9.29725e-43
Glial Precursors	NFE2L1	1.1546e-16	0.493024	0.742	0.588	2.97171e-12	4.68424e-23	0.546927	0.503	0.313	1.20563e-18	3.20285e-43	0.430381	0.389	0.199	8.2435e-39	1.1546e-16	9.60856e-43
Glial Precursors	SIPA1L2	6.35131e-11	0.445462	0.315	0.183	1.6347e-06	4.62237e-17	0.33568	0.229	0.108	1.1897e-12	6.36226e-43	0.300889	0.28	0.12	1.63752e-38	6.35131e-11	1.90868e-42
Glial Precursors	GOLM1	3.85364e-15	0.52252	0.496	0.334	9.91851e-11	8.09635e-09	0.301121	0.306	0.207	0.000208384	2.39098e-42	0.356959	0.417	0.215	6.15391e-38	8.09635e-09	7.17294e-42
Glial Precursors	MTSS1L	3.46238e-16	0.537045	0.302	0.155	8.91148e-12	1.71381e-26	0.373598	0.143	0.042	4.411e-22	3.28789e-42	0.302495	0.178	0.062	8.46238e-38	3.46238e-16	9.86368e-42
Glial Precursors	ATP6AP1	1.5711e-09	0.391733	0.492	0.36	4.04369e-05	7.50201e-12	0.320947	0.399	0.264	1.93087e-07	3.72676e-42	0.281257	0.35	0.166	9.59193e-38	1.5711e-09	1.11803e-41
Glial Precursors	TRIM56	5.77985e-08	0.426527	0.484	0.374	0.00148762	4.68193e-11	0.37891	0.334	0.219	1.20504e-06	5.00674e-42	0.393071	0.195	0.075	1.28864e-37	5.77985e-08	1.50202e-41
Glial Precursors	CTNNB1	3.44191e-15	0.496065	0.669	0.542	8.85878e-11	3.54699e-13	0.372077	0.559	0.413	9.12925e-09	1.28877e-41	0.360427	0.578	0.339	3.31703e-37	3.54699e-13	3.8663e-41
Glial Precursors	FNDC4	3.18815e-32	0.760274	0.341	0.128	8.20565e-28	2.99799e-29	0.37408	0.146	0.041	7.71623e-25	1.36274e-41	0.274722	0.171	0.059	3.50741e-37	2.99799e-29	4.08821e-41
Glial Precursors	DAZAP2	6.7101e-05	0.312908	0.327	0.247	1	9.08534e-13	0.413079	0.394	0.258	2.33838e-08	6.30102e-41	0.308862	0.304	0.14	1.62176e-36	6.7101e-05	1.89031e-40
Glial Precursors	RNF141	1.72344e-12	0.437596	0.274	0.147	4.43578e-08	4.49807e-40	0.556551	0.301	0.11	1.15771e-35	6.99228e-41	0.318473	0.248	0.105	1.79967e-36	1.72344e-12	2.09768e-40
Glial Precursors	PYGB	7.55461e-18	0.622097	0.472	0.294	1.94441e-13	2.73755e-40	0.580384	0.287	0.104	7.04591e-36	6.80317e-35	0.338678	0.246	0.111	1.751e-30	7.55461e-18	8.21265e-40
Glial Precursors	TAF10	3.87229e-06	0.264036	0.325	0.229	0.099665	1.08247e-05	0.253089	0.241	0.17	0.278607	2.01136e-39	0.352392	0.34	0.168	5.17683e-35	1.08247e-05	6.03407e-39
Glial Precursors	AP2B1	1.5177e-09	0.337384	0.573	0.446	3.90624e-05	2.98693e-39	0.726576	0.581	0.343	7.68776e-35	6.91662e-34	0.279668	0.642	0.404	1.7802e-29	1.5177e-09	8.96079e-39
Glial Precursors	PIK3C2A	8.14615e-11	0.439431	0.395	0.263	2.09665e-06	3.76734e-16	0.371248	0.397	0.244	9.69637e-12	3.31747e-39	0.327036	0.354	0.176	8.53849e-35	8.14615e-11	9.9524e-39
Glial Precursors	PARD3B	3.09492e-07	0.362252	0.224	0.135	0.0079657	8.57505e-12	0.267611	0.16	0.077	2.20705e-07	3.55654e-39	0.264893	0.166	0.059	9.15381e-35	3.09492e-07	1.06696e-38
Glial Precursors	DENND6B	1.63785e-17	0.509454	0.288	0.138	4.21551e-13	5.04561e-17	0.302123	0.121	0.043	1.29864e-12	7.15827e-39	0.253888	0.146	0.048	1.8424e-34	5.04561e-17	2.14748e-38
Glial Precursors	MAP1A	2.37177e-08	0.338871	0.456	0.334	0.000610447	2.32149e-36	0.56172	0.345	0.144	5.97505e-32	7.20848e-39	0.297905	0.365	0.182	1.85532e-34	2.37177e-08	2.16254e-38
Glial Precursors	NDUFA13	4.50221e-10	0.420294	0.673	0.575	1.15878e-05	7.15948e-06	0.336321	0.45	0.365	0.184271	4.08909e-38	0.379171	0.586	0.354	1.05245e-33	7.15948e-06	1.22673e-37
Glial Precursors	ARHGEF4	0.000173638	0.278563	0.177	0.119	1	5.16156e-12	0.327019	0.132	0.06	1.32848e-07	7.99596e-38	0.277266	0.133	0.043	2.058e-33	0.000173638	2.39879e-37
Glial Precursors	UFSP2	0.000874648	0.27158	0.183	0.129	1	3.27642e-17	0.415443	0.307	0.168	8.43284e-13	8.1994e-38	0.310203	0.279	0.129	2.11036e-33	0.000874648	2.45982e-37
Glial Precursors	AGPAT5	1.44877e-06	0.269101	0.266	0.172	0.0372885	9.05575e-22	0.469782	0.285	0.14	2.33077e-17	1.77759e-37	0.302632	0.331	0.162	4.57516e-33	1.44877e-06	5.33276e-37
Glial Precursors	SMIM29	9.62509e-15	0.457032	0.254	0.121	2.47731e-10	2.11687e-27	0.498564	0.199	0.071	5.4484e-23	3.34249e-37	0.264956	0.194	0.077	8.60291e-33	9.62509e-15	1.00275e-36
Glial Precursors	CCDC167	1.05855e-05	0.329472	0.347	0.258	0.272449	6.53079e-12	0.416764	0.304	0.19	1.68089e-07	3.94004e-37	0.351777	0.438	0.243	1.01409e-32	1.05855e-05	1.18201e-36
Glial Precursors	LDHB	1.03556e-16	0.508072	0.726	0.581	2.66534e-12	9.44057e-23	0.518541	0.647	0.466	2.42981e-18	8.67138e-37	0.37986	0.777	0.536	2.23184e-32	1.03556e-16	2.60142e-36
Glial Precursors	TMEM106B	1.40867e-06	0.25335	0.25	0.16	0.0362563	1.429e-20	0.432078	0.37	0.205	3.67795e-16	1.35153e-36	0.329626	0.289	0.137	3.47856e-32	1.40867e-06	4.05458e-36
Glial Precursors	DCXR	3.47447e-10	0.4223	0.367	0.24	8.94259e-06	3.67692e-08	0.310767	0.253	0.166	0.000946366	2.51915e-36	0.306741	0.332	0.167	6.4838e-32	3.67692e-08	7.55746e-36
Glial Precursors	ZNF436	4.89422e-29	0.767675	0.228	0.068	1.25967e-24	8.48239e-24	0.514117	0.151	0.05	2.1832e-19	5.01213e-36	0.258684	0.122	0.038	1.29002e-31	8.48239e-24	1.50364e-35
Glial Precursors	ABHD6	2.25311e-20	0.425513	0.194	0.065	5.79905e-16	2.7767e-33	0.375377	0.134	0.032	7.14666e-29	5.15093e-36	0.252324	0.101	0.028	1.32575e-31	2.25311e-20	1.54528e-35
Glial Precursors	MAPK1	1.11252e-08	0.371223	0.385	0.266	0.000286341	9.60713e-23	0.591108	0.399	0.225	2.47268e-18	1.89212e-35	0.363044	0.402	0.22	4.86994e-31	1.11252e-08	5.67637e-35
Glial Precursors	HMGCS1	3.62565e-15	0.639549	0.488	0.318	9.33171e-11	7.50823e-21	0.496354	0.343	0.181	1.93247e-16	3.71463e-35	0.45439	0.56	0.341	9.56071e-31	3.62565e-15	1.11439e-34
Glial Precursors	EMC10	3.49688e-09	0.422737	0.516	0.396	9.00026e-05	4.45235e-08	0.294304	0.285	0.193	0.00114594	1.243e-34	0.30202	0.341	0.174	3.19923e-30	4.45235e-08	3.72899e-34
Glial Precursors	SAMD4B	0.000512432	0.263468	0.508	0.446	1	3.95738e-32	0.703522	0.436	0.229	1.01855e-27	1.29197e-34	0.303693	0.341	0.175	3.32527e-30	0.000512432	3.87591e-34
Glial Precursors	RCAN1	2.56797e-21	0.837258	0.341	0.164	6.60944e-17	9.91231e-19	0.430637	0.16	0.063	2.55123e-14	1.789e-34	0.40927	0.175	0.068	4.60453e-30	9.91231e-19	5.367e-34
Glial Precursors	GGH	1.4506e-06	0.281762	0.163	0.091	0.0373354	2.57795e-16	0.300326	0.209	0.099	6.63512e-12	1.8207e-34	0.28263	0.233	0.103	4.68611e-30	1.4506e-06	5.46209e-34
Glial Precursors	IVD	7.37205e-06	0.330857	0.308	0.221	0.189742	1.31964e-07	0.286065	0.241	0.159	0.00339648	2.29925e-34	0.263845	0.27	0.128	5.91781e-30	7.37205e-06	6.89775e-34
Glial Precursors	PGAM1	0.000528139	0.263783	0.431	0.363	1	4.88134e-34	0.695466	0.657	0.443	1.25636e-29	5.24735e-34	0.450312	0.5	0.3	1.35056e-29	0.000528139	1.4644e-33
Glial Precursors	ADAM17	5.1307e-11	0.46814	0.389	0.255	1.32054e-06	1.79727e-28	0.497313	0.357	0.169	4.6258e-24	5.19969e-34	0.307942	0.253	0.117	1.3383e-29	5.1307e-11	1.55991e-33
Glial Precursors	SELENON	7.57173e-08	0.333973	0.337	0.231	0.00194881	1.94496e-11	0.380869	0.194	0.104	5.00594e-07	6.44821e-34	0.295509	0.215	0.093	1.65964e-29	7.57173e-08	1.93446e-33
Glial Precursors	NEO1	2.14483e-21	0.702377	0.44	0.241	5.52036e-17	2.09279e-30	0.666057	0.348	0.164	5.38641e-26	7.19291e-34	0.285661	0.33	0.166	1.85131e-29	2.14483e-21	2.15787e-33
Glial Precursors	PLXNB2	2.94459e-05	0.26674	0.53	0.437	0.757879	1.87278e-21	0.582609	0.411	0.241	4.82016e-17	4.4263e-33	0.345622	0.275	0.134	1.13924e-28	2.94459e-05	1.32789e-32
Glial Precursors	UQCC2	0.000891933	0.26498	0.327	0.267	1	1.28936e-07	0.291348	0.345	0.247	0.00331854	9.99786e-33	0.268665	0.471	0.272	2.57325e-28	0.000891933	2.99936e-32
Glial Precursors	MAP2K2	4.58696e-06	0.306277	0.685	0.623	0.118059	2.04125e-07	0.341348	0.497	0.389	0.00525378	1.85297e-32	0.316483	0.483	0.284	4.76917e-28	4.58696e-06	5.5589e-32
Glial Precursors	FAM50A	5.86048e-09	0.318336	0.605	0.476	0.000150837	1.08689e-05	0.289839	0.329	0.251	0.279743	6.94125e-32	0.266064	0.369	0.199	1.78654e-27	1.08689e-05	2.08237e-31
Glial Precursors	HCFC1R1	1.64968e-11	0.446843	0.296	0.168	4.24593e-07	2.31639e-12	0.465997	0.273	0.163	5.96193e-08	7.12942e-32	0.255007	0.298	0.149	1.83497e-27	1.64968e-11	2.13883e-31
Glial Precursors	ARHGAP29	1.06286e-16	0.54284	0.28	0.133	2.73559e-12	2.25127e-31	0.483426	0.292	0.119	5.79432e-27	1.76065e-29	0.309695	0.171	0.072	4.53155e-25	1.06286e-16	6.75381e-31
Glial Precursors	LARS	1.72247e-06	0.354149	0.54	0.445	0.0443329	1.23267e-21	0.54312	0.557	0.375	3.17264e-17	1.45388e-30	0.294333	0.607	0.387	3.742e-26	1.72247e-06	4.36165e-30
Glial Precursors	GPAA1	0.001595	0.26187	0.462	0.404	1	2.28577e-06	0.279417	0.301	0.216	0.0588313	3.1279e-28	0.269657	0.282	0.146	8.05059e-24	0.001595	9.38371e-28
Glial Precursors	CALM2	2.28675e-13	0.459795	0.661	0.532	5.88564e-09	8.81606e-12	0.362649	0.676	0.536	2.26908e-07	4.74635e-28	0.33313	0.797	0.608	1.22161e-23	8.81606e-12	1.4239e-27
Glial Precursors	ASPH	4.00578e-07	0.417474	0.355	0.257	0.0103101	4.1187e-16	0.440588	0.387	0.24	1.06007e-11	1.45495e-27	0.33785	0.324	0.179	3.74475e-23	4.00578e-07	4.36485e-27
Glial Precursors	FZD7	7.6042e-09	0.472652	0.242	0.145	0.000195717	4.97201e-09	0.253661	0.28	0.179	0.00012797	6.71386e-27	0.260097	0.193	0.089	1.72801e-22	7.6042e-09	2.01416e-26
Glial Precursors	AMFR	1.75667e-05	0.323388	0.306	0.22	0.452131	4.84016e-11	0.318528	0.221	0.125	1.24576e-06	1.52701e-26	0.267893	0.162	0.069	3.93022e-22	1.75667e-05	4.58103e-26
Glial Precursors	OPHN1	1.46467e-09	0.286797	0.121	0.049	3.76977e-05	2.74121e-20	0.341772	0.143	0.05	7.05532e-16	3.18304e-23	0.254748	0.17	0.078	8.1925e-19	1.46467e-09	9.54911e-23
Glial Precursors	ST13	6.07629e-08	0.266406	0.78	0.681	0.00156391	1.80191e-08	0.290745	0.806	0.722	0.000463776	3.66259e-21	0.274734	0.749	0.555	9.42679e-17	6.07629e-08	1.09878e-20
Glial Precursors	SESN2	1.43672e-08	0.356401	0.44	0.32	0.000369782	2.65218e-13	0.377169	0.233	0.126	6.82619e-09	2.56169e-20	0.273586	0.188	0.096	6.59329e-16	1.43672e-08	7.68508e-20
Glial Precursors	XPOT	0.000190073	0.296126	0.48	0.409	1	1.66403e-16	0.513322	0.348	0.208	4.28287e-12	2.59639e-18	0.288791	0.278	0.167	6.6826e-14	0.000190073	7.78918e-18
Glial Precursors	FABP5	0.0993268	0.287943	0.202	0.175	1	7.11981e-10	0.417461	0.29	0.184	1.8325e-05	5.20676e-13	0.254098	0.361	0.246	1.34012e-08	0.0993268	1.56203e-12
Astrocytes	AQP4	1.61029e-168	2.50932	0.503	0.023	4.14457e-164	0	4.11359	0.768	0.026	0	0	2.76371	0.673	0.06	0	1.61029e-168	0
Astrocytes	GFAP	3.28081e-124	3.24714	0.836	0.154	8.44414e-120	0	4.21895	0.928	0.052	0	0	2.64465	0.663	0.057	0	3.28081e-124	0
Astrocytes	BCAN	4.08842e-124	2.61181	0.684	0.087	1.05228e-119	0	3.17832	0.725	0.033	0	0	2.27446	0.768	0.098	0	4.08842e-124	0
Astrocytes	NCAN	2.7332e-108	2.86132	0.801	0.162	7.0347e-104	0	3.85749	0.826	0.042	0	2.28075e-276	2.03338	0.851	0.238	5.87018e-272	2.7332e-108	0
Astrocytes	AGT	6.09696e-93	2.55089	0.602	0.092	1.56924e-88	6.58952e-126	1.92629	0.589	0.088	1.69601e-121	0	2.43178	0.658	0.039	0	6.09696e-93	0
Astrocytes	PMP2	1.62553e-84	2.13484	0.38	0.034	4.18379e-80	0	2.58414	0.459	0.012	0	0	1.80657	0.554	0.08	0	1.62553e-84	0
Astrocytes	S100B	9.03404e-72	1.64212	0.538	0.09	2.32518e-67	9.73335e-175	2.57578	0.72	0.103	2.50517e-170	0	2.39581	0.771	0.12	0	9.03404e-72	0
Astrocytes	METRN	7.3958e-71	1.96598	0.93	0.418	1.90353e-66	2.1824e-87	2.14311	0.802	0.275	5.61707e-83	0	2.52217	0.981	0.298	0	7.3958e-71	0
Astrocytes	CLU	3.57332e-66	1.94726	0.988	0.564	9.19701e-62	5.93993e-129	3.07009	0.995	0.45	1.52882e-124	0	2.66833	0.981	0.331	0	3.57332e-66	0
Astrocytes	EDNRB	4.38735e-66	1.84809	0.614	0.133	1.12922e-61	6.71885e-137	2.06913	0.72	0.126	1.7293e-132	0	2.28205	0.791	0.079	0	4.38735e-66	0
Astrocytes	TTYH1	7.21755e-65	1.58978	0.76	0.203	1.85765e-60	6.93869e-175	2.21584	0.754	0.111	1.78588e-170	0	1.7934	0.867	0.197	0	7.21755e-65	0
Astrocytes	WNT7B	9.94628e-61	1.44091	0.456	0.073	2.55997e-56	7.20963e-195	1.7794	0.454	0.031	1.85561e-190	0	1.23485	0.417	0.044	0	9.94628e-61	0
Astrocytes	C1QL1	1.00984e-51	1.86078	0.673	0.21	2.59914e-47	1.66521e-58	1.43941	0.546	0.144	4.28592e-54	0	1.47948	0.559	0.08	0	1.00984e-51	0
Astrocytes	LIX1	6.89195e-48	0.932251	0.351	0.054	1.77385e-43	2.75933e-251	1.92549	0.556	0.036	7.10196e-247	0	1.45158	0.661	0.095	0	6.89195e-48	0
Astrocytes	CST3	6.46495e-33	1.70249	0.813	0.444	1.66395e-28	1.60614e-70	2.28578	0.923	0.468	4.13389e-66	0	2.92803	0.953	0.331	0	6.46495e-33	0
Astrocytes	MGST1	1.75966e-10	0.413302	0.439	0.211	4.52901e-06	1.60444e-65	1.23291	0.531	0.127	4.1295e-61	0	1.56885	0.72	0.11	0	1.75966e-10	0
Astrocytes	GPM6B	3.58752e-55	1.55328	0.906	0.388	9.23356e-51	1.262e-178	2.77693	0.923	0.193	3.24814e-174	2.75698e-297	1.88334	0.981	0.402	7.09591e-293	3.58752e-55	8.27093e-297
Astrocytes	GLIS3	3.14865e-29	1.00104	0.55	0.195	8.104e-25	1.08049e-51	1.0805	0.435	0.102	2.78096e-47	5.24194e-291	1.03542	0.464	0.06	1.34917e-286	3.14865e-29	1.57258e-290
Astrocytes	PTN	6.65731e-57	1.59675	1	0.754	1.71346e-52	2.21159e-91	2.22623	1	0.651	5.69218e-87	2.20439e-279	2.06522	1	0.719	5.67367e-275	6.65731e-57	6.61318e-279
Astrocytes	PLP1	1.20214e-48	1.11486	0.374	0.061	3.09406e-44	3.80789e-220	1.83689	0.585	0.047	9.80075e-216	3.40164e-273	1.18861	0.47	0.065	8.75514e-269	1.20214e-48	1.02049e-272
Astrocytes	ID4	4.70419e-48	1.47207	0.766	0.269	1.21076e-43	4.54348e-137	2.11476	0.855	0.192	1.1694e-132	2.99989e-268	1.50876	0.891	0.257	7.72112e-264	4.70419e-48	8.99967e-268
Astrocytes	FAM181B	7.61169e-38	0.988843	0.392	0.085	1.9591e-33	1.22352e-120	1.21507	0.459	0.053	3.1491e-116	7.74429e-259	1.06926	0.548	0.093	1.99323e-254	7.61169e-38	2.32329e-258
Astrocytes	DBI	4.43968e-32	1.35754	0.713	0.343	1.14268e-27	2.39888e-66	1.79615	0.836	0.379	6.17424e-62	7.95212e-258	1.84041	0.945	0.417	2.04672e-253	4.43968e-32	2.38564e-257
Astrocytes	RFX4	2.47249e-09	0.367563	0.211	0.078	6.36369e-05	1.07951e-95	1.18248	0.377	0.045	2.77845e-91	5.76222e-252	0.944718	0.506	0.081	1.48308e-247	2.47249e-09	1.72867e-251
Astrocytes	PLCD3	1.47358e-32	0.89563	0.404	0.1	3.7927e-28	2.82223e-153	1.46059	0.522	0.056	7.26386e-149	5.08009e-251	0.679137	0.308	0.03	1.30751e-246	1.47358e-32	1.52403e-250
Astrocytes	ADCYAP1R1	2.16993e-26	0.938837	0.345	0.089	5.58496e-22	8.74029e-101	1.12756	0.386	0.045	2.24957e-96	3.40485e-249	0.906397	0.425	0.058	8.7634e-245	2.16993e-26	1.02145e-248
Astrocytes	FAM69C	3.30304e-61	0.784188	0.263	0.021	8.50137e-57	1.56514e-143	0.606588	0.188	0.005	4.02837e-139	3.21873e-248	0.580253	0.245	0.018	8.28436e-244	3.30304e-61	9.65618e-248
Astrocytes	PAX3	4.4351e-11	0.434404	0.205	0.067	1.14151e-06	8.01651e-47	0.642664	0.198	0.025	2.06329e-42	1.03407e-247	0.715731	0.267	0.022	2.66148e-243	4.4351e-11	3.1022e-247
Astrocytes	MLC1	1.02051e-32	0.866949	0.357	0.079	2.6266e-28	3.26997e-155	1.11422	0.386	0.028	8.41624e-151	2.0607e-238	0.968414	0.46	0.071	5.30383e-234	1.02051e-32	6.1821e-238
Astrocytes	C1orf61	5.01896e-72	1.94121	0.789	0.212	1.29178e-67	2.33436e-237	2.89854	0.845	0.105	6.00817e-233	2.32879e-216	1.7123	0.95	0.446	5.99385e-212	5.01896e-72	7.00307e-237
Astrocytes	CSPG5	7.44604e-40	0.827692	0.298	0.047	1.91646e-35	2.07905e-97	0.989993	0.304	0.029	5.35105e-93	1.45337e-236	0.87426	0.434	0.064	3.74067e-232	7.44604e-40	4.3601e-236
Astrocytes	ID3	3.38699e-24	1.12394	0.485	0.183	8.71744e-20	8.18354e-60	1.57103	0.7	0.248	2.10628e-55	1.01981e-231	1.62777	0.733	0.198	2.6248e-227	3.38699e-24	3.05944e-231
Astrocytes	ITGA6	2.99395e-19	0.70726	0.48	0.191	7.70583e-15	3.5137e-52	1.1503	0.56	0.16	9.04357e-48	4.20737e-228	1.06425	0.478	0.08	1.08289e-223	2.99395e-19	1.26221e-227
Astrocytes	HEPACAM	1.72834e-43	0.877902	0.205	0.019	4.44839e-39	3.70579e-227	1.15007	0.3	0.009	9.53797e-223	3.30095e-214	0.648981	0.238	0.021	8.49598e-210	1.72834e-43	1.11174e-226
Astrocytes	ID1	5.25537e-30	1.03146	0.392	0.106	1.35263e-25	4.51703e-37	1.16527	0.556	0.204	1.16259e-32	3.2871e-226	1.34027	0.647	0.153	8.46034e-222	5.25537e-30	9.8613e-226
Astrocytes	BAALC	3.01002e-10	0.482918	0.386	0.18	7.7472e-06	2.99563e-55	0.907052	0.309	0.05	7.71015e-51	7.70812e-224	0.853224	0.462	0.074	1.98392e-219	3.01002e-10	2.31244e-223
Astrocytes	HSPB8	9.26276e-10	0.520806	0.158	0.049	2.38405e-05	3.64487e-77	1.11442	0.295	0.034	9.38115e-73	2.41137e-222	0.598334	0.198	0.013	6.20639e-218	9.26276e-10	7.23412e-222
Astrocytes	GPRC5B	7.24639e-43	1.16679	0.556	0.152	1.86508e-38	1.38937e-80	1.22815	0.478	0.085	3.57595e-76	1.12086e-221	0.80908	0.493	0.085	2.88487e-217	7.24639e-43	3.36258e-221
Astrocytes	NTRK2	1.18406e-28	1.03614	0.854	0.429	3.04753e-24	5.46072e-73	1.71396	0.85	0.322	1.40548e-68	1.83266e-221	1.47318	0.9	0.304	4.7169e-217	1.18406e-28	5.49798e-221
Astrocytes	ELN	4.74254e-09	0.966723	0.333	0.166	0.000122063	6.76305e-20	0.934628	0.406	0.166	1.74067e-15	3.09192e-213	1.44805	0.431	0.073	7.95799e-209	4.74254e-09	9.27576e-213
Astrocytes	TSPAN11	5.21581e-31	0.950503	0.444	0.128	1.34244e-26	5.27059e-55	0.873408	0.309	0.051	1.35654e-50	3.98895e-213	0.845847	0.407	0.062	1.02668e-208	5.21581e-31	1.19668e-212
Astrocytes	ZNRF3	2.30751e-29	1.08276	0.561	0.204	5.93907e-25	2.06897e-42	0.923002	0.353	0.082	5.32511e-38	5.7119e-212	0.853478	0.413	0.065	1.47013e-207	2.30751e-29	1.71357e-211
Astrocytes	PLTP	0.000748787	0.313323	0.45	0.332	1	4.36157e-16	0.633473	0.483	0.236	1.12258e-11	7.94357e-212	0.950662	0.588	0.126	2.04452e-207	0.000748787	2.38307e-211
Astrocytes	GDF10	8.94462e-10	0.463445	0.17	0.054	2.30217e-05	2.05761e-10	0.334053	0.121	0.035	5.29588e-06	1.22314e-211	0.675768	0.24	0.021	3.14812e-207	8.94462e-10	3.66943e-211
Astrocytes	TPPP3	1.61758e-14	0.773199	0.187	0.049	4.16333e-10	8.61021e-78	1.25134	0.382	0.057	2.2161e-73	1.98761e-211	0.917678	0.344	0.045	5.1157e-207	1.61758e-14	5.96282e-211
Astrocytes	DAAM2	1.2585e-20	0.490805	0.152	0.024	3.23912e-16	1.93587e-55	1.00613	0.217	0.026	4.98255e-51	7.80067e-210	0.833462	0.29	0.032	2.00774e-205	1.2585e-20	2.3402e-209
Astrocytes	PTPRZ1	2.51964e-67	1.7046	0.93	0.326	6.48506e-63	1.37945e-201	2.85089	0.894	0.146	3.55042e-197	3.42938e-177	1.1765	0.963	0.406	8.82653e-173	2.51964e-67	4.13834e-201
Astrocytes	SEMA6A	3.8988e-39	1.24908	0.632	0.213	1.00347e-34	6.38122e-86	1.47682	0.686	0.167	1.6424e-81	1.00069e-200	1.14133	0.737	0.203	2.57557e-196	3.8988e-39	3.00207e-200
Astrocytes	EZR	1.91995e-34	1.15128	0.784	0.362	4.94158e-30	1.90355e-68	1.56613	0.739	0.253	4.89935e-64	4.84814e-200	1.09084	0.77	0.216	1.24781e-195	1.91995e-34	1.45444e-199
Astrocytes	PLA2G16	3.00397e-15	0.698922	0.474	0.216	7.73161e-11	9.13063e-49	1.06518	0.493	0.134	2.35004e-44	2.0754e-199	0.91687	0.481	0.091	5.34165e-195	3.00397e-15	6.22619e-199
Astrocytes	CTXND1	1.57414e-15	0.433702	0.123	0.021	4.05152e-11	3.1046e-110	0.86727	0.203	0.01	7.99061e-106	2.68655e-198	0.683762	0.224	0.02	6.91465e-194	1.57414e-15	8.05966e-198
Astrocytes	MPC1	2.0703e-07	0.546569	0.38	0.214	0.00532853	9.00512e-73	1.55277	0.604	0.155	2.31774e-68	1.4023e-195	1.34687	0.718	0.208	3.60924e-191	2.0703e-07	4.2069e-195
Astrocytes	CTSH	3.3467e-28	0.835619	0.287	0.061	8.61373e-24	3.64438e-53	1.3227	0.435	0.103	9.37992e-49	1.95654e-194	0.81616	0.292	0.036	5.03576e-190	3.3467e-28	5.86963e-194
Astrocytes	CDC42EP4	1.85992e-33	1.25196	0.667	0.282	4.78707e-29	1.07835e-61	1.32722	0.652	0.202	2.77544e-57	1.97787e-194	1.15771	0.695	0.189	5.09064e-190	1.85992e-33	5.93361e-194
Astrocytes	CRYAB	2.11761e-27	1.35799	0.544	0.196	5.4503e-23	4.27311e-131	3.08127	0.831	0.196	1.09981e-126	8.99776e-193	1.62286	0.609	0.151	2.31584e-188	2.11761e-27	2.69933e-192
Astrocytes	CKB	2.34811e-42	1.53823	0.76	0.318	6.04357e-38	1.94155e-79	1.60303	0.879	0.331	4.99715e-75	1.23141e-189	1.42646	0.974	0.505	3.1694e-185	2.34811e-42	3.69423e-189
Astrocytes	GABBR2	4.98625e-39	1.13355	0.345	0.063	1.28336e-34	1.01033e-132	1.66687	0.425	0.042	2.60039e-128	1.56527e-189	1.00346	0.483	0.093	4.0287e-185	4.98625e-39	4.69582e-189
Astrocytes	APCDD1	3.51991e-15	0.630594	0.251	0.077	9.05955e-11	6.24711e-68	1.00699	0.372	0.06	1.60788e-63	1.58154e-189	0.801128	0.447	0.082	4.07056e-185	3.51991e-15	4.74461e-189
Astrocytes	MLF1	0.0474562	0.251679	0.246	0.186	1	3.76263e-21	0.74192	0.435	0.175	9.68426e-17	4.7894e-189	0.907361	0.536	0.116	1.2327e-184	0.0474562	1.43682e-188
Astrocytes	FAM181A	2.50401e-24	0.603847	0.187	0.031	6.44482e-20	2.24387e-42	0.409615	0.135	0.013	5.77528e-38	3.0153e-187	0.533199	0.233	0.023	7.76077e-183	2.50401e-24	9.04589e-187
Astrocytes	IFI27	1.12753e-19	0.444605	0.152	0.025	2.90205e-15	4.34628e-33	0.377827	0.155	0.021	1.11865e-28	3.30591e-187	0.658536	0.266	0.03	8.50874e-183	1.12753e-19	9.91772e-187
Astrocytes	PLEC	1.87557e-13	0.616315	0.491	0.253	4.82733e-09	5.7116e-40	0.926892	0.444	0.127	1.47005e-35	2.52236e-186	0.857686	0.473	0.094	6.49204e-182	1.87557e-13	7.56707e-186
Astrocytes	DCLK2	1.67006e-53	1.15142	0.526	0.113	4.2984e-49	8.82546e-186	1.48104	0.512	0.043	2.2715e-181	6.45388e-121	0.625107	0.504	0.133	1.6611e-116	1.67006e-53	2.64764e-185
Astrocytes	CTNNA2	7.42025e-31	0.914854	0.398	0.102	1.90982e-26	1.02638e-185	1.34949	0.415	0.026	2.64171e-181	3.22844e-137	0.716764	0.496	0.12	8.30935e-133	7.42025e-31	3.07915e-185
Astrocytes	PON2	1.19921e-05	0.399647	0.181	0.084	0.308652	5.18297e-24	0.70978	0.271	0.077	1.33399e-19	6.28968e-184	0.82249	0.527	0.114	1.61884e-179	1.19921e-05	1.8869e-183
Astrocytes	PDLIM5	4.62916e-18	0.678923	0.52	0.226	1.19145e-13	9.81976e-31	0.90531	0.517	0.192	2.52741e-26	1.30641e-183	0.861622	0.486	0.099	3.36243e-179	4.62916e-18	3.91922e-183
Astrocytes	MT3	6.4686e-26	1.34655	0.45	0.149	1.66489e-21	8.65526e-42	1.3247	0.522	0.163	2.22769e-37	1.38775e-183	1.49271	0.598	0.15	3.5718e-179	6.4686e-26	4.16326e-183
Astrocytes	SPARCL1	1.03721e-32	1.17111	0.924	0.593	2.66957e-28	2.48197e-48	2.12984	0.841	0.465	6.38808e-44	2.03994e-182	2.07875	0.749	0.263	5.2504e-178	1.03721e-32	6.11983e-182
Astrocytes	NES	3.06708e-23	0.881157	0.883	0.531	7.89404e-19	1.35466e-43	1.3451	0.662	0.258	3.48661e-39	4.39169e-182	1.13795	0.802	0.253	1.13033e-177	3.06708e-23	1.31751e-181
Astrocytes	BMPR1B	5.16447e-24	0.662286	0.298	0.072	1.32923e-19	1.85472e-79	0.77356	0.295	0.033	4.77369e-75	2.79312e-181	0.625953	0.277	0.034	7.18892e-177	5.16447e-24	8.37935e-181
Astrocytes	SLC15A2	4.03077e-10	0.420605	0.146	0.042	1.03744e-05	5.45607e-41	0.463179	0.135	0.013	1.40428e-36	1.31065e-180	0.632276	0.259	0.03	3.37336e-176	4.03077e-10	3.93196e-180
Astrocytes	IFI6	1.1623e-05	0.409001	0.398	0.249	0.299153	4.00324e-08	0.433334	0.338	0.184	0.00103035	8.09304e-179	1.21859	0.459	0.094	2.08299e-174	1.1623e-05	2.42791e-178
Astrocytes	AC120042.3	2.61755e-23	0.668802	0.38	0.109	6.73705e-19	1.10949e-178	1.60129	0.512	0.044	2.8556e-174	1.2144e-71	0.407565	0.446	0.146	3.12561e-67	2.61755e-23	3.32846e-178
Astrocytes	LRIG1	2.49031e-39	1.34755	0.608	0.214	6.40956e-35	6.48311e-73	1.19988	0.483	0.096	1.66862e-68	4.71832e-174	0.969064	0.538	0.125	1.2144e-169	2.49031e-39	1.4155e-173
Astrocytes	RARRES3	1.34215e-11	0.711697	0.304	0.125	3.45444e-07	1.18444e-36	0.923688	0.382	0.103	3.04851e-32	2.43748e-172	0.877714	0.353	0.059	6.2736e-168	1.34215e-11	7.31245e-172
Astrocytes	ATP1B2	4.75135e-37	1.14501	0.544	0.166	1.2229e-32	2.60436e-75	1.45105	0.652	0.169	6.7031e-71	4.12798e-172	0.836868	0.536	0.121	1.06246e-167	4.75135e-37	1.23839e-171
Astrocytes	ARHGEF26	1.13656e-19	0.693873	0.269	0.072	2.92527e-15	1.72733e-32	0.695207	0.266	0.059	4.44581e-28	6.39187e-171	0.648032	0.329	0.05	1.64514e-166	1.13656e-19	1.91756e-170
Astrocytes	NDRG2	1.05842e-12	0.504747	0.304	0.116	2.72416e-08	1.60289e-33	0.870648	0.396	0.116	4.12552e-29	1.81718e-170	0.94599	0.478	0.102	4.67707e-166	1.05842e-12	5.45155e-170
Astrocytes	DDR1	6.30149e-28	0.944879	0.661	0.276	1.62188e-23	4.53494e-95	1.4449	0.705	0.16	1.1672e-90	2.18337e-168	0.959203	0.708	0.203	5.61956e-164	6.30149e-28	6.55012e-168
Astrocytes	LPCAT1	1.47615e-18	0.78603	0.456	0.186	3.79931e-14	7.85622e-20	0.634181	0.362	0.136	2.02203e-15	2.22415e-167	0.798825	0.449	0.09	5.72452e-163	1.47615e-18	6.67245e-167
Astrocytes	MT2A	7.63541e-25	1.39135	0.696	0.363	1.9652e-20	5.87465e-06	0.289851	0.343	0.209	0.151202	1.6535e-166	1.67168	0.757	0.259	4.25577e-162	5.87465e-06	4.96049e-166
Astrocytes	KCNK10	1.56537e-30	0.717471	0.292	0.058	4.02894e-26	2.04702e-89	0.845667	0.28	0.026	5.26861e-85	1.84164e-166	0.552854	0.288	0.039	4.74e-162	1.56537e-30	5.52491e-166
Astrocytes	ADGRG1	1.94997e-40	1.32288	0.784	0.303	5.01884e-36	9.11798e-108	1.75937	0.676	0.136	2.34679e-103	5.19783e-166	1.00702	0.712	0.202	1.33782e-161	1.94997e-40	1.55935e-165
Astrocytes	GLUD1	8.81893e-12	0.488497	0.433	0.205	2.26982e-07	2.86659e-36	1.01311	0.483	0.161	7.37803e-32	6.06857e-166	0.870036	0.538	0.129	1.56193e-161	8.81893e-12	1.82057e-165
Astrocytes	NKAIN3	7.33861e-20	0.518034	0.251	0.061	1.88881e-15	7.07515e-166	1.32256	0.43	0.033	1.821e-161	2.21947e-143	0.723236	0.562	0.145	5.71247e-139	7.33861e-20	2.12255e-165
Astrocytes	SLC1A3	3.66967e-47	1.35184	0.708	0.222	9.44499e-43	9.09107e-117	1.58184	0.575	0.088	2.33986e-112	1.03687e-165	0.972956	0.656	0.179	2.66868e-161	3.66967e-47	3.1106e-165
Astrocytes	GCSH	1.75164e-13	0.708134	0.433	0.2	4.50837e-09	1.03783e-33	0.759588	0.435	0.134	2.67117e-29	4.2662e-165	0.933313	0.671	0.197	1.09803e-160	1.75164e-13	1.27986e-164
Astrocytes	PREX1	2.06624e-16	0.549851	0.339	0.116	5.31808e-12	5.10601e-40	0.753722	0.304	0.063	1.31418e-35	4.63189e-165	0.709404	0.428	0.083	1.19216e-160	2.06624e-16	1.38957e-164
Astrocytes	PTTG1IP	1.57885e-11	0.571779	0.655	0.415	4.06364e-07	1.07645e-16	0.577654	0.618	0.34	2.77056e-12	6.74021e-164	1.03923	0.765	0.247	1.73479e-159	1.57885e-11	2.02206e-163
Astrocytes	DDAH1	1.11018e-11	0.628148	0.363	0.164	2.85738e-07	4.58854e-42	1.02396	0.478	0.145	1.181e-37	1.55188e-163	0.790925	0.53	0.124	3.99422e-159	1.11018e-11	4.65563e-163
Astrocytes	FAM198B	8.57064e-13	0.497802	0.222	0.069	2.20591e-08	1.96587e-23	0.743072	0.314	0.098	5.05974e-19	2.9221e-163	0.693661	0.272	0.037	7.5209e-159	8.57064e-13	8.7663e-163
Astrocytes	TNC	2.49157e-21	1.15387	0.719	0.381	6.41282e-17	1.52858e-97	2.04804	0.541	0.093	3.93426e-93	9.28592e-163	1.21532	0.634	0.179	2.39001e-158	2.49157e-21	2.78578e-162
Astrocytes	RND2	1.30252e-14	0.468372	0.304	0.107	3.35242e-10	1.03667e-58	0.832354	0.319	0.051	2.66818e-54	2.20074e-162	0.711719	0.368	0.065	5.66426e-158	1.30252e-14	6.60221e-162
Astrocytes	LIFR	2.92421e-30	1.036	0.649	0.253	7.52632e-26	6.96511e-21	0.615039	0.512	0.218	1.79268e-16	4.31069e-162	0.974628	0.585	0.151	1.10948e-157	6.96511e-21	1.29321e-161
Astrocytes	NKAIN4	3.81586e-17	0.707941	0.444	0.179	9.82126e-13	9.57578e-11	0.511321	0.309	0.145	2.46462e-06	5.43631e-162	0.971098	0.577	0.151	1.3992e-157	9.57578e-11	1.63089e-161
Astrocytes	PSRC1	6.70549e-24	0.723264	0.275	0.064	1.72586e-19	7.30065e-27	0.43984	0.126	0.018	1.87904e-22	2.97938e-160	0.616219	0.28	0.039	7.66833e-156	6.70549e-24	8.93814e-160
Astrocytes	IFI27L2	4.7398e-23	0.973198	0.678	0.346	1.21993e-18	6.64634e-21	0.893394	0.58	0.305	1.71064e-16	1.30457e-158	1.04897	0.744	0.243	3.35771e-154	6.64634e-21	3.91372e-158
Astrocytes	SOX2	2.60492e-40	1.16414	0.854	0.354	6.70454e-36	3.56487e-130	1.94368	0.812	0.173	9.17525e-126	1.82465e-158	0.905552	0.87	0.293	4.69627e-154	2.60492e-40	5.47394e-158
Astrocytes	PRCP	1.01698e-11	0.569856	0.287	0.114	2.61749e-07	4.85265e-20	0.753629	0.357	0.135	1.24897e-15	4.6934e-158	0.801426	0.405	0.081	1.20799e-153	1.01698e-11	1.40802e-157
Astrocytes	FAM89A	0.000155383	0.322836	0.14	0.065	1	1.94993e-13	0.371481	0.261	0.099	5.01873e-09	6.22525e-158	0.582176	0.282	0.04	1.60225e-153	0.000155383	1.86757e-157
Astrocytes	VIM	2.65582e-14	0.549636	0.971	0.82	6.83554e-10	3.17571e-41	1.03852	0.99	0.872	8.17365e-37	1.06892e-157	1.20249	0.994	0.695	2.75118e-153	2.65582e-14	3.20675e-157
Astrocytes	LUZP2	1.07707e-06	0.545848	0.117	0.039	0.0277217	4.61062e-69	1.29012	0.285	0.036	1.18668e-64	1.85307e-156	0.727336	0.293	0.044	4.76943e-152	1.07707e-06	5.5592e-156
Astrocytes	ID2	7.7844e-24	0.795531	0.433	0.144	2.00355e-19	2.2659e-38	1.17073	0.623	0.25	5.83197e-34	3.09269e-156	0.940322	0.733	0.227	7.95997e-152	7.7844e-24	9.27808e-156
Astrocytes	ATP1A2	2.80154e-32	1.14189	0.754	0.323	7.2106e-28	3.28088e-75	1.41917	0.715	0.194	8.44433e-71	1.62203e-155	1.00819	0.721	0.224	4.17479e-151	2.80154e-32	4.8661e-155
Astrocytes	SFXN5	1.46544e-16	0.717917	0.304	0.099	3.77176e-12	1.04528e-29	0.541589	0.198	0.037	2.69035e-25	4.02919e-154	0.69172	0.347	0.061	1.03703e-149	1.46544e-16	1.20876e-153
Astrocytes	FOXB1	3.62318e-17	0.402571	0.187	0.041	9.32533e-13	1.01203e-18	0.496204	0.135	0.028	2.60477e-14	7.76664e-153	0.483316	0.16	0.013	1.99898e-148	3.62318e-17	2.32999e-152
Astrocytes	NMB	1.84512e-09	0.445801	0.269	0.112	4.74896e-05	1.03104e-08	0.39213	0.242	0.11	0.00026537	1.13043e-152	0.89973	0.376	0.072	2.9095e-148	1.03104e-08	3.39129e-152
Astrocytes	MASP1	2.47827e-19	0.581458	0.205	0.044	6.37856e-15	2.55945e-57	0.87708	0.285	0.042	6.5875e-53	1.35359e-152	0.633099	0.274	0.039	3.48386e-148	2.47827e-19	4.06076e-152
Astrocytes	ABAT	3.2342e-22	0.698526	0.357	0.107	8.32419e-18	1.39216e-80	1.22077	0.464	0.08	3.58314e-76	4.26668e-151	0.771022	0.634	0.173	1.09816e-146	3.2342e-22	1.28e-150
Astrocytes	DCLK1	4.06214e-39	1.20578	0.789	0.33	1.04551e-34	4.42409e-138	2.08598	0.797	0.158	1.13867e-133	6.08712e-151	1.13425	0.867	0.336	1.5667e-146	4.06214e-39	1.82614e-150
Astrocytes	SOX9	3.81597e-28	0.950508	0.585	0.226	9.82156e-24	3.03495e-86	1.60028	0.768	0.219	7.81136e-82	5.5854e-149	0.898779	0.661	0.195	1.43757e-144	3.81597e-28	1.67562e-148
Astrocytes	MEGF10	6.12292e-20	0.662123	0.421	0.146	1.57592e-15	1.5748e-72	0.918274	0.348	0.05	4.05321e-68	8.11115e-149	0.781552	0.358	0.067	2.08765e-144	6.12292e-20	2.43335e-148
Astrocytes	TMEM47	5.61744e-18	0.758174	0.503	0.221	1.44582e-13	2.05155e-52	1.01662	0.57	0.163	5.28028e-48	1.83043e-148	0.781693	0.561	0.146	4.71117e-144	5.61744e-18	5.4913e-148
Astrocytes	PROM1	9.49725e-23	0.76222	0.322	0.087	2.4444e-18	1.28368e-34	0.75861	0.314	0.075	3.30392e-30	6.71615e-148	0.583923	0.277	0.041	1.7286e-143	9.49725e-23	2.01485e-147
Astrocytes	SPOCK2	8.62171e-24	0.906782	0.497	0.178	2.21905e-19	7.9601e-26	0.720598	0.3	0.083	2.04877e-21	3.71712e-147	0.627471	0.259	0.036	9.56713e-143	8.62171e-24	1.11514e-146
Astrocytes	COLGALT2	2.772e-41	1.34105	0.503	0.132	7.13458e-37	3.12234e-92	1.50794	0.488	0.079	8.03627e-88	4.13256e-147	0.8761	0.331	0.058	1.06364e-142	2.772e-41	1.23977e-146
Astrocytes	GDPD2	3.97753e-23	0.893808	0.38	0.116	1.02374e-18	1.14392e-47	0.873613	0.266	0.044	2.94421e-43	6.59905e-146	0.540664	0.245	0.033	1.69846e-141	3.97753e-23	1.97972e-145
Astrocytes	NEAT1	6.59951e-10	0.543093	0.778	0.574	1.69858e-05	0.00138493	0.427252	0.546	0.448	1	9.21507e-146	1.33616	0.627	0.197	2.37177e-141	0.00138493	2.76452e-145
Astrocytes	MAN1C1	1.38624e-39	1.07428	0.38	0.08	3.56792e-35	7.61746e-33	0.799921	0.28	0.066	1.96058e-28	1.9833e-145	0.535785	0.225	0.028	5.10462e-141	7.61746e-33	5.9499e-145
Astrocytes	SALL1	8.59531e-28	0.714303	0.281	0.058	2.21226e-23	3.50444e-144	0.988653	0.353	0.025	9.01972e-140	6.66777e-71	0.320133	0.303	0.081	1.71615e-66	8.59531e-28	1.05133e-143
Astrocytes	ITPR2	2.07894e-16	0.834399	0.374	0.145	5.35077e-12	1.42024e-36	0.886428	0.377	0.1	3.65542e-32	1.63483e-143	0.755471	0.379	0.077	4.20773e-139	2.07894e-16	4.9045e-143
Astrocytes	GNAI2	9.61624e-30	1.03112	0.889	0.556	2.47503e-25	1.70391e-19	0.722054	0.725	0.43	4.38551e-15	1.61158e-141	0.964424	0.818	0.314	4.14788e-137	1.70391e-19	4.83473e-141
Astrocytes	TM7SF2	1.53811e-07	0.53516	0.357	0.191	0.00395878	1.75598e-22	0.720574	0.391	0.147	4.51954e-18	2.12519e-141	0.831494	0.47	0.113	5.46981e-137	1.53811e-07	6.37557e-141
Astrocytes	NPAS3	1.14035e-23	0.765637	0.404	0.123	2.93503e-19	6.15908e-103	1.28135	0.512	0.078	1.58522e-98	1.06002e-140	0.636578	0.536	0.136	2.72827e-136	1.14035e-23	3.18005e-140
Astrocytes	CNN3	1.46336e-23	0.975521	0.778	0.458	3.76639e-19	8.18725e-67	1.44161	0.821	0.326	2.10723e-62	2.26134e-140	0.959665	0.827	0.318	5.82023e-136	1.46336e-23	6.78401e-140
Astrocytes	ZMYND10	0.000417037	0.350109	0.228	0.131	1	1.89716e-12	0.339768	0.232	0.085	4.88291e-08	2.67028e-140	0.624591	0.271	0.041	6.87277e-136	0.000417037	8.01084e-140
Astrocytes	MAML2	1.77599e-11	0.491668	0.298	0.12	4.57105e-07	5.81594e-10	0.400894	0.28	0.128	1.49691e-05	5.30865e-140	0.665448	0.357	0.07	1.36634e-135	5.81594e-10	1.5926e-139
Astrocytes	SRI	2.51782e-13	0.585389	0.433	0.206	6.48035e-09	5.61348e-37	0.897196	0.556	0.202	1.4448e-32	1.15061e-139	0.893731	0.773	0.275	2.96143e-135	2.51782e-13	3.45182e-139
Astrocytes	ITPKB	8.74004e-14	0.620738	0.573	0.305	2.24951e-09	3.3666e-28	0.827168	0.435	0.149	8.66496e-24	1.8339e-139	0.627491	0.305	0.052	4.72008e-135	8.74004e-14	5.50169e-139
Astrocytes	WLS	2.14389e-07	0.584658	0.649	0.446	0.00551795	5.40575e-40	1.38027	0.72	0.324	1.39133e-35	1.74527e-138	1.02236	0.616	0.189	4.49198e-134	2.14389e-07	5.23581e-138
Astrocytes	IFI27L1	3.30456e-07	0.409719	0.304	0.157	0.00850527	7.05298e-15	0.47667	0.329	0.133	1.8153e-10	1.15409e-136	0.791562	0.507	0.133	2.9704e-132	3.30456e-07	3.46227e-136
Astrocytes	FAM213A	9.9517e-06	0.276294	0.778	0.571	0.256137	6.84969e-16	0.566823	0.744	0.477	1.76297e-11	3.39602e-136	0.91186	0.807	0.305	8.74069e-132	9.9517e-06	1.01881e-135
Astrocytes	CRB2	5.72434e-15	0.656288	0.392	0.161	1.47333e-10	2.37443e-50	0.743058	0.319	0.058	6.1113e-46	3.46651e-136	0.596715	0.276	0.044	8.92211e-132	5.72434e-15	1.03995e-135
Astrocytes	PEA15	7.37977e-16	0.627499	0.719	0.393	1.89941e-11	7.21741e-89	1.56903	0.7	0.17	1.85762e-84	1.10286e-135	0.730968	0.778	0.27	2.83855e-131	7.37977e-16	3.30859e-135
Astrocytes	NFIX	2.85854e-14	0.680715	0.801	0.568	7.35731e-10	7.36435e-26	0.824645	0.739	0.378	1.89544e-21	1.21501e-135	0.895775	0.7	0.23	3.12719e-131	2.85854e-14	3.64503e-135
Astrocytes	PLPP3	6.21553e-22	0.814086	0.491	0.191	1.59975e-17	2.62942e-25	0.718	0.502	0.2	6.7676e-21	1.6943e-134	0.782368	0.543	0.15	4.36079e-130	6.21553e-22	5.0829e-134
Astrocytes	ARHGEF6	1.45913e-13	0.324094	0.175	0.044	3.7555e-09	8.36382e-19	0.296454	0.14	0.029	2.15268e-14	1.17346e-133	0.508872	0.253	0.038	3.02026e-129	1.45913e-13	3.52039e-133
Astrocytes	ASCL1	3.32936e-42	1.06462	0.392	0.075	8.56912e-38	5.0912e-133	1.38062	0.42	0.04	1.31037e-128	3.57066e-114	0.693025	0.465	0.123	9.19015e-110	3.32936e-42	1.52736e-132
Astrocytes	PSAT1	1.21967e-15	0.749326	0.602	0.313	3.13919e-11	4.57363e-29	0.92342	0.425	0.146	1.17716e-24	8.3073e-132	0.95268	0.632	0.207	2.13813e-127	1.21967e-15	2.49219e-131
Astrocytes	RRAGD	2.59097e-11	0.458518	0.415	0.193	6.66865e-07	6.8704e-29	0.711687	0.44	0.149	1.7683e-24	7.80864e-131	0.616933	0.455	0.11	2.00979e-126	2.59097e-11	2.34259e-130
Astrocytes	ANOS1	1.17763e-16	0.463304	0.146	0.027	3.03099e-12	3.223e-44	0.461375	0.164	0.018	8.29535e-40	2.16839e-130	0.58102	0.272	0.044	5.58101e-126	1.17763e-16	6.50517e-130
Astrocytes	ANGPT1	3.25359e-11	0.466726	0.199	0.063	8.3741e-07	1.31902e-37	0.804846	0.256	0.049	3.3949e-33	2.14879e-129	0.540995	0.224	0.031	5.53056e-125	3.25359e-11	6.44637e-129
Astrocytes	PHYHIPL	1.01542e-19	0.540198	0.251	0.062	2.61348e-15	1.27545e-74	1.09368	0.382	0.059	3.28274e-70	7.57357e-129	0.684698	0.478	0.12	1.94929e-124	1.01542e-19	2.27207e-128
Astrocytes	F3	4.86143e-35	0.957571	0.316	0.061	1.25123e-30	2.16325e-55	0.773303	0.295	0.046	5.56778e-51	2.35245e-128	0.491638	0.246	0.037	6.05474e-124	4.86143e-35	7.05736e-128
Astrocytes	PRNP	6.52905e-09	0.462781	0.649	0.405	0.000168045	2.96015e-12	0.451851	0.589	0.334	7.61884e-08	4.47203e-128	0.771675	0.603	0.18	1.15101e-123	6.52905e-09	1.34161e-127
Astrocytes	CD99	3.48447e-07	0.470297	0.725	0.544	0.00896833	2.20472e-10	0.538072	0.72	0.513	5.67452e-06	5.22953e-128	0.9197	0.765	0.29	1.34598e-123	3.48447e-07	1.56886e-127
Astrocytes	LRRN2	7.57977e-08	0.438103	0.304	0.148	0.00195088	1.37499e-09	0.448976	0.237	0.104	3.53895e-05	1.58433e-127	0.531932	0.266	0.043	4.07775e-123	7.57977e-08	4.75299e-127
Astrocytes	DTNA	2.51302e-09	0.458805	0.38	0.185	6.46801e-05	3.83919e-43	0.880882	0.43	0.112	9.88131e-39	2.33611e-127	0.675949	0.47	0.117	6.01268e-123	2.51302e-09	7.00833e-127
Astrocytes	CHST3	1.2997e-23	0.923266	0.591	0.253	3.34516e-19	4.51913e-20	0.432607	0.271	0.083	1.16313e-15	8.85737e-127	0.688397	0.332	0.066	2.27971e-122	4.51913e-20	2.65721e-126
Astrocytes	PTPRA	7.18072e-10	0.631771	0.538	0.329	1.84817e-05	8.50399e-30	0.925644	0.628	0.288	2.18876e-25	1.39607e-123	0.833489	0.812	0.317	3.5932e-119	7.18072e-10	4.1882e-123
Astrocytes	FBXO2	3.83752e-09	0.481387	0.14	0.043	9.87702e-05	7.88413e-22	0.766633	0.285	0.09	2.02922e-17	2.02318e-122	0.802491	0.224	0.033	5.20726e-118	3.83752e-09	6.06954e-122
Astrocytes	FEZ1	5.40974e-22	0.802816	0.556	0.22	1.39236e-17	1.80693e-87	1.26999	0.507	0.09	4.65066e-83	2.48107e-122	0.812885	0.783	0.288	6.38578e-118	5.40974e-22	7.44321e-122
Astrocytes	TMEM9B	2.18035e-12	0.610686	0.327	0.135	5.61177e-08	1.77155e-28	0.725988	0.343	0.101	4.55961e-24	2.77068e-122	0.603469	0.434	0.107	7.13118e-118	2.18035e-12	8.31205e-122
Astrocytes	CDO1	4.09439e-09	0.471441	0.31	0.144	0.000105381	2.09076e-41	0.878629	0.444	0.122	5.3812e-37	3.83453e-122	0.734201	0.551	0.159	9.8693e-118	4.09439e-09	1.15036e-121
Astrocytes	SYT11	1.81706e-27	0.932487	0.854	0.468	4.67675e-23	4.96092e-122	1.95105	0.874	0.222	1.27684e-117	8.20338e-66	0.664514	0.754	0.345	2.11138e-61	1.81706e-27	1.48828e-121
Astrocytes	ENHO	6.8339e-32	0.612903	0.322	0.066	1.75891e-27	5.12599e-66	0.788284	0.29	0.038	1.31933e-61	5.96103e-122	0.620198	0.519	0.14	1.53425e-117	6.8339e-32	1.78831e-121
Astrocytes	TMBIM6	5.32536e-06	0.278644	0.848	0.699	0.137064	3.00941e-27	0.684915	0.899	0.68	7.74561e-23	1.39568e-121	0.932312	0.942	0.486	3.5922e-117	5.32536e-06	4.18704e-121
Astrocytes	NSMF	4.08162e-16	0.718276	0.509	0.238	1.05053e-11	1.47128e-33	0.71079	0.338	0.088	3.78677e-29	1.4278e-120	0.617936	0.381	0.086	3.67486e-116	4.08162e-16	4.28339e-120
Astrocytes	SLCO3A1	3.68451e-07	0.407297	0.31	0.159	0.0094832	9.32683e-30	0.69493	0.28	0.069	2.40054e-25	1.45904e-120	0.578955	0.301	0.057	3.75527e-116	3.68451e-07	4.37711e-120
Astrocytes	PSAP	5.94656e-15	0.425559	0.988	0.892	1.53053e-10	6.30042e-36	0.935917	0.913	0.727	1.6216e-31	2.41256e-120	0.956116	0.938	0.474	6.20944e-116	5.94656e-15	7.23768e-120
Astrocytes	TKTL1	1.24634e-35	1.63036	0.339	0.069	3.20783e-31	4.91434e-42	0.721788	0.15	0.016	1.26485e-37	4.43908e-119	0.706344	0.172	0.02	1.14253e-114	1.24634e-35	1.33172e-118
Astrocytes	SDC3	1.79054e-24	0.8078	0.596	0.245	4.6085e-20	1.18507e-56	1.15393	0.512	0.129	3.05014e-52	1.27745e-118	0.715233	0.579	0.174	3.2879e-114	1.79054e-24	3.83235e-118
Astrocytes	DKK3	1.96795e-16	0.706321	0.456	0.193	5.06511e-12	8.30427e-23	0.674783	0.44	0.168	2.13735e-18	1.60962e-117	0.608107	0.439	0.111	4.14284e-113	1.96795e-16	4.82886e-117
Astrocytes	REEP2	9.8033e-26	0.94447	0.684	0.307	2.52317e-21	7.74774e-60	1.12979	0.444	0.095	1.99411e-55	1.57217e-116	0.566459	0.48	0.127	4.04646e-112	9.8033e-26	4.71652e-116
Astrocytes	TSPAN18	1.76427e-16	0.657064	0.485	0.207	4.54087e-12	2.05999e-41	0.867785	0.502	0.15	5.302e-37	3.2648e-116	0.786155	0.52	0.152	8.40294e-112	1.76427e-16	9.79439e-116
Astrocytes	IFI44L	0.000207509	0.296462	0.158	0.077	1	1.1577e-10	0.439905	0.164	0.056	2.9797e-06	7.08233e-116	0.670038	0.324	0.067	1.82285e-111	0.000207509	2.1247e-115
Astrocytes	FXYD6	2.42408e-24	0.987233	0.579	0.252	6.23909e-20	1.10949e-47	1.25394	0.609	0.21	2.8556e-43	1.10439e-114	0.845665	0.828	0.344	2.84247e-110	2.42408e-24	3.31316e-114
Astrocytes	SELENON	3.34819e-11	0.557501	0.456	0.236	8.61756e-07	4.6333e-40	0.806415	0.396	0.103	1.19252e-35	1.42315e-114	0.594244	0.381	0.09	3.66291e-110	3.34819e-11	4.26946e-114
Astrocytes	SORT1	2.79147e-26	0.867423	0.526	0.184	7.18467e-22	6.27504e-22	0.822065	0.295	0.093	1.61507e-17	1.60894e-114	0.573947	0.4	0.095	4.14108e-110	6.27504e-22	4.82681e-114
Astrocytes	DNPH1	8.1109e-06	0.435241	0.292	0.162	0.208758	5.89427e-08	0.413643	0.343	0.186	0.00151707	1.23578e-113	0.663294	0.514	0.151	3.18066e-109	8.1109e-06	3.70735e-113
Astrocytes	ALDH9A1	6.78303e-05	0.290171	0.298	0.179	1	1.21221e-22	0.710153	0.44	0.175	3.12e-18	4.14824e-113	0.702959	0.528	0.159	1.06767e-108	6.78303e-05	1.24447e-112
Astrocytes	SCN1A	5.3427e-17	0.551603	0.17	0.035	1.3751e-12	9.6262e-79	0.712946	0.208	0.016	2.47759e-74	4.8755e-113	0.451618	0.198	0.027	1.25486e-108	5.3427e-17	1.46265e-112
Astrocytes	NAV2	6.55653e-14	0.651591	0.567	0.286	1.68752e-09	6.65469e-49	1.03895	0.469	0.122	1.71278e-44	4.99255e-113	0.579903	0.337	0.073	1.28498e-108	6.55653e-14	1.49776e-112
Astrocytes	QKI	3.33239e-42	1.1636	0.924	0.507	8.5769e-38	1.97407e-83	1.75836	0.903	0.385	5.08085e-79	8.38491e-113	0.877848	0.945	0.475	2.15811e-108	3.33239e-42	2.51547e-112
Astrocytes	TRIM9	7.09809e-14	0.513867	0.269	0.089	1.82691e-09	1.36907e-87	1.03341	0.401	0.055	3.52371e-83	2.39221e-112	0.677307	0.447	0.118	6.15706e-108	7.09809e-14	7.17662e-112
Astrocytes	SPAG16	5.47394e-05	0.433318	0.281	0.162	1	3.54351e-17	0.534154	0.343	0.135	9.1203e-13	4.17233e-112	0.678595	0.517	0.154	1.07387e-107	5.47394e-05	1.2517e-111
Astrocytes	CRISPLD1	1.16195e-09	0.5502	0.304	0.136	2.99062e-05	1.50808e-18	0.532154	0.382	0.149	3.8815e-14	1.32501e-111	0.5257	0.381	0.09	3.41032e-107	1.16195e-09	3.97504e-111
Astrocytes	CD81	9.72816e-05	0.383916	0.702	0.557	1	3.27125e-08	0.475899	0.783	0.618	0.000841954	3.92218e-111	0.900609	0.843	0.369	1.00949e-106	9.72816e-05	1.17665e-110
Astrocytes	BTBD17	2.70705e-17	0.567849	0.222	0.056	6.96741e-13	8.81877e-49	0.620933	0.174	0.019	2.26978e-44	5.59568e-111	0.482269	0.217	0.033	1.44022e-106	2.70705e-17	1.6787e-110
Astrocytes	LRRIQ1	0.00032999	0.298816	0.158	0.08	1	1.6256e-18	0.514224	0.246	0.076	4.18398e-14	9.34409e-111	0.582761	0.329	0.071	2.40498e-106	0.00032999	2.80323e-110
Astrocytes	FHL1	2.95627e-11	0.516218	0.345	0.148	7.60885e-07	3.29869e-32	0.886225	0.444	0.145	8.49017e-28	6.16556e-110	0.636072	0.538	0.163	1.58689e-105	2.95627e-11	1.84967e-109
Astrocytes	MYO10	1.72727e-12	0.581234	0.62	0.338	4.44564e-08	3.34155e-24	0.726315	0.507	0.211	8.60049e-20	2.40049e-109	0.753786	0.648	0.221	6.17839e-105	1.72727e-12	7.20148e-109
Astrocytes	ITGB4	2.60371e-27	1.02375	0.327	0.08	6.70144e-23	1.44576e-88	0.998532	0.309	0.033	3.72109e-84	2.60031e-108	0.41933	0.144	0.015	6.69267e-104	2.60371e-27	7.80092e-108
Astrocytes	TMCC3	2.0049e-12	0.696144	0.24	0.081	5.16022e-08	2.19727e-51	0.751599	0.285	0.046	5.65534e-47	2.987e-108	0.51142	0.22	0.035	7.68794e-104	2.0049e-12	8.961e-108
Astrocytes	RDX	5.72429e-08	0.412135	0.643	0.422	0.00147332	6.27897e-24	0.846919	0.671	0.354	1.61608e-19	2.17166e-107	0.834096	0.869	0.404	5.58941e-103	5.72429e-08	6.51497e-107
Astrocytes	HACD3	0.000550553	0.278594	0.485	0.342	1	1.21049e-30	0.933803	0.7	0.359	3.11556e-26	3.35094e-107	0.866361	0.768	0.335	8.62465e-103	0.000550553	1.00528e-106
Astrocytes	DAG1	2.52874e-14	0.531939	0.485	0.224	6.50847e-10	1.08488e-29	0.798377	0.425	0.141	2.79226e-25	3.03436e-106	0.640386	0.499	0.147	7.80984e-102	2.52874e-14	9.10308e-106
Astrocytes	UBL3	5.13181e-13	0.623653	0.503	0.249	1.32082e-08	9.89072e-39	1.04203	0.599	0.225	2.54567e-34	7.36475e-106	0.664258	0.603	0.198	1.89554e-101	5.13181e-13	2.20943e-105
Astrocytes	IQCK	1.92241e-05	0.383355	0.199	0.098	0.494791	4.54939e-25	0.593266	0.266	0.072	1.17092e-20	2.19224e-105	0.545981	0.314	0.068	5.6424e-101	1.92241e-05	6.57673e-105
Astrocytes	AIF1L	1.20038e-20	0.692507	0.216	0.047	3.08954e-16	1.2236e-35	0.492095	0.164	0.023	3.1493e-31	2.53203e-105	0.528045	0.3	0.062	6.51695e-101	1.20038e-20	7.5961e-105
Astrocytes	LRP4	3.5758e-20	0.698754	0.251	0.063	9.20339e-16	3.09482e-29	0.680933	0.217	0.044	7.96546e-25	9.86722e-105	0.436943	0.216	0.035	2.53963e-100	3.5758e-20	2.96017e-104
Astrocytes	PIPOX	1.20208e-16	0.444095	0.193	0.045	3.09391e-12	3.02477e-53	0.587204	0.188	0.02	7.78516e-49	1.85715e-104	0.315114	0.151	0.017	4.77993e-100	1.20208e-16	5.57145e-104
Astrocytes	ACO2	3.56334e-08	0.521228	0.474	0.275	0.000917132	7.51653e-21	0.668894	0.43	0.175	1.9346e-16	2.27649e-104	0.612009	0.48	0.139	5.85923e-100	3.56334e-08	6.82947e-104
Astrocytes	SCD	2.96532e-12	0.760018	0.766	0.524	7.63214e-08	7.12563e-26	1.15548	0.768	0.455	1.83399e-21	8.32629e-104	1.0248	0.781	0.328	2.14302e-99	2.96532e-12	2.49789e-103
Astrocytes	NAT8L	4.18108e-20	0.917557	0.573	0.267	1.07613e-15	3.92396e-62	0.917332	0.401	0.075	1.00995e-57	3.68314e-103	0.577275	0.361	0.087	9.47967e-99	4.18108e-20	1.10494e-102
Astrocytes	PTGDS	9.90422e-25	1.21101	0.55	0.219	2.54915e-20	6.27393e-63	1.66132	0.676	0.213	1.61478e-58	5.35449e-103	1.02596	0.428	0.12	1.37814e-98	9.90422e-25	1.60635e-102
Astrocytes	ADAM9	1.02675e-06	0.465827	0.363	0.206	0.0264266	9.21062e-11	0.416684	0.357	0.174	2.37063e-06	2.89332e-102	0.531665	0.381	0.097	7.44684e-98	1.02675e-06	8.67997e-102
Astrocytes	PSENEN	0.183858	0.2909	0.211	0.167	1	2.61975e-11	0.349965	0.324	0.146	6.74272e-07	1.49352e-101	0.571545	0.454	0.13	3.84402e-97	0.183858	4.48055e-101
Astrocytes	CXCR4	9.64878e-05	0.355058	0.181	0.089	1	4.61375e-11	0.326073	0.237	0.093	1.18749e-06	2.21066e-100	0.487493	0.379	0.095	5.6898e-96	9.64878e-05	6.63198e-100
Astrocytes	ADAMTS3	7.40009e-21	0.710843	0.368	0.116	1.90464e-16	8.63896e-60	0.985619	0.357	0.062	2.22349e-55	5.20781e-100	0.469511	0.274	0.055	1.34039e-95	7.40009e-21	1.56234e-99
Astrocytes	SCARA3	6.28396e-12	0.527073	0.205	0.066	1.61737e-07	2.70135e-22	0.475341	0.198	0.047	6.95274e-18	5.82469e-100	0.46694	0.229	0.04	1.49916e-95	6.28396e-12	1.74741e-99
Astrocytes	RFX3	3.87864e-23	0.780142	0.532	0.206	9.98284e-19	8.40473e-55	1.20436	0.556	0.155	2.16321e-50	1.29151e-99	0.54921	0.549	0.173	3.32409e-95	3.87864e-23	3.87453e-99
Astrocytes	RFXANK	1.51765e-09	0.497628	0.48	0.268	3.90614e-05	6.64527e-14	0.498972	0.348	0.154	1.71036e-09	2.11614e-99	0.541125	0.412	0.113	5.44653e-95	1.51765e-09	6.34843e-99
Astrocytes	TUBA1A	1.46879e-26	1.12811	0.936	0.77	3.78036e-22	4.3273e-99	2.3823	0.976	0.592	1.11376e-94	2.17715e-24	0.322331	0.989	0.931	5.60355e-20	2.17715e-24	1.29819e-98
Astrocytes	SLC4A4	5.78696e-15	0.56157	0.228	0.065	1.48945e-10	1.54252e-38	0.896064	0.309	0.069	3.97013e-34	2.10353e-98	0.533304	0.284	0.059	5.41405e-94	5.78696e-15	6.31058e-98
Astrocytes	FAT1	8.03736e-09	0.472657	0.719	0.488	0.000206866	1.84027e-19	0.742419	0.609	0.316	4.73648e-15	1.51181e-97	0.751928	0.627	0.227	3.89108e-93	8.03736e-09	4.53542e-97
Astrocytes	CA12	2.19426e-14	0.748118	0.38	0.154	5.64759e-10	1.60051e-13	0.418771	0.222	0.077	4.1194e-09	5.82204e-97	0.49101	0.217	0.038	1.49848e-92	1.60051e-13	1.74661e-96
Astrocytes	ARHGEF4	1.95845e-24	1.0178	0.374	0.113	5.04066e-20	7.84014e-38	0.629581	0.285	0.059	2.0179e-33	2.12378e-96	0.440845	0.229	0.041	5.46618e-92	1.95845e-24	6.37133e-96
Astrocytes	OGFRL1	8.07289e-14	0.578558	0.269	0.091	2.0778e-09	2.04827e-50	0.875926	0.391	0.083	5.27185e-46	3.16462e-96	0.511363	0.274	0.057	8.14509e-92	8.07289e-14	9.49385e-96
Astrocytes	SOX6	2.21689e-23	0.590292	0.287	0.069	5.70582e-19	1.12864e-27	0.718823	0.333	0.097	2.90491e-23	4.03412e-96	0.593677	0.423	0.119	1.0383e-91	2.21689e-23	1.21024e-95
Astrocytes	TSPAN3	2.48126e-12	0.68892	0.567	0.315	6.38626e-08	1.19878e-20	0.732677	0.551	0.269	3.08542e-16	6.12367e-96	0.594323	0.645	0.235	1.57611e-91	2.48126e-12	1.8371e-95
Astrocytes	ITM2C	0.00489228	0.533503	0.304	0.224	1	4.17234e-21	0.907819	0.512	0.245	1.07388e-16	1.56043e-95	0.741185	0.514	0.171	4.01623e-91	0.00489228	4.68129e-95
Astrocytes	DCXR	0.00113277	0.260716	0.368	0.256	1	2.54478e-08	0.321674	0.324	0.168	0.000654975	2.22145e-95	0.610328	0.509	0.164	5.71758e-91	0.00113277	6.66436e-95
Astrocytes	RGMA	2.98829e-16	0.574713	0.322	0.11	7.69127e-12	1.04842e-50	0.789821	0.271	0.042	2.69843e-46	2.5824e-95	0.505658	0.345	0.085	6.64659e-91	2.98829e-16	7.74721e-95
Astrocytes	PLCE1	1.65116e-09	0.52212	0.246	0.102	4.24976e-05	2.83977e-09	0.32548	0.232	0.1	7.30899e-05	3.30752e-93	0.53694	0.358	0.093	8.5129e-89	2.83977e-09	9.92257e-93
Astrocytes	IQGAP2	7.34482e-09	0.503764	0.257	0.111	0.000189041	8.70575e-25	0.689504	0.333	0.103	2.24069e-20	8.76113e-93	0.592569	0.407	0.115	2.25494e-88	7.34482e-09	2.62834e-92
Astrocytes	NDRG4	3.37632e-23	0.737312	0.386	0.116	8.68997e-19	1.03097e-62	0.718231	0.329	0.049	2.6535e-58	9.69967e-93	0.618467	0.41	0.114	2.4965e-88	3.37632e-23	2.9099e-92
Astrocytes	TAPBP	2.91539e-08	0.375189	0.444	0.243	0.000750362	1.59396e-06	0.317229	0.338	0.197	0.0410253	1.04756e-92	0.493915	0.295	0.067	2.69621e-88	1.59396e-06	3.14267e-92
Astrocytes	CBR1	4.64075e-13	0.564758	0.351	0.145	1.19444e-08	7.27538e-37	0.73723	0.435	0.126	1.87254e-32	1.05024e-92	0.599665	0.374	0.102	2.70312e-88	4.64075e-13	3.15073e-92
Astrocytes	CFI	3.7831e-07	0.262712	0.181	0.072	0.00973695	8.89402e-20	0.575866	0.266	0.083	2.28914e-15	1.74233e-92	0.448173	0.232	0.044	4.4844e-88	3.7831e-07	5.22698e-92
Astrocytes	SCP2	6.41875e-07	0.326338	0.38	0.214	0.0165206	2.46079e-07	0.353102	0.406	0.245	0.00633357	2.2328e-92	0.512215	0.548	0.183	5.74679e-88	6.41875e-07	6.69841e-92
Astrocytes	NAV1	9.60524e-31	1.23421	0.632	0.264	2.4722e-26	1.02224e-46	1.25553	0.662	0.242	2.63105e-42	3.31315e-92	0.741433	0.648	0.241	8.52739e-88	9.60524e-31	9.93946e-92
Astrocytes	C1orf122	0.000617872	0.296591	0.602	0.466	1	9.71528e-16	0.681165	0.594	0.328	2.50052e-11	9.07686e-92	0.700554	0.768	0.329	2.3362e-87	0.000617872	2.72306e-91
Astrocytes	LRRC10B	4.40492e-05	0.303616	0.105	0.04	1	7.43757e-22	0.370932	0.145	0.028	1.91428e-17	1.98584e-91	0.48636	0.194	0.032	5.11116e-87	4.40492e-05	5.95752e-91
Astrocytes	B3GLCT	7.07754e-07	0.311521	0.117	0.038	0.0182162	1.21911e-18	0.375721	0.155	0.035	3.13775e-14	3.67931e-91	0.437253	0.199	0.034	9.46981e-87	7.07754e-07	1.10379e-90
Astrocytes	SNCAIP	4.71346e-08	0.516324	0.31	0.151	0.00121315	2.87992e-66	1.2075	0.493	0.106	7.41234e-62	7.18987e-91	0.621036	0.472	0.147	1.85053e-86	4.71346e-08	2.15696e-90
Astrocytes	NACC2	4.76126e-10	0.573886	0.333	0.154	1.22545e-05	2.51622e-34	0.647463	0.309	0.073	6.47625e-30	3.61428e-90	0.512812	0.266	0.057	9.30243e-86	4.76126e-10	1.08428e-89
Astrocytes	FGFR3	1.78106e-33	0.931818	0.269	0.046	4.58409e-29	1.2003e-52	1.04272	0.329	0.06	3.08933e-48	2.00811e-89	0.45884	0.29	0.066	5.16847e-85	1.78106e-33	6.02433e-89
Astrocytes	BCAP29	1.63988e-06	0.420869	0.24	0.117	0.0422071	1.51881e-13	0.415012	0.304	0.124	3.90912e-09	2.95738e-89	0.517632	0.441	0.133	7.61172e-85	1.63988e-06	8.87215e-89
Astrocytes	MAPK1	1.98676e-05	0.327139	0.444	0.277	0.511353	6.26259e-20	0.674757	0.498	0.231	1.61186e-15	7.50658e-89	0.541949	0.606	0.216	1.93204e-84	1.98676e-05	2.25197e-88
Astrocytes	OSGIN2	0.000126365	0.304333	0.164	0.079	1	1.91165e-41	0.662563	0.251	0.044	4.9202e-37	1.30325e-88	0.363784	0.201	0.035	3.35432e-84	0.000126365	3.90976e-88
Astrocytes	LFNG	6.74498e-14	0.513912	0.263	0.088	1.73602e-09	6.00688e-38	0.589115	0.198	0.03	1.54605e-33	2.88642e-88	0.415639	0.206	0.037	7.42908e-84	6.74498e-14	8.65927e-88
Astrocytes	ARF3	4.22996e-09	0.532175	0.404	0.213	0.000108871	6.31265e-18	0.48033	0.324	0.121	1.62475e-13	4.89395e-88	0.518575	0.454	0.14	1.2596e-83	4.22996e-09	1.46819e-87
Astrocytes	SEMA5B	2.93638e-18	0.563004	0.339	0.109	7.55766e-14	4.26617e-22	0.462907	0.198	0.047	1.09803e-17	6.02134e-88	0.439154	0.321	0.079	1.54977e-83	2.93638e-18	1.8064e-87
Astrocytes	FERMT2	0.00392015	0.377506	0.433	0.324	1	1.09029e-09	0.50322	0.435	0.244	2.80619e-05	7.91209e-88	0.649188	0.583	0.214	2.03641e-83	0.00392015	2.37363e-87
Astrocytes	ALDH7A1	1.78929e-10	0.468863	0.351	0.161	4.60528e-06	1.54458e-44	1.02159	0.483	0.139	3.97545e-40	1.06966e-87	0.570567	0.423	0.127	2.7531e-83	1.78929e-10	3.20899e-87
Astrocytes	SALL2	2.61731e-09	0.351591	0.246	0.098	6.73643e-05	3.67808e-24	0.583545	0.261	0.07	9.46665e-20	1.12217e-87	0.480149	0.331	0.083	2.88823e-83	2.61731e-09	3.3665e-87
Astrocytes	GOLM1	6.73221e-16	0.615705	0.643	0.344	1.73274e-11	1.12957e-38	1.00945	0.57	0.205	2.90729e-34	1.6441e-87	0.600756	0.588	0.214	4.23159e-83	6.73221e-16	4.9323e-87
Astrocytes	TECR	2.81809e-05	0.257865	0.696	0.503	0.725321	1.89211e-07	0.365749	0.551	0.356	0.00486991	2.83572e-87	0.593147	0.549	0.195	7.29857e-83	2.81809e-05	8.50715e-87
Astrocytes	SORBS1	8.69651e-30	0.960955	0.456	0.133	2.23831e-25	4.24523e-44	0.898248	0.44	0.113	1.09264e-39	3.59556e-87	0.481979	0.371	0.1	9.25426e-83	8.69651e-30	1.07867e-86
Astrocytes	FABP7	1.53039e-24	0.782507	0.456	0.146	3.93891e-20	1.12169e-86	1.40205	0.536	0.097	2.88701e-82	1.55327e-60	0.434785	0.841	0.442	3.99779e-56	1.53039e-24	3.36508e-86
Astrocytes	NLRP1	3.74294e-05	0.396926	0.281	0.159	0.963358	1.58908e-31	0.751193	0.391	0.118	4.08998e-27	4.25826e-86	0.552013	0.506	0.167	1.09599e-81	3.74294e-05	1.27748e-85
Astrocytes	FNDC4	5.63757e-12	0.487724	0.363	0.153	1.451e-07	4.77909e-26	0.457097	0.208	0.045	1.23004e-21	1.03996e-85	0.38982	0.266	0.058	2.67666e-81	5.63757e-12	3.11989e-85
Astrocytes	CCDC136	2.20399e-07	0.385916	0.327	0.164	0.00567264	1.14123e-32	0.71446	0.275	0.062	2.93729e-28	1.17971e-85	0.478902	0.332	0.085	3.03633e-81	2.20399e-07	3.53912e-85
Astrocytes	TRAPPC6A	6.78993e-09	0.535191	0.281	0.124	0.000174759	2.35906e-07	0.379777	0.237	0.118	0.00607174	3.63874e-85	0.416227	0.301	0.073	9.3654e-81	2.35906e-07	1.09162e-84
Astrocytes	KREMEN1	1.83286e-19	1.00407	0.433	0.172	4.71741e-15	1.94464e-42	0.870212	0.343	0.076	5.00512e-38	1.01101e-84	0.449854	0.253	0.055	2.60215e-80	1.83286e-19	3.03304e-84
Astrocytes	SLC7A11	1.13472e-10	0.597956	0.632	0.397	2.92054e-06	1.36636e-24	0.726885	0.343	0.111	3.51674e-20	1.31216e-84	0.888077	0.447	0.148	3.37723e-80	1.13472e-10	3.93647e-84
Astrocytes	DOK5	2.54167e-16	0.471854	0.228	0.06	6.54176e-12	2.19978e-48	0.58023	0.251	0.038	5.6618e-44	1.31821e-84	0.458243	0.321	0.082	3.3928e-80	2.54167e-16	3.95462e-84
Astrocytes	C4orf48	2.43376e-24	0.902594	0.918	0.583	6.26401e-20	2.86677e-58	1.40292	0.86	0.406	7.3785e-54	1.96782e-84	0.732219	0.929	0.506	5.06477e-80	2.43376e-24	5.90346e-84
Astrocytes	CNP	4.95367e-05	0.304979	0.257	0.143	1	2.55291e-11	0.445304	0.251	0.102	6.57068e-07	2.97895e-84	0.496765	0.378	0.107	7.66722e-80	4.95367e-05	8.93685e-84
Astrocytes	FEZ2	3.87006e-07	0.404378	0.38	0.212	0.00996075	1.00975e-15	0.544599	0.357	0.153	2.5989e-11	3.08639e-84	0.546279	0.431	0.133	7.94375e-80	3.87006e-07	9.25917e-84
Astrocytes	SEPT7	8.80561e-10	0.709217	0.673	0.462	2.26639e-05	5.76853e-20	0.75399	0.831	0.593	1.4847e-15	5.93175e-83	0.793375	0.945	0.626	1.52671e-78	8.80561e-10	1.77952e-82
Astrocytes	TGFB2	1.98377e-13	0.656834	0.298	0.111	5.10583e-09	1.24133e-26	0.893582	0.324	0.097	3.19493e-22	1.16139e-82	0.490365	0.282	0.067	2.98919e-78	1.98377e-13	3.48417e-82
Astrocytes	ITGB8	5.52732e-11	0.493498	0.462	0.229	1.42262e-06	7.5329e-46	0.972296	0.527	0.153	1.93882e-41	1.19155e-82	0.53685	0.512	0.172	3.06682e-78	5.52732e-11	3.57466e-82
Astrocytes	PHPT1	8.86028e-07	0.321407	0.848	0.704	0.0228046	1.51412e-20	0.662957	0.879	0.666	3.89704e-16	1.85834e-82	0.750224	0.929	0.612	4.783e-78	8.86028e-07	5.57503e-82
Astrocytes	SLC9A3R1	1.1252e-06	0.412203	0.31	0.163	0.0289603	1.18064e-10	0.436241	0.382	0.195	3.03873e-06	6.40442e-82	0.43757	0.272	0.064	1.64837e-77	1.1252e-06	1.92133e-81
Astrocytes	ATP1B1	1.32245e-15	0.554934	0.556	0.267	3.40371e-11	9.63824e-22	0.725196	0.662	0.338	2.48069e-17	6.94777e-82	0.588774	0.624	0.235	1.78822e-77	1.32245e-15	2.08433e-81
Astrocytes	B4GAT1	1.55333e-10	0.451278	0.491	0.258	3.99795e-06	1.57257e-19	0.795468	0.454	0.198	4.04748e-15	1.43191e-81	0.3914	0.397	0.116	3.68545e-77	1.55333e-10	4.29573e-81
Astrocytes	SNX3	0.000659519	0.268176	0.404	0.287	1	1.95571e-05	0.324853	0.454	0.302	0.503361	1.43386e-81	0.573524	0.676	0.277	3.69048e-77	0.000659519	4.30159e-81
Astrocytes	SLC16A9	2.90677e-10	0.359599	0.251	0.097	7.48143e-06	5.10051e-24	0.751454	0.29	0.087	1.31277e-19	1.43732e-81	0.490799	0.314	0.081	3.69937e-77	2.90677e-10	4.31195e-81
Astrocytes	NFIA	3.20368e-06	0.336511	0.725	0.528	0.0824563	1.55745e-29	1.03557	0.826	0.513	4.00858e-25	1.97685e-81	0.682987	0.865	0.428	5.08801e-77	3.20368e-06	5.93054e-81
Astrocytes	TOB2	1.79243e-14	0.810573	0.626	0.359	4.61336e-10	8.94316e-10	0.531059	0.459	0.265	2.30179e-05	1.99277e-81	0.538002	0.457	0.147	5.129e-77	8.94316e-10	5.97832e-81
Astrocytes	SCG3	2.68007e-22	0.561514	0.333	0.09	6.89797e-18	3.504e-80	1.14151	0.333	0.041	9.0186e-76	6.2775e-59	0.514542	0.605	0.249	1.6157e-54	2.68007e-22	1.0512e-79
Astrocytes	CHPF	6.39377e-10	0.634373	0.637	0.424	1.64563e-05	4.95752e-18	0.845773	0.589	0.326	1.27597e-13	4.56063e-80	0.589067	0.391	0.118	1.17381e-75	6.39377e-10	1.36819e-79
Astrocytes	CD44	1.8929e-07	0.611976	0.292	0.145	0.00487195	8.80643e-33	0.7467	0.348	0.092	2.2666e-28	9.95848e-80	0.419725	0.196	0.037	2.56311e-75	1.8929e-07	2.98754e-79
Astrocytes	ARAP2	2.40406e-20	0.657175	0.263	0.067	6.18757e-16	7.62357e-42	0.594709	0.203	0.029	1.96216e-37	1.02331e-79	0.382609	0.198	0.037	2.63381e-75	2.40406e-20	3.06994e-79
Astrocytes	HYDIN	1.34483e-06	0.31343	0.246	0.116	0.0346132	3.16659e-08	0.313362	0.169	0.068	0.000815016	1.04786e-79	0.414654	0.209	0.041	2.69699e-75	1.34483e-06	3.14359e-79
Astrocytes	PRUNE2	1.5123e-13	0.38527	0.175	0.044	3.89235e-09	2.25362e-60	0.694241	0.237	0.028	5.80037e-56	1.94377e-79	0.383531	0.175	0.03	5.00288e-75	1.5123e-13	5.83131e-79
Astrocytes	POU3F2	4.87087e-29	0.715782	0.292	0.059	1.25366e-24	2.02718e-79	0.865814	0.304	0.035	5.21755e-75	2.02419e-61	0.317655	0.412	0.139	5.20987e-57	4.87087e-29	6.08153e-79
Astrocytes	PPP2R2B	2.51003e-10	0.452686	0.257	0.101	6.46031e-06	4.00504e-75	1.02832	0.348	0.048	1.03082e-70	5.03086e-79	0.428662	0.431	0.132	1.29484e-74	2.51003e-10	1.50926e-78
Astrocytes	SH3BGRL3	0.000225156	0.37785	0.515	0.363	1	6.42816e-08	0.351387	0.498	0.317	0.00165448	8.24381e-79	0.615114	0.742	0.328	2.12179e-74	0.000225156	2.47314e-78
Astrocytes	PRMT2	1.29695e-17	0.651993	0.737	0.407	3.33808e-13	7.94225e-31	0.970286	0.614	0.274	2.04418e-26	8.72983e-79	0.565189	0.773	0.339	2.24688e-74	1.29695e-17	2.61895e-78
Astrocytes	TSPAN6	0.00330421	0.260515	0.199	0.124	1	0.00219238	0.305151	0.227	0.152	1	1.04605e-78	0.497811	0.347	0.099	2.69233e-74	0.00330421	3.13816e-78
Astrocytes	WWC1	1.37641e-08	0.357835	0.327	0.154	0.000354259	1.43056e-40	0.657167	0.304	0.063	3.68198e-36	6.93858e-78	0.37973	0.274	0.065	1.78585e-73	1.37641e-08	2.08157e-77
Astrocytes	WSCD1	7.42866e-17	0.760039	0.339	0.121	1.91199e-12	1.14459e-43	0.650225	0.271	0.048	2.94595e-39	1.15408e-77	0.400066	0.31	0.08	2.97037e-73	7.42866e-17	3.46224e-77
Astrocytes	LRRN3	1.98169e-12	0.598336	0.257	0.089	5.10046e-08	1.80016e-77	1.50316	0.382	0.057	4.63326e-73	3.19141e-51	0.320014	0.35	0.123	8.21405e-47	1.98169e-12	5.40048e-77
Astrocytes	SPECC1	5.04066e-21	0.682431	0.339	0.103	1.29737e-16	1.88094e-77	1.2426	0.435	0.074	4.84117e-73	3.60044e-65	0.388041	0.465	0.164	9.26682e-61	5.04066e-21	5.64283e-77
Astrocytes	RNF141	3.63557e-06	0.383559	0.298	0.161	0.0935724	6.16788e-26	0.641491	0.367	0.118	1.58749e-21	3.16988e-77	0.381216	0.363	0.104	8.15864e-73	3.63557e-06	9.50964e-77
Astrocytes	PCDH10	1.0206e-13	0.613142	0.251	0.082	2.62681e-09	1.05291e-75	1.02046	0.382	0.057	2.70998e-71	4.41868e-67	0.319996	0.446	0.149	1.13728e-62	1.0206e-13	3.15873e-75
Astrocytes	CXXC5	5.54469e-11	0.584107	0.678	0.437	1.42709e-06	5.35233e-42	1.22413	0.686	0.288	1.37758e-37	1.92663e-75	0.50081	0.613	0.238	4.95875e-71	5.54469e-11	5.77988e-75
Astrocytes	CHCHD5	0.00191837	0.27137	0.351	0.243	1	3.07039e-08	0.376297	0.411	0.24	0.000790256	4.97635e-75	0.478174	0.525	0.192	1.28081e-70	0.00191837	1.49291e-74
Astrocytes	FADS2	3.84271e-08	0.573089	0.404	0.225	0.000989037	2.83551e-33	0.941277	0.459	0.153	7.29805e-29	8.82356e-75	0.642758	0.52	0.193	2.27101e-70	3.84271e-08	2.64707e-74
Astrocytes	LAMP1	1.13762e-07	0.358923	0.649	0.44	0.002928	1.64393e-19	0.69278	0.536	0.257	4.23115e-15	1.98994e-74	0.52815	0.485	0.172	5.12172e-70	1.13762e-07	5.96983e-74
Astrocytes	SDK2	7.33034e-35	1.0433	0.596	0.194	1.88668e-30	1.77545e-72	1.26558	0.478	0.093	4.56965e-68	2.36952e-74	0.382949	0.324	0.089	6.09868e-70	7.33034e-35	7.10857e-74
Astrocytes	JAM2	5.10111e-08	0.268739	0.292	0.133	0.00131292	1.78789e-18	0.459853	0.295	0.099	4.60167e-14	1.17735e-73	0.496982	0.355	0.107	3.03027e-69	5.10111e-08	3.53206e-73
Astrocytes	CNDP2	7.69815e-08	0.480686	0.339	0.173	0.00198135	7.92183e-12	0.456372	0.251	0.101	2.03892e-07	2.10695e-73	0.387217	0.326	0.091	5.42286e-69	7.69815e-08	6.32084e-73
Astrocytes	WSCD2	5.03335e-07	0.392973	0.123	0.041	0.0129548	2.91289e-22	0.53255	0.145	0.027	7.49719e-18	1.70607e-72	0.322532	0.136	0.02	4.39107e-68	5.03335e-07	5.1182e-72
Astrocytes	COX6A1	2.00545e-05	0.309658	0.719	0.536	0.516162	2.5704e-14	0.660828	0.739	0.509	6.61571e-10	1.79898e-72	0.669133	0.919	0.594	4.63023e-68	2.00545e-05	5.39695e-72
Astrocytes	HMGCS1	8.02929e-06	0.641941	0.491	0.339	0.206658	4.79228e-46	1.5471	0.556	0.184	1.23344e-41	2.78115e-72	0.938794	0.723	0.34	7.15813e-68	8.02929e-06	8.34346e-72
Astrocytes	FAM84B	0.000890909	0.391434	0.175	0.098	1	1.4769e-22	0.789356	0.329	0.11	3.80124e-18	3.9314e-72	0.483698	0.23	0.052	1.01186e-67	0.000890909	1.17942e-71
Astrocytes	HEY1	1.25822e-05	0.387564	0.234	0.119	0.323839	4.43581e-72	1.11791	0.444	0.08	1.14169e-67	6.83842e-62	0.466852	0.318	0.097	1.76007e-57	1.25822e-05	1.33074e-71
[truncated: 3,887 more rows]

## Sheet: Gene Signatures
Celltype Signatures used to score individual cells as seen in Figure 5.
Microglia (Obtained from McKenzie et al., 2018 (Curated by comparing and combining from Zhang2016 and Darmanis2015 markers))	Microglia (Gosselin et al.,2016)	Astrocyte (Obtained from McKenzie et al., 2018 (Curated by comparing and combining from Zhang2016 and Darmanis2015 markers))		Neurons (Obtained from McKenzie et al., 2018 (Curated by comparing and combining from Zhang2016 and Darmanis2015 markers))		Choroid Plexus (PangolaDB)		Pericyte (Song et al.,2020)	Schwann cells			Pollen et al., 2019 PMID: 30735633
OLR1	TNF	GPR98		DLX6-AS1		TTR		PDGFRB	MPZ			Report card (Human Primary and Human Organoid)		Support
CCL4	HSPA6	AQP4		CNR1		KL		C1QTNF1	SOX10			1	Interneurons	DLXG-AS1, GAD1, ERBB4
CD74	DOCK4-AS1	GJA1		SYT1		CHMP1A		NOTCH3	PLP1			2	Newborn Excitatory Neuron	NEUROD6, NRP1, UNC5D, KCNQ3
GPR183	CAPNS2	ETNPPL		SYNPR		SLC26A11		SLC6A12				3	G2/M	MKI67, TOP2A, BUB1
CCL3	LINC00854	BMPR1B		GABRA1		AQP1		PTGDR2				4	Glycolysis	BNIP3, VEGFA, HK2
CCL4L1	FCGR1CP	SLC1A2		RELN		CLIC6		PRELP				5	U2 (Unknown)	GPATCH3, PROX1, PDGFRA
ITGAX	TLR1	GJB6		VIP		SLC4A10		COLEC12				6	Hindbrain	HOXA3
CCL3L3	PARP15	SLC4A4		GAD2		SOSTDC1		GEM				7	Microglia	C3, CCL3, C1QC
RGS1	LOC100419170	RYR3		GABRG2		HTR2C		FRZB				8	Choroid/Ependymal	TTR, PIFO, OTX2
MSR1	PTCRA	SLCO1C1		GAD1		CLDN1		LRRC32				9	U1 (Unknown)	PKHD1, CRX, MUC16
PLEK	ANKRD22	AGT		GABRB2		CLDN3		EHD2				10	Excitatory neuron - deep Layer	CRYM, FEZF2, NPR3
C3AR1	FAM157A	F3		STMN2		LY6E		FOXL1				11	Glycolysis other	PDK1 , LHX9, FABP3
C3	TCTEX1D4	CLU		RAB3C				FHL2				12	Outlier	RPL genes
CLEC7A	CLEC7A	CLDN10		TAC3				SMOC2				13	Maturing Excitatory Neuron	FGF12, SATB2, MEF2C
SPP1	NAIP	SLC39A12		KIT				PRX				14	G1/S	HELLS, CLSPN, CENPU
IL1A	FAM157C	ATP1A2		SCG2				SLC38A5				15	Mesenchyme	COL3A1, DCN, COL1A2, TWIST1
CH25H	ACPP	RANBP3L		GRIN2A				CSPG4				16	Pericyte/Mural	BGN
DHRS9	FCGR2C	ATP1B2		KCNC2								17	Early Radial Glia	PAX6, LIX1, HMGA2
IL1B	NAPSB	EDNRB		GABBR2								18	Glycolysis other 3	PEG3, PKIB, CELF4
HAVCR2	HELB	SDC4		CCK								19	Radial Glia	HES1, VIM, GLI3
CD83	HAVCR1	GPR37L1		MEG3
CCL2	TFEC	GABRA2		MYT1L
BCL2A1	MMRN1	SLC25A18		SNAP25
PTPRC	ANP32A-IT1	EFEMP1		ROBO2
HLA-DRA	VENTX	FGFR3		VSNL1								Cross-correlations to reference datasets
SAMSN1	TLR5	NCAN		SCN2A
SLA	TMEM106A	SLC7A11		SLC4A10								Cell types	Dataset
CD53	LOC101927730	WIF1		RTN1								Excitatory Neurons	Pollen et al., 2019, Nowakowski et al., 2017, Bhaduri et al., 2020
SRGN	IFNLR1	MGST1		INA								Inhibitory Neurons	Pollen et al., 2019, Nowakowski et al., 2017, Bhaduri et al., 2020
GPR34	TLR6	GFAP		ELAVL2								Radial Glia, oRG, cycling radial glia	Pollen et al., 2015
ADAM28	FAM177B	ALDOC		PLCXD3								Astrocytes, Glial precursors	Tanaka et al., 2020; Nowakowski et al., 2017
CX3CR1	FCGR1A	ATP13A4		GRIA1								Microglia	Gosselin et al., 2016; Nowakowski et al., 2017; Zhong et al., 2017; Bhaduri et al., 2020
MS4A7	C9orf66	SLC13A5		NRXN3								Choroid Plexus	Pelligrini et al., 2020
P2RY12	BNC2	TPD52L1		KCNQ5								Perivascular, pericytes	Vankandewijk et al., 2018; http://betsholtzlab.org/VascularSingleCells/database.html
TLR1	CDCP1	LRRC16A		UCHL1
VSIG4	TNFSF18	GLI3		PNMA2
LCP1	TLR7	SLC14A1		RIMBP2
CYBB	FCAR	STON2		SYT4
B3GNT5	TREML1	PSD2		OLFM3
CD86	LINC01468	CPE		OPRK1
LAPTM5	MS4A14	IL33		VSTM2A
CSF1R	LOC148696	DIO2		SRRM4
TLR2	PTGER4	ID4		DCLK1
CD84	CIITA	SOX9		LINC00599
NABP1	SIGLEC9	GPAM		ZMAT4
C1QB	C2-AS1	SFXN5		PCSK2
SCIN	TLR2	RNF219-AS1		CKMT1B
HLA-DPA1	LOC105375218	TRIL		FSTL5
ALOX5AP	GPRIN3	MRVI1		NELL2
EGR2	TLR3	CHI3L1		PGM2L1
SLC2A5	CELF2-AS1	SPARCL1		ARL4C
FPR1	XIRP1	PAX6		RYR2
DOCK8	KLHL6	CHRDL1		RAB3B
ARHGAP25	SIGLEC14	LINC00499		GRIN2B
NLRP3	TLR8	PPAP2B		CALB2
ST6GAL1	CLEC5A	PAMR1		FRMPD4
LPCAT2	DLEU7-AS1	ALDH1L1		CAMKV
AIF1	SLC11A1	GABRG1		CHGB
FCER1G	AS-PTPRE	SPON1		CXCL14
FOLR2	HIST1H2BG	ELOVL2		CAP2
FYB	SIRPB2	RFX4		DLX1
KBTBD8	LOC100129083	KCNN3		CSRNP3
INHBA	SIGLEC7	SERPINE2		GDA
BLNK	CSF2RB	ACOT11		ZNF385D
SOCS6	LOC101927069	GPR125		CHRM3
IRAK2	PTPRC	FAM107A		GRIK2
P2RX4	SCIN	ACSL6		GRIN3A
RHOH	KIR3DX1	LGI1		NAP1L3
LHFPL2	ARRDC5	MT3		KCNJ3
ADORA3	CD84	P2RY1		KCTD16
THEMIS2	GPR65	PAPLN		STXBP5L
NCKAP1L	SLC37A2	NTRK2		CDH9
TLR7	TMEM236	ACSBG1		PTHLH
FAM105A	FGF20	S1PR1		CNTNAP2
GBP2	MAMDC2	DDAH1		FGF13
A2M	CCR5	MLC1		TAC1
ATP8B4	LINC01160	EMX2OS		PCLO
RASGEF1B	C9orf106	ADCYAP1R1		ST8SIA3
IKZF1	MSLN	STOX1		PWAR6
RGS10	F2RL1	BBOX1		KCNJ6
RUNX1	LINC01410	SCARA3		KIAA1456
TAL1	TLR10	RORB		SYT16
FCGR2A	AANAT	GRAMD1C		SLC12A5
TNFSF18	FKSG29	GPC5		RGS4
SH2B3	HIST2H2AC	IQCA1		PWAR1
LCP2	RPGRIP1	PREX2		CLSTN2
KLHL6	TNFSF8	FAM189A2		GABRG3
REL	SIGLEC11	SLC1A3		ERBB4
ITGAM	CXorf21	TUBB2B		PTPRR
PTAFR	LOC102724323	LAMA1		NRIP3
HCLS1	FCGR1B	MGAT4C		ENTPD3
RP11-212I21.4	HPSE	DNAH7		NAPB
EVI2B	LY75	C1ORF61		SCN8A
PIK3AP1	CD180	DCHS2		REEP1
ETS2	ADAM28	RP1-68D18.3		FGF14
CXCL8	IL10	PRSS35		FRRS1L
PIK3CG	FRRS1	PPP1R3C		SYT13
IPCEF1	CMKLR1	AK4		RP11-145P16.2
MRC1	IGSF6	LINC00982		SERTM1
MS4A4A	S100Z	TRPM3		SNAP91
TREM2	LINC01907	RGS20		SCN1A
ABCC4	CLEC17A	SLC6A11		SLITRK4
TRIB1	REL	CST3		FGF12
HLA-DMA	MRC1	SELENBP1		PCDH8
MPEG1	ITGAL	FAM171B		ZCCHC12
FCGR3A	MS4A6A	HEPACAM		MIR124-2HG
CD300A	RUNX1	SLC15A2		NEFL
CD69	CCL3L1	HEPH		TMEM130
IGSF6	LILRB1	GRM3		RP11-679B19.1
CCR5	EBLN2	LGR4		GALNTL6
APBB1IP	C20orf197	CACHD1		PLCB1
CD14	PDCD1LG2	ABCD2		SV2B
PTPN6	BMF	MYBPC1		GPR158
HPGDS	LINC00264	CRB1		ZNF204P
ARHGDIB	ANKRD36BP1	TMEM47		SV2C
B4GALT1	CCL4	RP11-437J2.3		MIAT
IRAK3	RGS1	SLC1A4		VWC2L
LYN	TMEM150B	CKB		MAP7D2
PLXDC2	SPTLC3	PPP1R1B		CLVS2
FGL2	RAB39A	AHCYL1		KCNB1
C5AR1	HSPA7	RP4-673D20.6		VSTM2A-OT1
UBAC2	CCL3	HSD17B6		SV2A
KCTD12	FCGR3B	SLC16A9		DIRAS2
P2RY13	SIGLEC16	RP4-673D20.3		SLC6A15
LAT2	SPN	PHGDH		CNTN5
MS4A14	CCR1	RP11-731J8.2		SCN3B
DAGLB	CD300LB	LRRC3B		ADD2
HLA-DPB1	LINC01909	FAT1		ATP8A2
TNFSF8	LOC101929331	GABRB1		C11ORF87
IL10RA	ANKRD44-IT1	GPM6A		CNTN4
IL1RAP	RUNX2	HHATL		VWC2
CMTM6	RHOH	SLC25A48		PTPRT
SYNDIG1	TAGAP	GLUD1		LINGO2
LUCAT1	CLEC19A	NTM		TAGLN3
IL6R	DAPP1	BCAN		CELF4
LINC01141	ADAMTSL4-AS1	A2ML1		PPM1E
SGK1	CD69	CABLES1		ZNF804A
PRKCH	ATP8B4	LMO3		PCP4L1
LPL	LINC01480	ABCC9		RPS6KA6
PDGFB	OSM	WFS1		SYTL5
FCGR1A	TMEM154	ACSS1		SPHKAP
DOCK2	HIST2H2AB	FAM167A		BTBD11
CSF3R	C5AR2	DTNA		MTUS2
DUSP6	ZFPM2-AS1	CTD-2353F22.2		CSMD3
GPX1	CD300LF	MOXD1		RBFOX1
CTD-3252C9.4	IL1A	CTNNA2		SCG5
ZNF812	TBC1D3P1-DHX40P1	DKK3		ST8SIA5
TMEM52B	CD300C	SNTA1		LPPR4
AOAH	LOC729737	ADHFE1		SERPINI1
PLAUR	KCNJ5	KIAA0319		NMNAT2
TBXAS1	RIPK3	FAM184A		PARM1
LRMP	PTGER4P2-CDK2AP2P2	KIAA1161		GRIP1
SKAP2	WDFY4	LIX1		SULT4A1
ELF1	C5orf58	ADCY2		STXBP1
TYROBP	B3GNT5	PLTP		CADPS
CTSC	CTLA4	LINC00299		PCDH11Y
IRF8	PTAFR	EZR		GPR83
CCR1	ADGRE2	SCG3		SHISA9
CXORF21	CYBB	MAPK4		BCL11A
SYK	GPR34	LHX2		CDH8
NEDD9	SERPINB9P1	LRIG1		RCAN2
AKAP13	CACNA2D4	AC002429.5		ENC1
ARHGAP15	CD226	OAF		GRIA3
SERPINB9	ARL11	ADORA2B		SLC7A14
RP11-283G6.6	NABP1	FREM2		DPP6
RP5-1031D4.2	PIK3CG	C2ORF72		SIAH3
SLC11A1	LOC100506142	PRDM16		B4GALT6
TCOF1	GPR84	CDH20		LPHN2
ST8SIA4	PSTPIP2	HIF3A		DCX
RP11-196G18.3	ALPK1	ACACB		PAK3
ANKRD22	LILRA2	RGR		PEG3
KLHL6-AS1	SCIMP	CHR22-38_28785274-29006793.1		NPY1R
FCGR1B	CCL3L3	SHROOM3		SHANK2
HLA-DRB1	HIST2H2BF	PDLIM3		CAMK1G
SELPLG	CD86	ZIC2		GABRA4
LIMS1	SP140	PHKA1		RP11-314B1.2
PRRG4	TMEM156	PITPNC1		CDH18
TRIM38	RNASE2	CYP2J2		CREG2
CASP1	PIK3R5	LSAMP		EPHA5
MED12L	PLBD1	PLXNB1		BEX1
ACSL1	LOC101928304	SLC7A2		DISP2
CXCR4	ITGB3	GPR143		PLXNA4
LYVE1	TTN-AS1	ASPH		SLIT2
SOAT1	SERPINA1	CD38		ENO2
SLC7A7	DPRXP4	AIFM3		C8ORF34
RBM47	TRPC2	GNA14		BEX2
CXCL16	SLFN12	PBXIP1		SUSD4
ADAP2	FPR2	PTPRF		FAXC
PTGER4	SUCNR1	NADK2		GRM5
CTSS	LINC00578	KCNJ10		CIT
TNFRSF13C	MB21D1	PTCHD1		SNHG14
IL13RA1	RBM47	MEIS2		OPCML
HIF1A	DOCK11	LRP4		ATP1B1
LPAR5	MS4A7	TNIK		HOOK1
PMAIP1	PIK3R6	SLC7A10		DLX6
RNASE6	APOC4	PMP2		FRAS1
ZCCHC6	ACSM5	CYP4V2		GLRA2
MTHFD2	SAMSN1	RNF182		SYN2
CTSB	C3AR1	B3GALT1		GRIK1
TLR4	PLXDC2	WWC1		NAP1L5
RP11-489O18.1	OCLM	LRRC8A		NEGR1
ITPR2	SFT2D2	GRAMD3		MAP2
CD4	ARL5C	GPT2		PLD5
MAFB	CEACAM21	ACSS3		EPHA7
KLF6	ELF4	FGF2		SST
IL18	FCGR2A	GLUL		BEX5
IL4R	DOCK8	GAREML		LONRF2
MAN1A1	C16orf54	NWD1		KIAA1549L
PTPRE	LAIR1	CADM1		UNC80
EMR2	AOAH	NHSL1		GABRB3
S100A11	MS4A4A	INTU		HCN1
KB-1507C5.4	SLC16A5	AMOT		CRH
EMB	CPED1	SLC18B1		LINC00632
BATF3	IL1RN	COL5A3		HMP19
EGR3	CLDN7	GLIS3		SLC17A7
RP11-350G8.5	CPVL	ACKR3		RAB6B
UCP2	FPR1	NDRG2		DNM1
CTTNBP2NL	SNX20	RNF43		GABRA5
SLCO2B1	CCL4L2	DOCK7		UBE2QL1
USP53	SYTL3	CSRP1		LANCL3
CHSY1	PLAG1	PLIN5		GPRASP1
PLIN2	BTK	PDGFRB		RASGRF1
PIK3R5	ALOX5	HOPX		CACNG3
SIGLEC10	SAMD9	TTYH1		CDK5R1
NKX3-1	HLA-DRB5	AQP4-AS1		CDH7
AGPAT9	BTBD19	PLA2G5		HPCAL4
LILRB4	FGD2	NHS		MAL2
TRIM22	LOC100506691	RP11-806O11.1		SYNGR3
TGFBR2	OR52N4	TTLL4		NCALD
ALPK3	CD33	PLSCR4		THRB
MOB1A	CCL4L1	ZFHX4		DYNC1I1
RTTN	ABCB4	LINC01314		TMEM132B
RNASET2	DIP2A-IT1	MRO		FAM153B
ENPP1	GHRL	MYO10		CACNA1E
PDK4	GAB3	PPARGC1A		NDNF
LY86	ANKRD18DP	ITGA7		NPTX1
MYOF	PARVG	GPRC5B		PLCH1
UBASH3B	MNDA	CYP4F11		ELAVL4
NPL	SIGLEC8	BMP7		CNNM1
SMAD3	HLA-DMB	MFGE8		NPR3
TNFRSF10B	COL8A2	PSAT1		CD200
GLIPR1	CTSC	FUT9		OLFM1
GNB4	MSR1	DAPK1		CRHBP
PDE3B	PLA2G7	NRXN1		SCN7A
LPAR6	CATIP-AS1	SORBS1		KCNT2
C1QC	C19orf35	PON2		PRMT8
C1QA	FGL1	SLC2A4		SORCS3
SMAP2	SIGLEC10	MGLL		FAM65B
EIF4E	LILRA1	RHOJ		B3GALT1
CPVL	EGR2	PTGDS		GRIA2
KCNMB1	RNASE3	PIPOX		CPLX2
NCF2	PSMD6-AS2	THSD1		NOS1AP
RP6-99M1.3	CYSLTR1	YAP1		SLITRK3
ATP6V1B2	HAVCR2	RP11-517I3.2		THSD7A
LGMN	ZNF121	ACBD7		NAP1L2
TGFBR1	IL10RA	NEBL		CD24
PRDM1	LPCAT2	HRSP12		RGS7
PLAU	ZNF321P	FAM171A1		AMPH
SPTLC2	DOCK2	EYA1		HTR2A
RHOG	LOC153684	ENHO		PCDH11X
MNDA	VSIG4	ARHGEF26-AS1		MLLT11
CD276	CD274	RP11-320H14.1		RGS8
FMN1	LOC101929798	EFNA5		ATP2B2
MS4A6A	TIGD4	MEGF10		ERICH3
IL1RN	IL18	CDC42EP4		SLC4A8
ITGB2	PCED1B-AS1	CAMK2G		CNTN3
ELL2	TNFRSF10C	GRIN2C		NT5DC3
MYC	CYTIP	VAV3		ARX
PARVG	NFATC2	SMOX		KIAA1324
RP11-452F19.3	CCRL2	NPAS3		CALB1
NFKBID	STAB1	ITM2C		NBEA
SERPINF1	BLNK	ABLIM1		SNTG1
DAB2	PLEK	FAT3		TACR1
HLA-DMB	LRP1-AS	PTPRZ1		NETO1
MALT1	MICB	LINC01354		DAB1
MAP2K3	LRRC25	SLC30A10		RFPL1S
GPRIN3	TGFBR1	SEMA4A		SLC38A1
PTGS2	MIS18BP1	UG0898H09		CACNA1B
CCRL2	RGS18	MFAP3L		RPH3A
MPP1	LOC101929117	PGM1		MYO16
RUNX2	EBI3	ITPKB		CCSER1
SFMBT2	TNFRSF13C	FGFR2		44442
MILR1	TMC8	SASH1		SYN1
MIS18BP1	GPR183	PRODH		KIAA1217
AC009542.2	HIST2H2BA	GPR56		EPHA4
IFI16	MILR1	SLITRK2		NOL4
CLECL1	HLA-DOA	FGD6		HS6ST3
MICAL1	NCF4	RHPN2		RP11-1086I4.2
C10ORF128	APOBR	SLC39A11		NDRG4
SCIMP	MPEG1	TPCN1		LGI1
BHLHE41	LOC101928429	POU3F2		ARHGAP36
MESDC1	C3	MT1E		DLGAP1
CYTIP	ZNF816-ZNF321P	EFR3B		RP11-284N8.3
ABL2	RASGRP4	SDC2		NELL1
RP11-552D4.1	IL6R	HPR		CHN1
RHBDF2	C2	NEK6		HSPA4L
HK2	ADORA3	MRAS		PAM
GAB3	SP140L	EPHB1		KHDRBS2
SERPINE1	NFAM1	PCDHGC3		RGS7BP
RNA5SP151	LILRB4	NTSR2		CYP4X1
RP11-96K19.4	BMP2K	GDPD2		FXYD6
SORL1	NCKAP1L	SDS		GPR22
SP100	CARD11	KAL1		SLC44A5
RP11-511H23.2	FAM60A	PYGM		HTR2C
ZNF415P1	TNFRSF11A	NQO1		LRRC7
PILRA	MASCRNA	FKBP9		CACNG8
PAG1	SLC2A5	RAB34		CDH13
RCBTB2	IKZF1	STK33		KALRN
RP11-142M10.2	SH3TC1	TNS3		ASNS
MIR222HG	RAB38	BRINP2		ELOVL4
ETF1	USP6	PTN		STAT4
FGD2	VAV1	KLKB1		KCNC1
LYZ	GAPT	ZFYVE21		STEAP2
FAM102B	BCL2A1	GABBR1		MICAL2
TMEM71	IL12RB1	ASTN1		SLC2A13
SIGLEC8	M1AP	C1S		CNKSR2
RIN2	ITGB2-AS1	CNTNAP3		LGI2
PLCB2	NRROS	MSI2		FABP3
C1ORF162	TRAF3IP3	SORCS2		COL21A1
STK10	FCGR3A	NRCAM		ATCAY
VMP1	STK26	NAT8L		GRIA4
HMGB1P21	MYO7A	SLC9A3R1		GUCY1B3
CAPG	CSF1R	ACP6		TSPAN13
ZBTB1	TNFRSF10A	CDHR3		AFF2
MEF2C	DDX60L	SLC48A1		NEK10
LINC00936	SLC7A7	FAS		BEND4
TNFSF15	ACKR2	CTD-2282P23.2		COL12A1
XIRP1	MKNK1-AS1	CAT		IGFBP5
WDFY4	ZNF90	RP11-390P2.4		CRYM
NRROS	CD300A	TP53BP2		VAT1L
RP11-174G17.3	PTGS1	NOTCH2		PLK2
CCL20	SLC2A9	AC016716.2		PRLHR
RP11-448G15.3	ADPGK-AS1	KIAA0195		ADCYAP1R1
IL16	SLC1A5	CDH10		CSMD1
ABCB4	ITGAX	SOX2		SLC10A4
ZNF217	NFKBIZ	WDR17		CHL1
CELF2-AS1	CASS4	RP11-384F7.2		WBSCR17
RP11-691H4.3	CTSS	NDP		IGSF3
FMNL3	TRIM34	SIRPA		SLC26A4-AS1
PDPN	RHBDF2	ME1		RIMS2
TM6SF1	SRGAP2B	AP003025.2		PRKCE
EDEM1	LINC01176	EFHC2		RP11-180N14.1
SIGLEC14	CH25H	OPHN1		PWRN1
FCGRT	LPAR6	PCDHGA3		KCND3
ANKRD44	TBXAS1	SYTL4		TUSC3
BNC2	ST8SIA4	CXCL14		RIMS3
RP11-415J8.3	ITGA9	ACOX2		RP11-595O22.1
DIAPH2	BMS1P4	RP11-806K15.1		CNTNAP4
SERPINA1	ITGAM	FMN2		ACOT7
RNF144B	CISH	LIFR		WASF1
SYTL3	CEP295NL	NKAIN3		NUDT11
SUSD6	PLA2G4A	ADD3		ZNF483
RP11-281P23.1	PRAM1	RND1		DPY19L2P1
NFATC2	EMB	RLBP1		BSN
CASS4	ADGRG5	FARP1		SLC6A1
LINC00676	ADCY7	FUT10		NXPH1
FLT1	NUAK2	KIAA1671		TMEM246
SAT1	MAP3K8	RP11-768G7.1		MRAP2
RANBP2	RBM12B-AS1	TGFBR3		ARPP21
SLC15A4	IRAK3	DAG1		PWAR5
RAP2B	PIK3AP1	EMX2		CYFIP2
NR4A3	LOC101928517	APOE		NPAS4
CYFIP1	TOR4A	ALDH7A1		HTR5A
MYO1F	TRIM6-TRIM34	PRKD1		SH3GL2
CASP10	ADRB2	ENO1		XKR4
SRGAP2	PATL2	PHYHD1		CAMK4
GNA13	LOC102724297	CSGALNACT1		LINC01102
RP11-107E5.3	ITGB2	CYBRD1		NDST3
STX11	P2RY6	FIBIN		OXCT1
FGD4	NRIR	VIM		D4S234E
CYP19A1	LINC01268	TMPRSS3		ADCY2
EVI2A	FCGBP	HSPB8		SEZ6L
ZEB2-AS1	CD14	EPHX1		GOT1
CD300C	C10orf55	NT5E		TTC9
DLGAP1-AS2	LINC00671	SOX5		TUBB2A
FKBP5	RNVU1-15	ALDH2		ADAM22
SAMD9L	RASSF1-AS1	MT2A		CHRNA6
C10ORF54	TAL1	ARHGEF26		CDK14
CD163	TMPPE	SYCP3		KIF21A
CPED1	NCF2	MERTK		SVOP
ZNF700	GPR132	GPC5-AS1		NYAP2
PABPC1	BIN2	LFNG		NETO2
HLA-DQA1	ERN1	DCLK2		ELMOD1
MKNK1	KCNK6	CTD-2353F22.1		TCEAL2
CLEC2B	DIAPH2	SEMA4B		KMO
IFNGR1	RNVU1-14	AHCYL2		PEG10
STK17B	LOC101927954	NR2E1		FRY
DDX39A	KCNK13	APLNR		EYA4
CPM	ZNF124	PYGB		KCNA4
MLXIPL	HHEX	PHF21B		DAPK1
EPB41L2	LPAR5	ARHGEF4		KCNIP4
TMEM156	PRRG4	CACNB2		TRPC4
CDC42EP3	ARHGAP25	ALDH1A1		MAGEE1
FAM46A	OTUD1	MT1G		AP1S2
PELI1	PLCB2	EGFR		ZNF519
GLDN	NCF1	CTH		TMEFF2
SRGAP2C	IRF5	TOM1L2		MAGI1
HIVEP3	THEMIS2	MAOA		SLC6A17
CDKN1A	LINC01150	LGI4		CPNE4
WDR91	KBTBD12	ZNF98		LAMP5
JDP2	SOCS6	TCF7L2		TMEM178A
DHRS3	CYTH4	CPNE6		MAP1B
OTUD1	LOC399715	TLCD1		NRSN1
ANXA5	ERP27	HGF		COL19A1
AC007556.3	LOC105369438	SLC7A11-AS1		TBC1D30
GGTA1P	IKBIP	TMEM56		SNHG23
VAMP8	OLFML2B	MIAT		RP11-438B23.2
RP11-804H8.6	LOC100507006	CXCL2		PROX1
AKR1A1	ABCC4	SLC44A3		CACNA1C
PRKAB1	SIGLEC5	RP11-120J1.1		NSF
LIPA	EVI2B	SYNE1		AK5
RP11-342F17.1	TRIM38	PALLD		MDGA2
NR4A2	HIST1H3D	CPT1A		CCDC184
MERTK	UHRF1	PFKM		ZNF385B
MGAT1	C11orf45	ZHX3		CHRM2
CTSH	PLVAP	SCRG1		KCNH5
STK38L	TFCP2L1	ANKFN1		RBM24
CTD-3014M21.1	SLCO2B1	PRELP		KCNIP4-IT1
PPARG	RASAL3	TENM2		GNB5
GIMAP8	LOC101929719	CTNND2		SVEP1
LINC00152	LNPEP	RP11-275H4.1		THSD7B
RNF149	TMEM255B	BDH2		CLIP3
LPXN	SYK	RP11-598O12.1		TENM1
C5ORF58	LHFPL2	MACF1		DKK3
DGKA	ZC3H12D	GSTM5		MYT1L-AS1
RP11-707A18.1	LILRB2	SLC25A33		HSPA12A
SRGAP2B	DENND2D	BBS2		SNCA
METAP1	SELL	SALL2		CBLN2
C15ORF39	LILRB3	RP11-563J2.2		KIAA1107
MEF2A	FGL2	FERMT2		SNX10
CD226	LOC374443	RP11-582J16.4		CDKL2
ELMO1	C1orf112	RP11-436D23.1		HOMER2
CLIC1	SASH3	OMG		TOX3
ZFP36L2	LCP2	DPYSL3		NREP
AAED1	LOC100506178	TRPS1		RBFOX2
TAGAP	LOC105372397	TOX		DRP2
TNFRSF1B	ARID3A	SH3PXD2B		HAPLN1
RP11-701P16.2	MYO1F	TMEM136		TENM2
ZFPM2-AS1	PLCG2	ADD3-AS1		SORCS1
AF127936.5	FAM129A	AP000462.1		SAMD12
GIMAP4	HIST1H2BF	RP11-436K8.1		TUB
BAG3	CSF3R	PRKG1		GNAL
STAT6	NLRP3	MIR99AHG		ATRNL1
MAP3K8	ARHGAP30	AHNAK		FREM1
SIPA1L2	CARD9	CA12		NEUROD6
RP11-946L16.2	TRIM22	CHPT1		SCN3A
TNFAIP8L3	SOAT1	MASP1		ANKRD30B
SPHK1	CHEK2	EYA2		TRHDE
BRAP	DSC2	PARD3B		GPRASP2
FCGBP	ZNF217	ECHDC2		CTC-340A15.2
HCK	PPP4R1L	EGLN3		PNMAL1
PGM2	HK2	NACC2		ZNF536
TFEC	P2RY13	RP3-525N10.2		THY1
CD274	LOC102724163	RHOBTB3		AP3B2
BCAR3	ADAMTSL4	MT1X		DPP10
N4BP2	CD53	SLC6A1		NRG3
CTD-2006C1.2	RNASEH2B-AS1	PTAR1		SEZ6
OGFRL1	LOC101927865	PCSK5		CLVS1
LUZP1	HCK	SLC3A2		FGF9
CDCP1	OLR1	LINC00461		CAMK2B
EIF4EP1	STEAP3	PLOD2		RAB27B
NFKBIZ	CARD14	FLRT2		PNOC
RP5-998N21.4	NLRC4	ADRB1		EPHA6
PLEKHO1	RNASE6	RP11-106M7.1		CACNA2D1
STK4	LIPG	ARHGAP32		EPHA3
NCOA4	ADAP2	NBPF14		ASXL3
CTB-114C7.4	IL1B	CD109		JPH4
AC002044.1	CC2D2B	PLCG1		ERC2
AC006978.6	CABP4	IFT27		SIDT1
GRN	DISP1	NBPF19		KIAA1024
TLR6	WNT5A	SLC2A12		SCAI
RNVU1-19	TRPM2-AS	BRINP3		ANK3
GAL3ST4	TYMP	CNN3		EPB41L4B
ZNRF2	ZBTB37	ITGB4		GLRB
RP6-159A1.4	LOC102724360	METTL7A		KIAA1211
CEP170	TNFRSF1B	C1ORF110		TENM3
CNPY3	IRF8	ANKDD1A		ADARB2
CLEC4A	PTPN6	MCC		CACNA2D3
PBDC1	CYP2S1	CTSH		MEG8
AKNA	LAT2	CTC-498M16.2		SLC24A3
CYSLTR1	ARHGAP9	RRS1-AS1		JPH1
MR1	OSCAR	SGCD		COL25A1
CYP2R1	KCNE3	NFATC4		CHRM3-AS2
CTSL	CX3CR1	BAALC		RANBP17
SRGAP2-AS1	FAM105A	LPIN1		KCNA3
CAP1	TBX19	ITGA6		C10ORF35
MFSD2A	RPL23AP64	RP5-968J1.1		PCDH19
NEAT1	ST14	RP5-858L17.1		INPP5F
MTHFD1L	RNVU1-4	EHHADH		SLC16A14
CD55	LOC105371414	PCYT1B		CKMT1A
PGM5	SP100	TULP3		DLG3
MGAT4A	LILRA4	RGN		SLC32A1
TLN2	TIFA	CTD-2266L18.1		RP13-487P22.1
HLA-B	SFMBT2	C14ORF159		ATP2B3
RP11-41O4.1	KCNQ1	ZNF423		CACNA1D
B2M	PSORS1C3	FAM227A		UNC13A
RP4-781K5.5	CYTL1	IGFBP7		TCEAL6
LINC01374	LINC01141	PLEKHB1		RP11-713C5.1
KIAA0226L	GALNT4	IGSF11		CDO1
G0S2	TMEM119	NEO1		ARHGAP28
LINC01094	RNVU1-20	KCNA2		PREPL
NFKB1	ZNF600	AXL		GPR12
ADAM17	C19orf38	KIAA1958		KCNIP1
C10ORF11	ATP7A	ZNF404		DGKB
ARRDC3	IL2RG	LGALS3		RSPO2
CDV3	LINC00921	PTPRS		NRXN1
SH3TC1	LRRC37A6P	MMD2		SLITRK5
AXL	GSN-AS1	PAQR8		NUDT10
GCH1	IL4I1	CNTFR		FAM78B
BACH1	RTTN	SRI		PRKAA2
SYAP1	CARD6	C16ORF89		PTPRD
PLA2G4A	NCF1C	LTBP1		ANK1
SRGAP1	GLUD1P3	CMYA5		PDE10A
GABPB1	ITPRIPL1	LAMB2		KRT222
IRF5	LINC00865	PIK3C2A		LMO7
MASTL	LOC101927051	AASS		CDH12
GLUD1P3	DOK3	OSBPL11		ITPR1
RCOR1	ALOX5AP	VAC14-AS1		KLHL13
ARPC2	RREB1	SLC25A20		RASD2
RP1-225E12.2	DEF6	TGFB2		STOX2
BAZ1A	HFE	TTPA		GAP43
CREM	NLRP1	NPFFR1		KSR2
RP11-1008C21.2	SERPINB9	CHDH		LYPD6
GMFG	MAP4K1	TLR4		PLEKHA5
AD000864.6	EDA2R	FAM213A		PTCHD4
GBP1	NCK1-AS1	OLFM2		GPHN
CLEC5A	SLC16A3	AADAT		BCL11B
DENND1C	GAL3ST4	SOX21-AS1		HLF
RP11-141B14.1	IGF2BP3	SLC38A3		SGSM1
PANX1	KYNU	LRP1B		DNER
DENND3	FLJ32255	F8		DIRAS3
FPR3	DPYS	FADS2		WIPF3
FUT4	CASP1	HSDL2		PRRG3
HS3ST1	ABI3	PLIN1		SNRPN
THBD	C5AR1	NNT-AS1		LHX6
TNFAIP3	LYZ	HTRA1		NLGN1
DOCK10	CCL20	GPC4		GNG3
FGR	PUS10	LINC00839		TCEAL5
ELK3	OXER1	RAPGEF3		PDP1
FTL	TREM2	IDH2		TRHDE-AS1
SPATA13	SAMD9L	ACO2		GLRA3
CYTH4	CFLAR-AS1	ZIC5		CBLN4
ITGB5	IRAK2	TMED8		GPLD1
MCL1	RCN3	TET1		FBN1
TMEM106A	FOLR2	RP11-617F23.1		RP11-145P16.3
RP11-575A19.2	DTX2P1-UPK3BP1-PMS2P11	ASAP3		ADAMTS6
GNL2	WNT2B	CYSTM1		HPRT1
PTGS1	HCLS1	AC090625.1		VLDLR
CHCHD7	HLA-DMA	DDIT4L		FOXG1
MDM2	HTR2B	PFKP		NOV
MYO9B	STX11	MID1		GPR176
RAB31	HPGDS	PTCH1		RAB15
CD300E	PPP1R3B	CUBN		GDAP1
UBA7	LOC100131626	APC		DOK6
ADAMTSL4-AS1	SPP1	FBXL7		HDAC9
RGS18	MYOF	NKAIN4		MARK1
EML4	DDI2	TEAD1		SCN2B
RP11-589N15.2	B4GALT1	IFITM3		ADCY1
HLA-E	LOC101928126	KIF21A		RNF207
ARRB2	FERMT3	UNG		DLX2
SLC1A5	LILRA6	RP11-517I3.1		RP11-53O19.3
LINC01268	IER3	KCNJ16		B3GALT2
LYST	LOC101928020	ADCY8		SLITRK1
CLEC9A	LTB4R2	MAOB		CES4A
RP11-439A17.10	PDE3B	GPM6B		ADRBK2
RP11-67L14.1	ST6GAL1	CASC10		OSBPL10
DOCK4-AS1	ZNF141	CLDN12		SRRM3
APAF1	TMIGD3	MT1F		ARHGEF3
RPA2	TMEM52B	PCDH17		MCF2
MSN	PLAC8	MYH15		SCN9A
SLC26A2	ZNF888	ANGPTL4		PENK
RASSF5	CD58	ATP13A5		FAM135B
HPS3	LY96	DTX1		GABRB1
PTPRO	DUSP27	FBLN1		SLC25A12
MARCKS	ITPRIPL2	ZNF334		CCNA1
HCCS	FUT4	TMEM150C		RP11-707M1.1
C1ORF132	ENTPD1-AS1	MTSS1L		PDE2A
TNFRSF10D	MX2	LINC01158		NECAP1
BTG3	CLCN5	DOK5		CXXC4
ZFP36L1	PAG1	PNPLA7		ABCA5
CMTM3	SFXN2	ASAP2		UPP1
TPM3	MERTK	FOXG1		RYR3
RPL18P10	LOC102724050	FZD4		TMTC1
DOCK11	SPNS3	BRINP1		FBXL2
RP3-340N1.2	LRMP	TMPRSS5		WSCD2
ZNF3	HIST1H2AE	RORA		LPPR5
SNX9	IFI16	RP11-116O18.3		LRRTM2
SSH1	TTF2	CDH2		RP11-531A24.3
TSPYL5	APOBEC3G	DPY19L3		HRK
UGCG	ARHGAP27	ASRGL1		DNAJC6
DDX21	KCNMB1	SLC44A2		RGS6
LRRFIP1	LOC102724265	MPP6		KCNIP2
CXADR	HIST1H2AD	KCTD15		PPARGC1B
HEXB	RNU5A-1	LINC01114		PDYN
MX2	TNFAIP3	PLEKHG1		PLS3
RAB7B	TNFRSF10D	FYN		AMER3
NAB2	P2RY12	CFAP70		CISD1
TMED5	CARD8-AS1	CAPN2		CACNB4
RP11-53B2.2	GNGT2	PLEKHA6		SSTR2
RP11-480C22.1	IFNGR1	PLCD1		RALYL
COTL1	KBTBD8	TEX15		AHI1
DUSP5	HK3	NRG3		SLC9B2
FAM149A	SOWAHD	HHIPL1		NR2F2
PALD1	LCP1	WDFY3-AS2		STMN1
KCNQ3	POC1B-GALNT4	PDE7B		SSX2IP
SPRY2	INPP5D	NFIA		CNTNAP5
GCNT7	ODF3B	GOLIM4		PLXNC1
PTGES3P1	ZFHX3	MTM1		TTC39C
DDX3Y	HLA-DQA1	NBPF26		ANO4
RP11-24F11.2	NFKBID	USP40		GRM1
MB21D2	SUMO4	WASF3		FRMPD3
RNPEP	HIST1H4E	ERLIN2		ARNT2
EDN1	FYB	PCDHGA10		TSHZ2
POU2F2	C10orf128	TPP1		CADM3
MFSD1	PLAU	RP11-426D19.1		GRM7
ARHGAP26-IT1	IL17RA	ZNF521		PTPRN
DEPDC7	APBB1IP	SOX9-AS1		PRKCB
SPRED1	MYC	PTPLAD1		CAMK2A
RP11-114F10.3	GIMAP8	FZD8		YWHAH
LINC00649	CD1D	SUOX		HECW2
BTK	PCED1B	COLCA2		GOLGA8B
RPS2	CASP8	SSPO		CNTN1
IFI44L	TGFBR2	CDS1		KIF3A
ITPRIP	POMK	MT1M		MDH1
FRMD4A	SUSD6	DECR1		UNC5D
RGS17P1	IL15RA	BAI3		SYBU
F13A1	MR1	S100B		SYT14
TLR10	LRRK1	XRCC6P4		ABCA6
DKC1	TMEM86A	CHN1		NGFRAP1
SNX29	HACD4	IL17RB		FGF14-IT1
CYTL1	MLKL	TUSC7		KCNH7
PLEKHO2	PLK3	PLEKHO2		ZNF273
GSN	RUBCNL	ZNF827		LNX1
NAA15	CD83	HRH1		INPP4B
MMP19	HLA-DRB6	NDRG4		GABRA3
ZNF143	IL13RA1	ALDH6A1		ANKRD18CP
SP140L	ELF1	PEX11A		SP8
DR1	ZNF460	ERBB2		B4GAT1
AC058791.1	GPR160	RFTN2		PRKAR2B
CIITA	UNC93B1	PTPRG		DACH2
WASF2	JAK2	NEK11		NR2F1-AS1
ZNF267	DPP4	MARC2		DLX5
FMNL1	OLFML3	EIF4EBP2		NLGN4Y
RP11-126O1.4	LYL1	S100A13		SLC16A7
CREB3	HLA-DPA1	COLCA1		SYT17
CBWD2	MRC2	RP11-510I21.1		MLK4
C16ORF54	ANG	IL17D		LYPD6B
ZC3HAV1	FKBP5	F11-AS1		NCDN
DAPP1	CD68	CTA-243E7.1		IL1RAPL1
CHD1	ACRBP	SEL1L3		REEP5
TMSB4X	TLDC2	APEH		LRRC2
ADPRH	ERAP2	GPR171		C2ORF80
RP11-624C23.1	GIMAP2	SCD5		SNHG24
PECAM1	GMIP	TSPAN7		TMEM200C
RPS6KA3	UBR5-AS1	GARNL3		SP9
GLRX	DENND3	CBX3P3		GNG2
KDM6B	CD4	SRGAP3		UNC13C
ID2	APOBEC3F	ENKUR		GREM2
C5AR2	HAMP	LRRC75A		BASP1
RNF122	ATM	ITPR2		BHLHB9
TNFRSF10A	LIPC	PARVA		CRMP1
CDC42SE1	TMIGD2	GPR19		MORN4
ITGA5	FBP1	TTC30A		YWHAG
CD33	SLC9A7P1	LRTOMT		SCAMP5
EIF2AK3	HLX	DST		EFNA5
TLR3	SLC17A9	AC114877.3		TRIM23
RPS11	ANKRD44	ENPP5		KAZN
RAB39A	GBGT1	NR2F1-AS1		KCND2
SLC12A6	LINC00539	SOX21		ABAT
EIF4A3	A2M	DHRS3		MIR7-3HG
ZNFX1	ZNF660	LINC00943		ITGA8
MYLIP	DENND1C	RP11-90E5.1		PDE1B
PARP14	TAS2R5	PDE4DIP		LRRTM3
INPP5D	SUSD3	C3ORF70		KLC1
KDM7A	PYCARD-AS1	PPARA		ARHGAP20
KYNU	PDCD6IPP2	IGDCC4		USP9Y
AC008592.5	NCMAP	CERS1		RP11-2E11.9
GTPBP4	ZC3H12A	PRKCA		EFNB3
AC074289.1	PALD1	CHL1		SYT10
RASGRP3	APOBEC3C	TLE1		TTC39B
SLC9A9	RNU12	DCXR		CDKL5
USP15	MMP14	FOXRED2		HTR5A-AS1
INHBA-AS1	DLEC1	CH17-472G23.4		SLC22A17
TMEM176B	DAB2	AGL		TACC2
ATP13A3	PROX2	ACAA2		TUBA4A
ARID5A	TCIRG1	FAM118B		RGMB
MBD4	IFI30	IFT43		PCDH18
RPS19	C1QC	SLC35C2		FLRT3
RP11-343N15.2	MGAT4A	AMER2		LDB2
IFNGR2	ZMYND15	HES1		TMEM196
GPR160	REEP4	MAPKAPK3		MAP6
ACTR2	LOC100130298	RP11-597D13.9		RP11-509E10.3
ZFHX3	EPSTI1	AC025811.3		PTPN5
MYL12A	FHOD1	CA8		OXR1
RPS16	N4BP2L2-IT2	COL28A1		TBC1D9
GSAP	DZIP1L	RFX2		AKAP6
ACY3	ZNF816	SSPN		SPOCK1
AC007327.5	UBA7	ACADVL		AKR1C2
CD300LB	DPEP2	APCDD1		SLC25A4
AC091492.2	IL16	SLC2A10		NPTX2
RP11-172E10.1	SIRPB1	NTRK3		RTN3
SWAP70	HCG4B	PFKFB2		CALN1
APOC1	LINC01094	LRP1		PTGFR
CBFB	LOC100130357	CYR61		RUNX1T1
RP11-484N16.1	MYO1G	FSTL1		ATP1A3
PLK3	RGL3	FSIP2		RIMKLA
NRBF2	LOC283922	PDLIM5		GPR137C
SDCBP	PGM5P2	RASSF4		EGFL6
CD37	VNN2	CDH4		XK
RAB32	LAPTM5	DHTKD1		TCEAL7
FAM135A	TNFSF13B	RAB6B		FAM153C
STAMBPL1	CCDC18	PCDHGA2		TARBP1
PCED1B-AS1	TMEM173	ILDR2		AJAP1
CTD-2282P23.2	KCTD12	PPP2R5A		DGKI
RP11-12O16.1	IKBKE	PTPN13		PLS1
CASP4	RPS6KA1	C20ORF194		TSPYL4
RAP1A	LOC648987	ARHGEF6		TSPYL2
RP11-946L16.1	SLC4A7	ZNF516		PAK7
KLF10	CXCL8	CYP46A1		ANK2
HS6ST1	ABCA1	MCCC2		LINC01551
DTX3L	SSH2	THBS3		SLIT1
SLC25A37	FAM46A	AGFG2		FNDC5
CXORF40B	P3H2	RP11-475O23.2		LRRN3
GRASP	IGSF10	KIAA1755		SOBP
ARRDC5	CEP135	GABRA4		KIFAP3
YTHDF2	LOC102723809	INHBB		TMEM35
HOMER1	C1QB	ARHGAP31		SPINT2
HSPA6	N4BP2	TKT		CDS1
OLFML3	AGAP5	CCDC163P		GPR149
PARP4	PLEKHM1P1	MAGI2		NEFM
GM2A	BISPR	GREB1		DOCK3
SUCNR1	ARHGAP15	NLGN3		LSAMP
EHD4	CFAP74	CYFIP2		EPDR1
TNFRSF11A	ARHGAP4	RP11-768G7.2		NTRK3
EZR	LOC101926963	SRPX2		ADAM23
LRRK1	OAS1	S100A16		NRSN2
CDK6	SPTY2D1-AS1	SLC13A3		B3GALNT1
CD93	CCDC88B	LRAT		GNG4
CORO1A	LYVE1	PIR		LLNLF-187D8.1
LYPLA1	MKNK1	BHMT2		CDH10
DPYS	LOC400043	SEPT3		IGF1
AMZ2P1	CECR1	PLEKHA7		FAM81A
HENMT1	B4GALT4-AS1	CTC-457E21.1		AL132709.8
TPD52L2	TNFRSF12A	TECR		RP11-293K20.3
AC002059.10	ATP11C	GEM		RP11-177H2.1
TREM1	PTGS2	PAQR6		CHD5
ZNF490	WAS	PPP2R2C		KIAA2022
SP140	BACH1	AC012456.3		FAM19A2
P4HA1	SGK1	DGKG		MGAT4C
RNU6-151P	STXBP2	ALDH4A1		BEND6
CITED2	ASGR2	MYLK		KCNQ5-IT1
GATM	HSPA1B	LINC00391		LRRC49
RNF135	RAPGEF6	C8ORF37		NECAB1
RP11-513G19.1	FANCD2	SPX		ATPIF1
NPC2	HLX-AS1	LPHN3		PTPRN2
E2F3	STAMBPL1	ASTN2		RP11-93K7.1
ERMAP	PLD4	ELMO2		LRRC39
RP11-160H22.3	SKIL	CHRNB1		DNAH6
LST1	LPAR2	RPL31P54		LRCH2
P2RX7	KLRA1P	FBXO2		RP11-437J2.3
NUP54	BCO2	C5		PALM2
ATM	GCNT2	ZNF671		PCP4
LINC00996	TIMM23B	PRCP		SLC47A1
SCAMP2	FOSB	FAM181B		TRIM9
EEPD1	NPL	AC004019.13		L1CAM
IGSF10	LOC100289580	TRIM9		GULP1
ACTB	PLAUR	RP11-437J2.4		KCNA1
CSF1	RNF125	LSAMP-AS1		UBE2T
DOCK4	CASP4	CYB5B		RUSC1
ATF3	RNFT1	ANK2		CFAP36
AC244021.1	CYFIP1	KALRN		RGS5
RP11-733O18.1	CASP10	WNT7B		R3HDM1
RP11-153M7.3	SELPLG	LETM1		DCC
ADAMTSL4	IER5	NR1D1		DNAJC12
HLA-DRB6	ADPRH	RP11-776H12.1		RRAGD
DCTD	LMLN-AS1	RP11-444D3.1		MPPED1
TNFRSF21	EML4	CHST1		LRFN5
DCSTAMP	GLIPR1	GLDC		NAALAD2
SKIL	NHLRC2	PPP2R2B		RNF150
SIGLEC9	RNVU1-19	ADI1		HUNK
RP11-443B7.3	CD93	POU2F1		MACROD2
SLC25A25	RNF149	AC074391.1		CPEB3
RP11-154D6.1	PARP14	PON3		BAG4
SLC16A3	MAML3	RP11-145O15.3		SLC35F4
PEAK1	SH2B3	GNAO1		GRIP2
MGST2	RNASET2	SNCAIP		ANO3
LINC00964	TMPRSS4-AS1	DLC1		COCH
GSTM1	USP53	GPD2		PIP5K1B
LINC-PINT	SLC22A18	SMO		TMEM178B
RP11-750H9.5	LMNTD2	MTHFD1		FZD3
MB21D1	RNF122	SREBF1		CTC-304I17.1
RP11-556E13.1	TNFRSF10B	RP1-167O22.1		ACSL6
SP3	KIAA1551	FJX1		PPM1H
RP11-439A17.9	NLRC5	PI15		TBR1
SGPP1	CMTM7	GFRA1		ANKRD19P
DBI	ADPGK	DDR2		CHRNA2
ARPC1B	MFSD4B	DCUN1D1		CACNG2
ATP1B3	PRDM1	RP11-630A13.4		RGS12
MYH9	ZNF846	DAAM2		ARNTL2
RP1-18D14.7	IL1RAP	HAP1		RNF165
ARID3B	LOC100128108	COQ9		PKP2
RP11-356M20.3	CREB3L2	ALDH9A1		ABI3BP
RP11-442G21.2	C1orf162	ABHD3		AASDHPPT
RP11-445F6.2	CXCL16	KNDC1		ECE2
OS9	LINC01529	CXCL5		ZNF91
PARN	RYR1	NINL		EGFEM1P
RP11-448A19.1	HMOX1	MAST4		PKNOX2
VASH1	ZNF100	TMEM229A		CPNE6
ANKRD44-IT1	LOC100505549	ANKRD45		FAT3
UHRF1BP1	PYGL	PLCB1		KCNMA1
CXCL12	FGD3	POU3F3		RP11-588P7.2
RP4-717I23.3	CLEC2D	GPR75		MAP3K9
RPS6KA1	CCDC134	MKLN1-AS		PPP2R2B
RREB1	CD37	SDC3		BAI3
CFLAR-AS1	ZNF808	CSPG5		PTPN3
PLVAP	CLEC4A	CTB-113D17.1		GMCL1
RP11-82L18.2	HLA-DRB1	ERBB4		AP3M2
EIF3L	NBPF8	WBP2NL		C5ORF30
CREG1	PLD1	NAV2		DGKE
RP11-677N16.1	EP400NL	TMEM164		CAMTA1
C14ORF37	ZFP36L2	MRVI1-AS1		GUCY1A2
SLC4A7	TEP1	PRDX2		JAKMIP2
CTD-2371O3.3	SYT6	LRRN3		HELLPAR
ADAM9	ZCCHC6	PRDX6		GSTA4
RP11-473O4.1	LOC100129917	PMP22		GRPR
OSBPL11	FMO4	ZNF285		KCNK1
ZNF708	COLGALT1	PLD2		RP1-239B22.5
RAPGEF2	IL4R	SYBU		STS
FCGR1C	STARD5	KLF15		KCNN2
RP11-1082L8.3	SORL1	EEF2K		RXFP1
WNT5A	CEBPA	GALC		ST6GALNAC5
SLC35A3	FFAR4	MOCS1		FHOD3
JAZF1	BHLHE41	EPHX2		COL11A1
CAPZA1	FAM111A	FNBP1		RP11-731J8.2
APOBEC3C	SP110	AEBP1		SLC4A3
MYD88	SERPINF2	NR2F1		IQCJ-SCHIP1
OAS1	CNTRL	RALGAPA2		DUSP26
ANKRD10-IT1	DHRS9	RAMP1		ANKRD26
MIOS	ZNF85	FRMPD2		ADAMTS9-AS2
TSR1	LRCH3	CLIP4		GPR123
RP11-815J21.3	KANTR	MYOM1		ALDH1L2
RP11-439L18.1	FAM212A	COL11A1		ANKRD55
PHC2	ITGB7	MOK		FBXO16
AP1B1	ZNF267	AASDH		PDE3A
USP6NL	NAGA	ABCC8		DDX25
ATF6	BTAF1	CHST10		RHBDD2
EIF3G	JAK3	CNTN1		GFOD1
PLSCR1	RGS2	GATM		CORO6
CHST14	TBC1D2B	CTDSPL		RP11-434B12.1
RP11-21M7.2	TMPO-AS1	SSX2IP		FAM110B
DNAH1	LOC101928143	DDX25		TSPAN5
DCLRE1C	HLA-DQB1	PHLPP1		TSPAN7
RP11-274J7.2	SPI1	C1ORF228		ANKRD36B
MOB3A	RNF213	NPNT		MLLT3
RHEB	ASXL2	SYT9		SRGAP3
RP11-347P5.1	SPPL2A	RP11-424M22.3		SNAP25-AS1
RASSF3	ITIH4-AS1	ARHGAP5-AS1		MAP9
LITAF	MAF	RP11-319G9.1		LINC00473
MBNL1	C1QA	DYNC2H1		OSBPL3
UTP14A	HLA-DRA	JAKMIP2		ST8SIA1
CMTM7	SLA	TMEM9		GLS
DNMBP	LY86	ZNF209P		HMGB3
TFRC	STAT5A	LDHD		ZIM2
NAGA	CMTM6	ARRB1		NEDD4L
FHOD1	LOC100506388	EPHA4		RAB3A
RP11-483P21.2	PTPRJ	TUBB2A		SLC26A8
PACSIN2	RNU5E-1	ATP8B2		CLSTN1
LPIN2	ZBTB26	KIAA1407		KIAA0319
ADPGK	ZNRF2	LINC01532		TBC1D24
LINC01375	RASSF10	CGRRF1		RP11-1134I14.8
RP5-1033H22.2	LTB4R	STRIP2		RNF180
CTC-428H11.2	TVP23C	FABP5P4		RP11-981G7.1
FBP1	TLR4	SESN3		IGFL4
SPRY1	ABHD15	KATNAL2		ANKRD46
CSNK2A2	MSH5	GLB1		SETBP1
SLC25A25-AS1	LRCH1	LINC00899		TRANK1
LINC00884	ANXA2R	FAM217B		JAKMIP1
CD180	SPATA13	GAN		NHP2L1
FAM91A1	TSSK4	AUTS2		AC144833.1
MCM9	FMNL3	SYT11		ZNF667
LINC01480	APOC2	RAB30		SRSF12
ARHGAP18		MBNL3		CALM3
CALCR		CRYAB		GAPDHP66
FAM198B		ESRRG		TMEM14A
RNF168		LONRF2		HSPB3
CD164		MEGF9		RAB3IP
GMEB1		WDR6		GPM6A
LINC00987		MAPK10		ASIC2
TPT1		COL16A1		EIF4E3
RP11-53B2.3		TFAP2C		PLCB4
RP11-16E18.3		TMOD2		SYP
SNORA67		BCL2		SHC3
FAS		HS2ST1		ANKS1B
SIDT1		FAH		ZNF112
FAM177B		CBR1		LINC00342
RP11-488L18.4		PEX12		RP11-509E10.1
SLC7A8		MGC16275		CCDC64
CAPNS2		HERPUD2		RP11-762L8.6
RP11-1082L8.4		GRINA		ANKRD20A5P
FOSL1		FEZF2		C11ORF63
CMKLR1		HPSE2		GRB14
FAM96A		KIF1A		RIC3
RNF145		DNAAF5		CNRIP1
JMJD6		PDE4D		LRRTM4
RASSF2		NEK1		PHYHIP
CHD7		LANCL2		RNF175
AC004593.3		BZRAP1		KCNQ5-AS1
MYO1E		NCAM1		NEFH
BIN2		RIMKLBP2		FAT4
TBK1		RPE65		PPME1
TLR5		C17ORF70		SOX11
NRP2		HSPA7		RP11-4O1.2
RP11-557H15.4		LINC01550		OLA1
SUSD3		SEMA3D		GABRA2
AC127904.2		ANO5		FAM169A
SNORA40		BMP2K		MYO5A
OLFML2B		SEC14L2		ROBO1
PNP		PCDH9		INHBA-AS1
IL10		NRP1		VAMP4
GIMAP7		KCTD6		C16ORF45
RP11-30B1.1		ARHGEF12		ZNF25
RP11-96D1.10		ABAT		ADRA2A
RPL21P123		DHRS4-AS1		EPB41L1
RP11-631M6.3		FAM168A		NNAT
RIN3		ADD1		ATP6V1A
TAF2		HARBI1		ANKRD18B
ISG20L2		TMEM241		EPB41L3
ABI1		LINC00693		SLC24A4
ATP6V0E1		GNG12		SLC26A4
TRA2B		GRAMD1B		PAK1
OSM		ATP13A4-AS1		AC010127.3
MAT2A		HKDC1		HMGCLL1
ENTPD4		ZNF680		PROX1-AS1
LINC01545		MTMR1		SLC35F3
MITF		PAICS		ATP2B1
BCAS2		ARNT2		OPRM1
RP11-53B2.4		SLC27A1		WNT10B
TPM3P9		NRBP2		LINC00643
GNAI3		EPS15L1		SH2D5
ROCK1		SLC25A53		FAIM2
FCAR		ARHGAP5		SEC61A2
CHST11		CIART		RASGRF2
GPR84		KCTD21		UNC79
SLC39A10		COQ10A		PCDHAC2
RP11-1020A11.2		ATIC		ME3
EEF1B2		HILPDA		NRG1
MAF		REPS1		WDR17
KLF3		PFKFB3		EML5
NUAK1		CRYL1		CCSAP
SH3BP2		CAMKMT		ANKRD20A7P
CTD-2353F22.2		IQCH-AS1		LRRC8B
MAGT1		ITGB8		SARS
TMEM39A		PCDHB5		RP11-236L14.2
RP11-631M6.2		GLI2		NPAP1
ARHGAP6		FAM198A		GALNT13
GIT2		ZFP2		SLC25A14
COL8A2		TMEM132B		PTPRO
ESCO1		CRYZ		PHTF1
RP11-283G6.5		VEGFA		CACNA1A
PMM2		CADM3		VDAC3
RIPK2		GAS8		DSTYK
PDK3		TST		SLC9A2
ZNF12		HEY1		KITLG
SLC2A9		PRDM5		SS18L1
RRM2B		C1ORF21		RP3-368A4.5
CLCN5		LINC00595		NTN4
FLVCR1		TBL1X		MFSD4
AC084082.3		FAM71F2		MAGEL2
MYO7A		AC008067.2		GOT2
CD80		FOXO1		VWDE
CH17-437K3.1		RNF170		CASC15
NAMPT		ATP6AP1L		FAM133A
PMS1		STEAP2		NME5
LY96		RAB31		NPAS2
HS3ST4		RP11-504P24.8		DLGAP1-AS5
CLPB		TMEM161B-AS1		FAR2
PIK3R1		APPL2		GALNT8
ZNF335		PARP3		ICA1L
RP11-1149M10.1		DPF3		RBM11
RP11-815J21.1		WDR49		STMN3
BCAT1		BCKDHB		NDST4
MMRN1		CGNL1		RP11-379F4.4
NLRP4		CDO1		RP3-525N10.2
VHL		ASF1A		POLR3A
LONRF3		MINK1		ZNF804B
ATXN1		TMEM220		LDOC1
CAPZB		ITGAV		RP11-701H24.5
CECR1		GLUD2		NHS
IL10RB-AS1		IGSF1		SLC37A3
IL6ST		PARD3		MEPE
RP11-960L18.1		UQCRC1		KCTD8
MAML2		OXTR		ASAH2B
ELF4		MROH7		ICA1
ARPC5		LDHB		PRR16
TXLNB		SLC41A3		TRIM36
RP1-261D10.1		BOC		REPS2
ARID5B		RAVER2		FAM216A
ITGAL		FZD7		TMEM132D
STK24		ARL6IP6		ARHGAP44
RP11-177H13.2		SH3BP2		FUT9

## Sheet: GPC cluster ref
Reference dataset: Tanaka et al., 2020
Reference GPC cluster markers				Glial Precursors' cluster markers
gene	p_val_adj	avg_log2FC		gene	p_val_adj	avg_log2FC
NDUFA4L2	0	1.87226		CLU	0	2.19316
DLK1	0	1.65325		CRYAB	0	2.02771
PTGDS	0	1.54733		PTN	0	1.95575
ALDOA	0	1.28067		NTRK2	0	1.92079
NEAT1	0	1.22297		GFAP	0	1.77864
ENO1	0	1.21686		MT3	0	1.76877
FTL	0	1.0601		ATP1A2	0	1.7513
VIM	0	1.00884		GPM6B	0	1.73233
NTRK2	0	1.0086		SPARCL1	0	1.68164
CDKN1A	0	0.995239		SCD	0	1.62633
PGK1	0	0.990184		WLS	0	1.59201
STC2	0	0.975402		LY6H	0	1.57542
DDIT4	0	0.959304		NES	0	1.50084
DDIT3	0	0.95705		SLC1A3	0	1.48283
TPI1	0	0.945659		TTYH1	0	1.40715
CHPF	0	0.845725		VIM	0	1.38611
MT3	0	0.821098		NMB	3.46255e-243	1.33057
FAM162A	0	0.800821		IFITM3	5.97649e-174	1.32843
EDNRB	0	0.797501		ITGB8	0	1.30127
BNIP3	0	0.762682		PSAP	0	1.29035
GAPDH	0	0.728507		SYNM	0	1.27227
SLC2A1	0	0.724905		NEAT1	3.02064e-221	1.2358
SAT1	0	0.717312		LYPD1	0	1.20515
CXCR4	0	0.711698		EDNRB	0	1.18201
PKM	0	0.697168		ADGRG1	0	1.17978
GPM6B	0	0.685444		METRN	6.44226e-284	1.17789
SQSTM1	0	0.681742		MGST1	0	1.16128
HSPA5	0	0.6808		ID4	0	1.15916
ANGPTL4	0	0.677061		ID3	1.44691e-185	1.15722
RPS27L	0	0.675944		QKI	0	1.15112
ADM	0	0.669836		IGFBP2	1.54203e-237	1.09965
C1orf61	0	0.662138		SOX2	0	1.07509
LDHA	0	0.649952		DCLK1	6.22619e-238	1.07122
PTN	0	0.641771		PLTP	0	1.06565
TRIB3	0	0.633636		PEA15	0	1.06036
SERPINH1	0	0.622157		GRIA1	0	1.04908
MGST1	0	0.610741		BNIP3	3.71335e-87	1.04215
ATF3	0	0.609756		CRISPLD1	3.72042e-269	1.03372
FTH1	0	0.607485		TKT	4.17026e-180	1.03124
ANXA5	0	0.606812		EFNB3	4.36747e-181	1.0164
P4HA1	0	0.601564		ITPKB	7.98739e-290	1.01257
ARF4	0	0.600286		LIFR	6.30166e-267	1.00796
MPC1	0	0.592377		CA12	2.30617e-276	1.00278
ENO2	0	0.589802		DDR1	0	0.987012
SLC16A3	0	0.58403		JAM2	0	0.986796
PEA15	0	0.582933		C1orf61	1.85753e-152	0.977106
SOX2	0	0.582693		FBLN5	0	0.97234
LGALS3	0	0.572043		SPOCK2	0	0.968259
BTG3	0	0.561714		SYT11	3.19351e-265	0.956667
HSPB1	0	0.556122		ABCA1	2.40497e-225	0.956176
P4HB	0	0.553122		MEGF10	1.34793e-294	0.94841
HILPDA	0	0.543613		FAM162A	3.9837e-82	0.941168
YBX3	0	0.533561		PLA2G16	3.09251e-273	0.940188
SCD	0	0.529801		TMEM47	3.75216e-288	0.939547
SLC2A3	0	0.514464		PIFO	0	0.938238
SDCBP	0	0.51138		CRB2	0	0.937645
SLC3A2	0	0.501731		PTPRZ1	0	0.935236
SERPINE2	0	0.500463		C1QL1	2.97093e-194	0.926439
B2M	0	0.500146		BAALC	0	0.925082
PSAT1	0	0.499128		IFI27L2	7.09221e-202	0.920273
SHMT2	0	0.494468		HILPDA	1.16114e-82	0.917786
PIR	0	0.492713		AQP4	1.49846e-142	0.916429
SPARCL1	0	0.48956		CHPF	2.16184e-186	0.914848
RCN1	0	0.486287		FTH1	3.10731e-227	0.906011
INSIG2	0	0.479784		UBL3	1.41243e-230	0.899625
CD63	0	0.477759		MLF1	3.58927e-246	0.885854
HSPE1	0	0.474075		C5orf49	1.3537e-284	0.883414
GPI	0	0.471147		RFX4	0	0.881193
ID2	0	0.4708		FAT1	9.48981e-201	0.880787
EIF4EBP1	0	0.468524		S100B	3.09726e-123	0.875789
PSAP	0	0.46757		CETN2	2.89045e-196	0.867263
TTYH1	0	0.466427		CANX	2.2584e-212	0.865046
GDF15	0	0.463439		CNN3	4.67549e-206	0.863239
MASP1	0	0.458951		ZIC1	2.17838e-280	0.854886
IGFBP2	0	0.448622		LGALS3	5.75786e-137	0.850286
TGIF1	0	0.446493		ATP1B2	2.86104e-258	0.846768
NXPH4	0	0.445406		NRCAM	3.51084e-198	0.843999
SERP1	0	0.443392		NCALD	1.87834e-262	0.823077
CYCS	0	0.431889		ATP1B1	2.35624e-177	0.82071
GADD45A	0	0.421257		TPBG	2.50048e-142	0.818796
CEBPD	0	0.411341		ENO1	8.00653e-148	0.81762
PRDX1	0	0.406308		PSAT1	6.19071e-196	0.810425
NOL3	0	0.402355		NDFIP1	7.87761e-158	0.810243
HES4	0	0.397262		IFITM2	3.26319e-85	0.806071
ZFP36L1	0	0.397054		KIF1A	1.96615e-200	0.79068
AK4	0	0.394954		GLIS3	1.86168e-220	0.790666
CA12	0	0.390469		NR2F1	2.84626e-158	0.787759
TRMT112	0	0.388811		PRTG	4.10921e-206	0.786983
IFI44L	0	0.379882		PHEX	0	0.78378
HSPD1	0	0.379095		LAMP1	7.83418e-165	0.777356
NPC2	0	0.378842		LRRIQ1	4.38446e-236	0.77469
VEGFA	0	0.375455		TMBIM6	3.45207e-191	0.772132
CLU	0	0.373375		ANGPT1	3.13484e-278	0.769768
LINC01021	0	0.370959		KAZN	3.52918e-246	0.769477
FIBIN	0	0.37013		GDPD2	0	0.765668
BLVRB	0	0.367719		RRAGD	4.04048e-211	0.76525
CALR	0	0.367422		NPAS3	2.87371e-253	0.763579
CEBPB	2.01059e-70	0.367034		SLC7A11	1.97683e-117	0.762515
ZFP36L2	0	0.365636		IFI6	6.27569e-115	0.761151
PLA2G16	0	0.363701		DKK3	7.37087e-199	0.756965
CRABP2	0	0.35941		CFAP126	1.01348e-259	0.749959
NEU1	0	0.355865		DBI	1.5372e-90	0.747067
RHOC	0	0.355479		NFE2L1	1.97167e-117	0.746712
BCYRN1	0	0.355178		RFX3	2.25592e-194	0.744458
RGS16	1.4686e-296	0.354474		IGFBP5	7.58174e-66	0.740094
ANKRD37	3.16909e-292	0.352907		ADAMTS3	1.43696e-281	0.736157
MAP1LC3B	0	0.350548		GPRC5B	1.49602e-211	0.733931
CHCHD10	0	0.34858		CDC42EP4	1.92613e-147	0.732398
WSB1	0	0.348444		NEBL	6.09206e-236	0.729583
DNAJB9	0	0.347671		TKTL1	9.31566e-277	0.729505
CYSTM1	0	0.346146		CKB	1.96518e-119	0.724938
CRYAB	0	0.344269		FAT3	1.46156e-209	0.723289
TPT1	0	0.343762		SEMA3C	9.35857e-114	0.721577
CSTB	0	0.343689		CD44	1.39779e-183	0.721219
PIM3	0	0.340926		NLRP1	2.5899e-155	0.716639
KCNG1	0	0.340752		GSN	4.16816e-145	0.715598
EGLN3	4.5369e-291	0.33867		NAV2	1.36799e-167	0.712442
PON2	0	0.33602		FJX1	6.5577e-138	0.711849
JUNB	0	0.330736		HES4	1.27268e-96	0.71182
ALDOC	2.72607e-293	0.330508		CD99	7.14064e-137	0.71098
CCNG1	0	0.329161		ACTN1	1.19378e-119	0.710535
ATP1A2	0	0.328581		NSMF	1.55941e-177	0.709478
DDB2	0	0.327741		MYO10	1.12366e-181	0.708987
PDLIM3	0	0.326974		FLNA	3.56563e-130	0.706395
PHPT1	0	0.323192		C4orf48	3.47844e-149	0.70099
BCAN	0	0.321975		RHBDD2	1.53171e-147	0.700723
ZMAT3	1.1606e-242	0.32105		VEGFA	1.48688e-51	0.700228
GLUL	0	0.316868		SDK2	3.61115e-222	0.695016
IFI6	0	0.314124		B4GAT1	7.78105e-155	0.69345
KRT10	0	0.313583		GALNT17	3.67957e-220	0.691171
FKBP10	0	0.31217		GFRA2	2.72001e-183	0.691091
PHGDH	5.60512e-129	0.312166		CDO1	2.72032e-164	0.68885
PTP4A1	3.865e-219	0.30735		MXI1	1.1118e-157	0.687732
NFE2L2	5.52082e-284	0.304545		ZMYND10	5.85936e-219	0.686972
BHLHE40	2.47116e-108	0.302819		REEP2	5.47262e-190	0.686337
GADD45B	0	0.299875		NKAIN4	3.1628e-115	0.685474
NOV	0	0.294522		PRMT2	6.87709e-146	0.684469
NPM1	0	0.291126		SLCO3A1	4.99048e-221	0.672665
SESN2	1.75062e-09	0.284353		PDLIM5	8.69832e-155	0.67266
ZIC1	0	0.279361		HEATR5A	6.33042e-212	0.670166
PLTP	0	0.278993		PDLIM3	1.83006e-174	0.669779
SLC1A5	0	0.278165		RCAN1	3.47738e-92	0.669513
TUBA4A	0	0.278078		WNT2B	2.9998e-98	0.66566
CLIC1	0	0.277477		LRP10	5.32339e-141	0.663121
MFSD2A	0	0.275407		CCPG1	4.2352e-101	0.66072
PLOD2	1.20734e-109	0.275251		INTU	2.76637e-154	0.660578
KLF4	0	0.27276		SEMA6D	3.28938e-157	0.66047
ESPN	0	0.272595		PHPT1	4.17095e-141	0.659351
CIB1	2.26063e-294	0.271523		MORN2	5.45236e-130	0.656839
NUPR1	1.95691e-181	0.269242		BCAN	1.1516e-120	0.654217
COL1A2	0	0.267097		ARHGAP5	2.70472e-130	0.653605
SLC7A5	7.53773e-277	0.263064		TPI1	3.48454e-91	0.653333
ITM2B	1.17334e-222	0.262108		LRRN2	1.15838e-172	0.65107
C5orf38	0	0.260651		GNG12	1.4748e-108	0.650538
IGFBP5	1.43081e-185	0.25624		ZMAT3	5.17317e-126	0.648417
GSN	0	0.256064		PTGDS	1.5691e-79	0.647878
DNAJB1	0	0.254292		RDX	3.15549e-113	0.647404
TIMP1	0	0.25231		SOX9	1.31423e-162	0.647035
CAMK2N1	5.97585e-115	-0.250258		SORBS1	1.74752e-191	0.646868
LRRN3	1.8233e-259	-0.251651		ADCYAP1R1	2.95298e-214	0.646658
NFIB	1.19354e-123	-0.251908		SEMA5B	1.29957e-206	0.645976
DUT	6.84513e-94	-0.252064		BHLHE41	4.37632e-156	0.645227
PLK1	0.000519799	-0.252144		DTNA	1.30895e-173	0.645114
FJX1	6.55744e-219	-0.253193		DDIT4	7.01132e-112	0.642946
RALYL	0	-0.256167		PLCD3	1.54978e-196	0.642486
LMO3	1.07936e-170	-0.256278		PREX1	5.65085e-217	0.641477
KIF21A	1.91249e-71	-0.256459		SEPT2	2.03733e-121	0.640047
CALB2	0	-0.256996		ITM2B	2.17285e-109	0.639666
GNG4	7.30425e-66	-0.257319		LAMA2	6.87567e-128	0.639101
SERPINF1	4.73038e-18	-0.257348		LAMP2	1.51932e-114	0.638653
KNSTRN	0.0019497	-0.25736		GCSH	8.32834e-146	0.638047
KLHL35	3.0173e-83	-0.257755		FAM213A	4.15133e-122	0.637824
MCM7	2.19624e-115	-0.260317		RNF187	4.36515e-95	0.636405
LHX2	5.01142e-300	-0.261134		AC120042.3	8.40092e-135	0.635864
DAAM1	7.77886e-53	-0.261185		PTPRT	4.08123e-227	0.63553
ATRX	7.74969e-158	-0.261495		STK33	1.29733e-203	0.634617
MYT1L	4.42331e-11	-0.264007		CHST3	1.95446e-135	0.634174
CCDC88A	5.72733e-46	-0.26555		TIMP2	4.82808e-120	0.632969
PCBP4	1.27802e-65	-0.265981		KIF9	1.23114e-164	0.632074
FNBP1L	3.93246e-48	-0.266535		SPAG16	2.7466e-141	0.629971
LHX9	0	-0.268843		NKAIN3	3.77682e-149	0.629152
HPCA	0	-0.26967		GNAI2	2.75677e-130	0.627701
BCL11A	7.02484e-153	-0.270392		MLC1	2.04657e-224	0.625976
MKI67	4.8822e-15	-0.271862		NDRG4	2.6121e-161	0.623853
SRRM4	7.26753e-106	-0.272085		PTPRF	3.68645e-124	0.622409
SYNE2	2.93116e-36	-0.272754		GRIN2A	2.60128e-270	0.62153
SCN2A	0	-0.272983		ILDR2	9.33049e-169	0.620594
LMNB1	1.85897e-100	-0.274542		COTL1	4.14432e-100	0.618846
DNMT1	1.78786e-48	-0.274668		NTN1	8.63199e-223	0.618397
KLHDC8A	0	-0.279514		PTPRA	2.0598e-123	0.617356
TMPO	1.5776e-82	-0.280066		SQSTM1	4.73275e-97	0.615796
MARCKS	1.99059e-281	-0.28141		PTTG1IP	2.37293e-122	0.614363
ANKRD12	1.71666e-47	-0.282453		SLC1A2	2.26056e-134	0.614345
C4orf48	0	-0.284163		SLIT1	2.98149e-202	0.614281
TPPP3	1.41259e-115	-0.284597		DAG1	5.0024e-136	0.614084
CCNA2	1.83899e-29	-0.289083		DNALI1	3.51678e-159	0.612523
NBEA	6.74031e-16	-0.289809		ID1	9.04937e-66	0.612464
TSPAN7	7.17795e-74	-0.290872		SHMT2	5.06065e-74	0.612326
AMER2	2.22212e-66	-0.290991		WWC1	5.42965e-203	0.611694
CADM2	5.72577e-195	-0.291632		RGMA	6.40008e-176	0.608797
IGSF21	0	-0.292037		PYGB	6.30727e-113	0.60849
VSNL1	0	-0.294886		DST	2.00543e-121	0.607621
PCLO	6.59533e-140	-0.295785		ABAT	2.11854e-152	0.607414
FGF12	0	-0.298261		GDF10	1.45832e-156	0.607393
FGF13	1.25982e-151	-0.299341		PAX3	4.34029e-247	0.607067
MDK	1.29199e-20	-0.301316		KCNN3	2.19512e-164	0.606742
CCL2	1.63556e-07	-0.301398		SCRN1	1.79947e-135	0.606
MAD2L1	9.47174e-84	-0.30193		RSPO2	6.35067e-174	0.603402
ZCCHC12	0	-0.30607		FEZ2	1.59337e-146	0.60031
SORBS2	4.94506e-134	-0.306157		SIPA1L1	7.87419e-157	0.600147
CADM1	1.23675e-100	-0.306556		TPP1	8.51906e-120	0.598444
CDKN3	3.87631e-05	-0.306689		FEZ1	1.25861e-149	0.598024
CNTNAP2	0	-0.309961		FLNC	5.80906e-61	0.597749
DPYSL2	8.43385e-145	-0.312506		TM7SF2	7.90257e-126	0.596253
RBFOX1	0	-0.316986		BAIAP3	8.74924e-244	0.595513
RAB3C	0	-0.31823		LRRC58	1.67138e-93	0.59535
ECEL1	0.000367306	-0.319433		FZD3	2.11986e-148	0.595184
THSD7A	3.70537e-251	-0.321606		PCGF5	4.65556e-116	0.592411
H2AFY	1.32379e-226	-0.323106		TRIM56	1.30063e-77	0.591766
H2AFZ	2.40197e-181	-0.323304		ITGB4	3.7239e-194	0.591454
TAGLN3	1.59825e-129	-0.324087		GLUD1	2.48962e-130	0.589778
CALY	0	-0.324688		HSPA4L	2.47979e-153	0.589738
CDK5R1	2.13301e-174	-0.328703		GRINA	3.68645e-97	0.587491
CAMKV	0	-0.33053		MSN	2.85881e-105	0.586376
TCEAL5	5.12088e-81	-0.330885		S100A10	2.10719e-07	0.58624
DLL3	4.44638e-70	-0.331571		ADAM9	6.08584e-125	0.585946
GTF2I	7.41462e-224	-0.332231		ACO2	2.98843e-123	0.584158
NTM	2.03384e-189	-0.336366		RSPH1	6.94301e-162	0.583125
PPP2R2B	0	-0.337842		PDPN	1.72269e-150	0.5814
RUNDC3B	0	-0.338892		LAMB2	4.26224e-105	0.581147
TTC3	1.52705e-160	-0.338963		ZNRF3	6.53688e-123	0.580977
PGM2L1	9.90424e-33	-0.34003		CD63	3.12666e-97	0.577882
CSRNP3	5.52702e-144	-0.341459		UPP1	2.63436e-99	0.577011
MAB21L1	0	-0.342572		TMEM205	7.80183e-113	0.574049
TCEAL2	4.87362e-188	-0.345503		ITSN1	3.44134e-109	0.572705
CHGA	0	-0.34808		DNAJB2	7.75594e-106	0.572469
IGFBP7	5.42613e-75	-0.350956		ALDH6A1	2.04459e-122	0.571455
NUF2	0.0133557	-0.351976		EVI5	8.82483e-109	0.57074
CCNB2	2.65077e-12	-0.352788		MASP1	6.36614e-188	0.566807
NRN1	1.60055e-250	-0.355128		NAT8L	3.57129e-145	0.565299
NHLH1	0	-0.358531		TPPP3	6.17414e-84	0.564677
PRC1	5.89929e-21	-0.360303		LHFPL6	6.44702e-83	0.56437
DUSP4	0	-0.360936		DARS	1.93108e-95	0.563813
ATCAY	1.78425e-125	-0.361063		MSI2	8.21057e-127	0.562437
MEIS2	1.64518e-167	-0.361792		LRRC23	1.85666e-145	0.562324
GPM6A	0	-0.366123		ID2	8.41563e-74	0.562
PBK	2.6919e-127	-0.368545		SDC3	3.95572e-109	0.561536
FBLN1	7.89847e-247	-0.369696		PRNP	9.87895e-119	0.560489
ACTL6B	0	-0.37333		PROM1	4.41281e-149	0.560298
THY1	0	-0.374932		BMPR1B	6.48439e-215	0.560244
CRABP1	0	-0.377664		DTX4	1.26098e-116	0.556596
UBE2S	8.97393e-77	-0.378325		PLXNB2	1.56261e-78	0.555085
TPX2	1.20031e-05	-0.383014		NDUFA4L2	2.96144e-31	0.553809
SYT4	0	-0.384751		LAMTOR1	4.47834e-103	0.553353
PSIP1	3.2743e-252	-0.38556		IFIT1	2.7611e-140	0.553
CALM1	0	-0.389544		FIBIN	4.55585e-139	0.552622
FXYD6	0	-0.389752		RND2	6.79275e-173	0.551167
LGALS1	3.48521e-19	-0.394484		SAMD4B	2.18927e-81	0.550731
ARL6IP1	4.10087e-82	-0.395304		CHURC1	3.25965e-106	0.549493
APLP1	4.64735e-96	-0.398308		NEO1	4.53183e-90	0.548275
DPYSL3	5.57003e-197	-0.401177		TECR	1.04801e-71	0.547184
TMSB4X	0	-0.402441		NUDC	7.27537e-90	0.546779
IFITM3	8.5891e-08	-0.402943		ZIC2	1.1729e-144	0.545183
TERF2IP	3.33422e-185	-0.4043		CTNNA1	1.05032e-110	0.544492
AKAP9	3.44617e-203	-0.404405		LRP2	1.42204e-175	0.543978
CELF3	0	-0.404406		TSPAN18	2.90909e-86	0.543419
SYP	1.66389e-192	-0.40473		SLFN5	1.09119e-104	0.54247
CELF5	0	-0.407672		SARAF	4.07193e-100	0.542265
CCNB1	2.10414e-74	-0.41005		PON2	1.40422e-88	0.541747
PKIA	8.57243e-147	-0.412098		ORAI2	9.60001e-91	0.540936
GRIA2	1.92533e-187	-0.415756		C9orf116	1.38968e-127	0.540583
COTL1	0	-0.42069		OBSL1	7.88936e-98	0.53745
CDC20	7.88622e-06	-0.425399		HSP90AA1	5.45155e-101	0.537239
KIF5C	3.77336e-124	-0.426436		ATP2B4	7.71837e-90	0.536077
MIAT	9.76617e-154	-0.427001		RARRES3	2.90471e-130	0.534554
DEK	2.73303e-213	-0.430629		GAPDH	3.43647e-108	0.533239
GNAO1	1.09362e-138	-0.445954		FHL1	6.42407e-97	0.533186
RTN4	0	-0.451121		HSPB1	3.80282e-76	0.532392
KIAA0101	2.87978e-63	-0.451573		C12orf75	7.21305e-175	0.530674
VGF	0	-0.453259		HEG1	5.06615e-90	0.527846
BEX2	8.77642e-178	-0.455897		PBXIP1	2.61475e-92	0.52462
RBP1	4.86507e-10	-0.463296		TAPBP	1.21035e-93	0.524597
SYT5	0	-0.46835		CEP126	1.02065e-116	0.523787
HMGN2	6.54144e-284	-0.471562		C1orf122	1.33789e-86	0.522554
SCG2	1.0246e-232	-0.472051		CADM3	8.13083e-134	0.521732
HMGB2	1.83216e-10	-0.47348		TSPAN6	1.93196e-116	0.521366
OCIAD2	0	-0.478793		PKM	1.1724e-92	0.521296
MAP1LC3A	0	-0.480015		NARS	2.35115e-92	0.520981
VAMP2	1.29514e-125	-0.492043		OGFRL1	1.40039e-128	0.520436
ELAVL2	0	-0.494207		DYNLT1	7.79956e-70	0.518946
CENPV	0	-0.499434		BEX3	4.52109e-90	0.518158
SCN3B	0	-0.499972		DNPH1	3.86185e-84	0.518042
GPC2	0	-0.509165		TOB2	1.71433e-81	0.517563
ATP1B1	2.61873e-128	-0.511684		FAM107A	4.99541e-80	0.516551
SPINT2	0	-0.513201		AK4	3.12532e-69	0.514806
NUSAP1	9.17852e-32	-0.517256		HSBP1	7.70014e-88	0.513872
CDC42	0	-0.517874		PSENEN	2.30162e-95	0.513678
NCAM1	1.05202e-236	-0.519143		ARL6IP5	1.27438e-84	0.511278
ATP6V1G2	1.00952e-95	-0.52826		CIB1	2.31296e-94	0.510721
BIRC5	0	-0.530629		RCN1	4.44975e-80	0.510574
UBE2T	8.55857e-60	-0.535251		FAM229B	5.12254e-99	0.509852
TUBA1B	0	-0.536179		TCEA1	1.25458e-68	0.508684
BEX5	3.86174e-243	-0.539789		PPP2CB	5.21289e-104	0.507211
TCEAL7	2.19587e-132	-0.54467		HLA-C	3.15237e-117	0.506403
HES6	0	-0.549304		CRNDE	8.30088e-95	0.505625
NEFM	7.45584e-159	-0.552707		RALGPS2	6.31086e-105	0.504809
KPNA2	9.01329e-23	-0.556411		PGAM1	1.14182e-57	0.504369
SEZ6L2	0	-0.561545		STC2	5.28991e-103	0.504313
SOX11	0	-0.568099		IFI27L1	1.98778e-87	0.503134
NRXN1	0	-0.571298		ISG15	2.41684e-50	0.50305
ELAVL3	1.36112e-223	-0.571729		GNB2	1.21969e-59	0.502978
CCNI	3.06447e-288	-0.573029		MYL6	7.56276e-73	0.500239
ATP1A3	2.6451e-104	-0.57535		MAP2K2	4.57552e-59	0.500232
CHGB	0	-0.576254		RASD1	2.74579e-190	0.50021
HMGB1	0	-0.584238		CD9	4.58978e-87	0.499251
ENC1	0	-0.586972		B2M	5.37703e-77	0.498347
HIST1H4C	3.05699e-280	-0.587915		FNDC4	1.74944e-123	0.497991
AP1S2	0	-0.591029		DDAH1	3.25989e-88	0.497313
TMSB10	0	-0.608328		NEK11	4.88258e-167	0.497261
RUNX1T1	0	-0.622416		XPOT	4.11712e-50	0.497202
TAC1	0	-0.622797		NDUFA13	7.45026e-61	0.497166
LY6H	0	-0.627166		CCDC136	3.44337e-103	0.497063
SNAP25	3.38396e-198	-0.632464		CTNNB1	3.29246e-77	0.496852
PTMS	0	-0.633188		SLC2A1	1.69074e-42	0.495766
PCSK1N	0	-0.633633		SEMA6A	9.61896e-99	0.495088
OLFM1	0	-0.634103		GATM	8.79278e-99	0.494716
YWHAH	0	-0.64394		SCP2	1.34554e-82	0.494469
CELF4	0	-0.652015		HYDIN	4.32053e-161	0.492604
TTC9B	0	-0.652231		CP	1.70328e-176	0.491967
TMEM35	0	-0.656398		PGLS	1.27681e-79	0.491265
CENPF	4.95573e-53	-0.671862		TSPAN3	5.80082e-88	0.490817
ELAVL4	0	-0.672564		C1orf194	8.14861e-111	0.490732
TUBB2B	0	-0.674932		ITGA6	2.71308e-86	0.49049
TOP2A	5.92258e-76	-0.685168		EFCC1	8.33665e-204	0.489763
FAM57B	0	-0.693367		RORA	3.48993e-94	0.489703
GDAP1L1	0	-0.693878		SESN2	4.83571e-61	0.488713
CXADR	0	-0.700496		TRIM9	3.86381e-109	0.487922
STMN4	2.62103e-299	-0.707713		CBR1	1.24234e-86	0.487853
RAB3A	1.00989e-194	-0.73702		TUBB4B	1.55662e-73	0.487199
SYT1	0	-0.756274		WSCD2	1.1159e-138	0.486967
SCG3	0	-0.760624		HMGN3	4.03855e-69	0.486635
GAP43	0	-0.764035		ATP6V1F	1.66059e-75	0.486272
KLC1	0	-0.776279		MLLT1	4.2033e-93	0.485687
GNG3	0	-0.7769		ZNF436	1.75456e-98	0.484827
HMGB3	0	-0.783367		CLIP2	1.42009e-85	0.484718
TUBB2A	0	-0.784984		TROVE2	3.51278e-93	0.484547
PTTG1	1.61861e-96	-0.83525		LAMTOR4	2.47449e-83	0.484004
MLLT11	0	-0.840363		HMGCS1	3.44459e-59	0.481858
TUBA1A	0	-0.883106		PPP2R2B	1.24253e-141	0.481507
HN1	0	-0.905896		SLC35F6	1.20074e-74	0.481143
PAK3	0	-0.919973		IQCG	1.63349e-127	0.481034
CDKN2D	0	-0.928632		BNIP3L	4.76439e-52	0.480554
NREP	0	-0.931171		DPCD	5.56002e-90	0.480505
TUBB	0	-0.945913		EGLN3	2.42103e-76	0.480216
MAPT	0	-0.957349		GREB1L	7.26393e-231	0.480086
INA	0	-0.993329		PPP1R14C	2.172e-227	0.479569
UBE2C	6.72726e-177	-1.00918		AC084033.3	2.73868e-98	0.479387
SCG5	0	-1.02504		PPT1	8.63062e-77	0.479002
BEX1	0	-1.0589		SPAG1	7.58274e-149	0.4785
RBFOX2	0	-1.07982		LGR4	3.82094e-120	0.478178
TMSB15A	0	-1.08311		AEBP1	2.28219e-37	0.477976
MAP1B	0	-1.09643		PFN2	1.5009e-87	0.47767
SOX4	0	-1.14135		DNAH7	6.41665e-169	0.476236
CRMP1	0	-1.14428		PLPP3	4.74828e-80	0.476062
MARCKSL1	0	-1.15757		ADAM17	1.01624e-83	0.475381
BASP1	0	-1.20914		C3orf58	4.81852e-94	0.475117
NSG1	0	-1.27217		SFXN5	5.43062e-137	0.4751
DCX	0	-1.30659		HSPE1	1.28719e-66	0.473411
TTR	7.02202e-112	-1.37969		KIAA0319L	6.99431e-88	0.47292
STMN1	0	-1.42515		DAD1	7.15016e-69	0.472593
RTN1	0	-1.94898		DNAAF4	4.91966e-106	0.471814
STMN2	0	-2.6896		KTN1	1.91721e-65	0.470791
				IRX5	6.90325e-164	0.469734
				MYLK	6.464e-99	0.469233
				ARHGAP29	9.03645e-85	0.46918
				DYNC2H1	6.47585e-81	0.468654
				STARD7	5.12067e-78	0.467283
				UBXN11	7.5611e-124	0.466813
				VEGFB	9.66021e-70	0.46632
				ACBD5	7.75671e-90	0.466282
				FABP7	3.2567e-100	0.465018
				CELSR1	9.85631e-150	0.464496
				MOK	2.47178e-136	0.463739
				PKN1	1.80741e-53	0.462951
				APCDD1	7.07749e-81	0.462667
				TNFRSF12A	1.60159e-70	0.462417
				SAT2	5.72113e-75	0.46107
				HSPA9	5.48882e-56	0.460205
				MAP1A	2.82307e-88	0.459868
				FGFR1	4.82338e-72	0.459284
				HSDL2	5.09685e-82	0.457681
				UCHL1	8.41864e-103	0.455291
				CHCHD5	3.66566e-76	0.455051
				SDC2	4.29914e-75	0.454376
				SRI	1.69102e-77	0.453669
				CAST	6.08316e-71	0.453583
				PREX2	4.06258e-133	0.453176
				GOLM1	1.08861e-69	0.452847
				ALDH9A1	2.34373e-83	0.452571
				HEY1	2.81848e-67	0.452508
				RETREG1	9.74781e-124	0.451971
				C1orf198	7.14279e-106	0.451763
				CCDC146	7.97426e-117	0.451652
				CYSTM1	5.1157e-71	0.450824
				FAM50A	2.48655e-60	0.450665
				APP	6.93021e-61	0.44985
				CTXN1	1.00007e-81	0.44932
				RAB29	8.13216e-96	0.447385
				ENKUR	1.35335e-142	0.447156
				MTSS1L	1.61906e-98	0.447112
				LDHB	7.79402e-71	0.446947
				WDR54	1.08527e-90	0.446643
				ALDH5A1	1.18964e-103	0.446456
				NFIA	3.70751e-76	0.445694
				IL17RD	6.47858e-70	0.4439
				EMC10	1.96154e-62	0.44371
				NACC2	3.10634e-90	0.443596
				CD59	1.87214e-75	0.442169
				SLC4A4	8.93741e-101	0.440196
				SF3B2	1.14027e-55	0.439696
				MPC1	5.32708e-84	0.439557
				SRGAP2B	5.9672e-78	0.439292
				GPT2	1.48992e-76	0.438816
				ZFP36L1	2.06252e-83	0.438468
				MAPK1	6.27966e-62	0.437953
				C6orf62	8.24655e-67	0.437614
				AIG1	2.05782e-70	0.437382
				FAM181B	2.52217e-98	0.437224
				IFT57	4.79448e-60	0.437116
				TJP1	1.51245e-69	0.436078
				TMEM9B	3.85754e-117	0.436064
				POLR2G	5.59653e-63	0.435753
				LIX1	4.98405e-82	0.435431
				CCDC170	4.62446e-115	0.435425
				IQCK	3.09799e-135	0.435313
				ATRAID	9.39411e-65	0.434137
				RFX2	1.22548e-114	0.433955
				PLEC	8.26769e-79	0.433537
				BORCS7	3.61695e-70	0.433508
				TMED10	7.49579e-67	0.432895
				IQCE	3.42947e-104	0.432659
				MAP9	1.92226e-85	0.432602
				RHOC	2.02233e-56	0.43259
				SERINC5	3.1599e-48	0.432128
				YWHAE	9.52845e-87	0.432044
				STUB1	2.0215e-58	0.431731
				MPDZ	3.66786e-78	0.431146
				FOXJ1	3.60757e-138	0.430741
				PIGQ	5.58966e-65	0.430529
				RNF141	3.69926e-91	0.43047
				SPATA6	1.9202e-90	0.430465
				LYRM2	3.61552e-78	0.430414
				LONP1	3.70125e-52	0.429473
				SAMD8	6.55447e-71	0.429408
				HSD17B12	2.78499e-57	0.427942
				APLP2	1.05359e-69	0.427687
				HLA-A	1.43288e-67	0.427645
				ATP6AP1	5.88834e-71	0.427188
				NOTCH2	3.48552e-70	0.426694
				BBOX1	1.82805e-214	0.426252
				LPL	2.18783e-84	0.424981
				SLC22A17	4.5516e-84	0.424816
				TEX9	1.14098e-101	0.424816
				DRAXIN	2.87015e-64	0.424345
				MT2A	7.84087e-94	0.423775
				HSPD1	9.73223e-58	0.423561
				PUF60	1.48373e-63	0.423379
				DHX40	3.43898e-69	0.423136
				HADHB	3.82012e-64	0.421831
				GCLM	3.70701e-52	0.421164
				LGALS3BP	1.39293e-58	0.420917
				PLCE1	3.85391e-68	0.419953
				TRIP6	4.66145e-65	0.419668
				MLST8	1.78556e-50	0.419572
				GPC4	4.91767e-105	0.418889
				ASPH	7.34521e-49	0.417983
				SLC3A2	4.86089e-64	0.417764
				ZNF423	1.34058e-78	0.417661
				NDUFAF8	1.33362e-63	0.417171
				HACD3	8.57264e-49	0.417145
				PHGDH	2.81155e-36	0.415518
				ITM2C	4.61773e-39	0.415326
				DACH1	1.25715e-73	0.413973
				CUEDC1	1.96337e-83	0.413272
				GPAA1	1.21645e-45	0.412716
				RRM2B	5.87505e-62	0.411217
				CFAP36	3.10199e-67	0.411171
				CALB1	2.26845e-98	0.410589
				TAX1BP1	1.03636e-62	0.410568
				KIAA1549L	9.0153e-94	0.41003
				CCDC113	9.26506e-101	0.409961
				GLUL	1.54358e-45	0.409674
				ANXA5	7.01303e-61	0.40949
				LFNG	1.83249e-96	0.409205
				LRPAP1	1.37708e-70	0.408124
				TNIK	5.62388e-100	0.407894
				PRDX5	3.11794e-63	0.407418
				FAM135A	3.05797e-88	0.40732
				IFT22	1.94085e-70	0.407313
				E2F5	1.55635e-107	0.40698
				ABR	2.07063e-84	0.406856
				AP2B1	1.70513e-72	0.406736
				HMGA1	1.43348e-41	0.406649
				SPCS1	2.02152e-62	0.406603
				GPX4	6.412e-61	0.40591
				PGK1	4.99936e-25	0.40587
				SELENOK	3.95837e-64	0.405767
				KITLG	2.03067e-122	0.404892
				EZR	2.41171e-81	0.404376
				RPS27L	4.32505e-59	0.403901
				FAM198B	1.56272e-79	0.403331
				TMEM59L	1.5954e-104	0.403204
				C5orf38	3.85223e-91	0.402246
				SLC15A2	3.01194e-156	0.401879
				SDK1	1.34245e-85	0.401614
				P4HA1	2.0015e-37	0.401292
				ADGRV1	5.87925e-106	0.401078
				SMIM29	2.27945e-82	0.40091
				LRP4	5.06041e-105	0.400874
				CSPG5	1.02857e-98	0.400846
				RTN3	2.12104e-74	0.400674
				POLR2L	2.98099e-54	0.399183
				SELENON	1.62747e-61	0.398835
				ARF3	6.665e-73	0.398696
				ALDH7A1	3.51221e-53	0.39869
				BAD	1.84959e-65	0.398269
				MRPL28	7.87694e-52	0.397621
				DENND6B	1.47083e-90	0.397611
				WWP1	2.21918e-76	0.397355
				OSBPL1A	6.65885e-66	0.397254
				HYOU1	3.25981e-38	0.397018
				SPART	6.4784e-51	0.396297
				CADM4	7.44706e-97	0.396131
				HINT2	1.17765e-70	0.395705
				MEGF8	1.37308e-64	0.395626
				RABAC1	1.65653e-50	0.395174
				CST3	5.35756e-96	0.394967
				ADCY2	2.35325e-171	0.394936
				BLVRB	1.30398e-50	0.394625
				ASNA1	6.64618e-58	0.394438
				WNK2	7.56585e-121	0.393398
				STXBP3	1.70996e-79	0.393364
				ADGRB2	6.50182e-73	0.393323
				RHPN2	9.18964e-129	0.392129
				LRIG1	2.85387e-58	0.391573
				CALM1	1.64613e-52	0.391572
				SLC38A10	5.55724e-45	0.391521
				CXADR	4.2492e-84	0.391144
				MED29	1.25603e-61	0.390703
				SOD1	8.83488e-56	0.390626
				NPC2	4.89407e-43	0.390494
				CDH2	1.92083e-94	0.390116
				MID1	1.44598e-78	0.38998
				NDUFS8	7.8318e-56	0.388908
				VCL	1.04685e-51	0.388786
				C19orf70	5.89835e-48	0.388597
				PIK3C2A	6.21711e-65	0.388558
				FKBP2	4.74342e-51	0.387679
				ST5	6.27295e-73	0.387677
				IRX3	2.78777e-166	0.387573
				ODF3B	7.1509e-68	0.386773
				NME5	1.40383e-99	0.386675
				MNS1	1.26379e-50	0.386573
				CYHR1	1.48583e-54	0.386339
				EMC2	6.05689e-73	0.386134
				TCEA2	6.32528e-72	0.385372
				DAZAP2	1.58266e-53	0.385341
				LARS	2.37469e-52	0.384956
				COBL	1.52311e-96	0.384902
				ARL3	1.0005e-65	0.384583
				TMEM147	1.65121e-50	0.384198
				BOC	3.86405e-46	0.384091
				PLEKHA5	2.80366e-54	0.384062
				CLNS1A	1.56128e-54	0.38298
				HIPK2	1.02174e-50	0.382843
				IFIT2	4.42382e-69	0.382544
				GNS	1.36575e-53	0.382012
				ATXN1	8.83502e-61	0.381715
				TSPAN11	4.02099e-86	0.381548
				SDCBP	1.77508e-59	0.381102
				SNX3	1.74636e-58	0.381094
				PLP1	1.00536e-69	0.380948
				COPRS	1.81125e-54	0.380902
				CLCN3	4.15528e-65	0.380885
				AP3D1	3.03049e-56	0.380581
				TCTEX1D1	5.62621e-129	0.380566
				DDIT3	1.40209e-64	0.380476
				SLC20A2	3.20598e-62	0.380166
				MCRIP1	3.39417e-47	0.379893
				BAIAP2	7.03374e-88	0.379382
				S100A6	2.09543e-31	0.379345
				AKIRIN1	1.6534e-53	0.378983
				AMFR	5.70997e-51	0.378673
				SMAP1	1.865e-59	0.376685
				GOLIM4	2.61114e-44	0.376438
				DCXR	1.45789e-53	0.376391
				UBE2H	4.27437e-62	0.375957
				GRID2	5.54187e-94	0.375905
				EIF2AK2	3.70229e-55	0.375463
				FKBP8	3.42604e-54	0.375417
				TEAD1	3.23891e-47	0.37507
				CYB5R3	4.11182e-49	0.374761
				SIPA1L2	5.80636e-72	0.374571
				IRS2	9.08448e-73	0.373676
				PLEKHG1	1.19833e-79	0.373276
				ENO2	1.3906e-55	0.373272
				KAT2B	1.72928e-97	0.372549
				ARHGAP12	4.07798e-67	0.372364
				SORT1	3.11216e-62	0.371839
				SBDS	1.07633e-59	0.370705
				FGFBP3	9.48994e-67	0.370508
				TAGLN2	3.28072e-36	0.370355
				ERLIN2	7.86169e-50	0.370129
				CXXC5	3.3699e-62	0.369803
				MOB1B	1.0316e-82	0.369028
				CCDC191	3.18119e-94	0.368659
				DECR1	1.67456e-54	0.3686
				ARHGEF26	7.14109e-74	0.368507
				ZNHIT1	5.60494e-50	0.368415
				TMEM8B	1.68984e-65	0.368285
				MORN5	5.68185e-106	0.368271
				LAPTM4B	4.49474e-51	0.368021
				SYNE1	1.29753e-41	0.367967
				HCFC1R1	3.38321e-50	0.367226
				PPIL6	3.68293e-120	0.367188
				RNF13	8.2326e-68	0.366822
				COL4A5	8.57504e-55	0.36554
				HIGD1A	3.42582e-58	0.365018
				RFTN1	2.36001e-67	0.364326
				UBL5	1.05005e-42	0.36386
				G6PD	1.81879e-32	0.363842
				TRAPPC2L	4.81787e-48	0.363634
				SCOC	8.89828e-56	0.363606
				CCDC167	7.52035e-46	0.362988
				LIMCH1	4.29502e-72	0.36243
				ATP6V0E1	3.29544e-45	0.362172
				ECI2	4.61587e-47	0.361384
				CCDC40	1.8715e-82	0.36126
				ECH1	1.16212e-53	0.361095
				ARMC3	8.43587e-104	0.361061
				WNT5A	4.914e-53	0.36065
				DMD	2.38491e-102	0.360568
				MRPL41	5.9076e-53	0.360361
				CDH4	3.02745e-82	0.359104
				KPNB1	3.91136e-43	0.358389
				NADK2	9.35287e-63	0.358298
				TGFB2	1.28381e-47	0.355852
				ANGPTL4	3.53968e-31	0.355776
				TC2N	7.79713e-161	0.355601
				UROS	1.19594e-54	0.355133
				STAT3	8.11267e-50	0.354889
				IQGAP2	3.02482e-58	0.354628
				EFTUD2	1.0896e-46	0.354414
				SPA17	8.15846e-65	0.354378
				LAMTOR2	1.05573e-49	0.353794
				SLIT2	1.2029e-15	0.353118
				PHYHIPL	1.5189e-74	0.353015
				WDR45B	1.87868e-47	0.352625
				SURF1	4.58445e-51	0.352556
				DLG5	4.13453e-74	0.352374
				IRX1	8.72584e-161	0.352365
				HEPN1	3.60989e-59	0.352074
				ADM	1.41351e-49	0.351804
				GYG1	5.80372e-75	0.351778
				MAGT1	5.4929e-44	0.351562
				ABHD6	1.79964e-101	0.35006
				SFT2D2	2.99651e-40	0.349995
				TUFM	7.50769e-41	0.349598
				POLR2I	8.41611e-46	0.349531
				C8orf33	8.66152e-56	0.349419
				WDR78	3.0997e-98	0.348705
				MRFAP1	2.11444e-49	0.348078
				LIN7A	1.9261e-60	0.347743
				RFXANK	4.27712e-36	0.346575
				S1PR1	1.30178e-118	0.346285
				SLC44A1	1.80619e-50	0.346085
				BMP7	1.46534e-49	0.345966
				TCTN1	8.08852e-67	0.345298
				PRCP	9.39588e-48	0.344952
				POR	4.81651e-43	0.344675
				PCDH8	5.5662e-60	0.343752
				FIGN	4.51689e-79	0.343698
				CFAP54	1.81313e-120	0.343156
				ZIC5	2.07365e-68	0.342741
				TNFRSF21	1.24616e-79	0.342163
				TRAPPC6A	7.41471e-56	0.341964
				TMEM106B	5.77147e-55	0.341176
				CFAP45	1.33908e-108	0.341105
				CFI	1.33929e-63	0.340686
				EN2	6.19503e-115	0.340315
				TMEM170A	8.16003e-67	0.340301
				SPEF2	1.74216e-90	0.339912
				FYN	8.82137e-73	0.339485
				RRAGC	2.64828e-51	0.339292
				CABIN1	1.21774e-48	0.338609
				FBXW9	2.30947e-76	0.3385
				AGPAT5	1.31482e-56	0.338432
				OPTN	7.61326e-46	0.338232
				KATNAL1	3.22278e-60	0.338153
				DNAL1	4.7608e-71	0.338018
				ARHGEF4	2.59347e-53	0.337645
				PMVK	6.35221e-46	0.337265
				NAMPT	1.72752e-39	0.336867
				APRT	1.41529e-43	0.336793
				CSF1	6.72809e-62	0.336444
				FIS1	2.85314e-41	0.336338
				PARD3B	4.33728e-60	0.336273
				RNH1	1.31197e-43	0.336169
				MAPK8IP1	5.72592e-60	0.336034
				GINM1	1.05176e-51	0.336011
				TFPI	1.26084e-23	0.335699
				TCTEX1D2	3.40588e-58	0.335698
				FAM234A	1.46998e-37	0.335697
				FSTL5	1.08566e-87	0.335506
				FREM2	1.69582e-61	0.335412
				TMEM9	2.44454e-43	0.335138
				HIPK1	2.22079e-50	0.334825
				RUVBL1	1.40282e-46	0.334431
				RAB7A	6.81783e-56	0.334334
				CTNNA2	5.7291e-65	0.334134
				GLIPR2	5.09843e-60	0.334079
				SGSM2	3.30999e-63	0.334074
				SNTA1	1.18309e-59	0.334027
				PNMA2	1.84921e-72	0.333958
				GHITM	4.55718e-38	0.333512
				TARS	3.86055e-32	0.333142
				YAP1	1.39483e-43	0.332935
				CAPSL	1.06756e-84	0.33276
				FAM183A	3.82812e-68	0.332313
				SELENOW	8.13297e-38	0.332017
				IFI44L	1.46162e-37	0.331788
				CARS	6.12412e-45	0.331775
				IVD	8.84406e-46	0.331426
				COPE	3.23823e-42	0.330738
				NDUFS6	2.36432e-44	0.330509
				FZD7	6.83265e-41	0.33027
				CAPNS1	1.23808e-35	0.330217
				ITGAV	7.52344e-34	0.329873
				SARS	4.86795e-26	0.329776
				FAM3A	1.15972e-41	0.329571
				PFKP	2.31074e-38	0.329415
				TMCO1	1.84293e-46	0.329171
				KCNG1	1.47239e-38	0.328668
				NIPSNAP2	3.39185e-44	0.328557
				FAM227A	2.62441e-79	0.328325
				PACRG	2.72914e-112	0.328139
				CHMP2A	5.55171e-52	0.328033
				BHLHE40	1.06339e-44	0.327865
				SWI5	1.00826e-35	0.327858
				UFSP2	7.26573e-46	0.326441
				TAF10	1.63592e-44	0.32621
				ATOH8	5.52993e-87	0.325784
				AK1	2.98289e-66	0.32568
				ATP6V0D1	1.21559e-40	0.325609
				LAMTOR5	7.39315e-44	0.325189
				SPIRE1	7.09259e-57	0.324916
				CUTA	5.52912e-42	0.32475
				SVIP	1.74422e-40	0.324544
				PRR7	3.09286e-77	0.323781
				SAT1	4.2499e-40	0.322542
				NUCB1	2.52565e-28	0.322392
				RETREG2	2.7191e-48	0.32164
				COL12A1	5.14733e-32	0.321348
				BTG3	2.23699e-41	0.32102
				CRIP2	4.24827e-67	0.321005
				KREMEN1	1.42005e-38	0.320873
				HES1	2.15968e-36	0.320537
				GNG5	4.36136e-37	0.32042
				CLUAP1	2.98987e-63	0.320235
				NQO1	4.80003e-33	0.320192
				NNT-AS1	2.19094e-52	0.319657
				GLO1	1.78996e-34	0.319566
				CFAP298	3.73947e-61	0.319192
				NELFE	9.7674e-36	0.318794
				PPP2R1A	2.6529e-38	0.318508
				CXCR4	9.16847e-70	0.318158
				SLC7A5	2.45421e-37	0.318079
				FAM199X	2.69122e-68	0.31789
				SPACA9	3.85163e-72	0.31776
				C6orf118	1.44222e-112	0.317418
				XPC	4.33126e-44	0.317342
				IFT81	1.80015e-57	0.317213
				G6PC3	8.24113e-53	0.317006
				TNFAIP1	1.02716e-44	0.316629
				DNASE2	1.34046e-52	0.316346
				SNTB1	1.29459e-53	0.316342
				DYNLL1	1.43889e-28	0.316069
				ST13	6.70765e-35	0.315541
				TMX2	6.15535e-39	0.315354
				PKIG	1.03546e-40	0.315081
				DALRD3	2.57815e-57	0.314852
				MSRB2	4.64244e-39	0.314776
				CLSTN1	6.63313e-44	0.31476
				TNC	5.06778e-32	0.31423
				MAML2	1.54884e-53	0.314223
[truncated: 658 more rows]
