# Supplementary material for: SARS-CoV-2 promotes microglial synapse elimination in human brain organoids
Source: Mol Psychiatry. 2022 Oct 5;27(10):3939–50. doi: 10.1038/s41380-022-01786-2 (PMC9533278; doi:10.1038/s41380-022-01786-2)
Supplement: Supplementary file 12 — Supplementary Table 2 [file 41380_2022_1786_MOESM12_ESM.xlsx]

## Sheet: Sheet1
Experimental Condition	Number of bystander Cells	Total number of infected cells (droplets verified with human reads)		Celltype	Number of infected cells	Total number of cells in cluster	P-value
Infected: 24 HPI	21358	22(0.103%)		Excitatory Neurons *	11	4221	0.014
Infected: 72 HPI	5288	12 (0.227%)		Inhibitory Neurons	5	2608	0.25
				Astrocytes	3	788	0.08
				Choroid Plexus	3	519	0.30
				Radial Glia *	6	1025	0.002
				Schwann Precursors	1	140	0.16
				Pericytes	1	386	0.4
				Cycling Radial glia	2	821	0.29
				* - Significance on hypergeometric test for enrichment (p<0.05)
