# Supplementary material for: SARS-CoV-2 promotes microglial synapse elimination in human brain organoids
Source: Mol Psychiatry. 2022 Oct 5;27(10):3939–50. doi: 10.1038/s41380-022-01786-2 (PMC9533278; doi:10.1038/s41380-022-01786-2)
Supplement: Supplementary file 13 — Supplementary Table 3 [file 41380_2022_1786_MOESM13_ESM.xlsx]

## Sheet: Microglia DE groups
genes	cluster	module
ISG15	1	A
RPL22	2	B
ENO1	2	B
SLC2A5	2	B
RPL11	2	B
FUCA1	2	B
IFI6	1	A
LAPTM5	1	A
PHC2	2	B
RPS8	2	B
UQCRH	2	B
IFI44L	1	A
RPL5	2	B
CSDE1	2	B
TXNIP	2	B
MCL1	2	B
S100A9	2	B
RPS27	2	B
FCGR2A	2	B
GLUL	2	B
PTGS2	2	B
H3F3A	2	B
RPS7	2	B
RSAD2	1	A
COX7A2L	2	B
RPS27A	2	B
TMSB10	2	B
EIF5B	1	A
RPL31	2	B
IL1B	2	B
RND3	2	B
NR4A2	2	B
EEF1B2	2	B
PTMA	2	B
ARL4C	2	B
RPL32	2	B
RPL15	2	B
RPL14	2	B
RPL29	2	B
STAB1	1	A
MTRNR2L12	1	A
RPL24	2	B
FAM162A	2	B
SEC62	2	B
EIF4A2	2	B
RPL35A	2	B
RBPJ	2	B
RPL9	2	B
CXCL8	2	B
SPP1	2	B
HPGDS	2	B
H2AFZ	2	B
RPL34	2	B
RPS3A	2	B
RPL37	2	B
MAP1B	1	A
RPS23	2	B
VCAN	2	B
CAST	2	B
HINT1	2	B
EGR1	2	B
RPS14	2	B
DUSP1	2	B
RACK1	2	B
HIST1H4C	2	B
HLA.B	1	A
AIF1	2	B
CLIC1	2	B
RPS18	2	B
RPL10A	2	B
MTCH1	2	B
RPS12	2	B
NDUFA4	2	B
SCIN	2	B
TAX1BP1	2	B
GNB2	1	A
TMSB4X	2	B
RPS4X	2	B
PGK1	2	B
RPL39	2	B
RENBP	1	A
RPL10	2	B
BNIP3L	2	B
RPS20	2	B
RPL7	2	B
TMEM70	2	B
RPL30	2	B
EIF3E	2	B
EIF3H	2	B
GRINA	1	A
PTBP3	2	B
RPL12	2	B
RPL7A	2	B
RABL6	1	A
RPLP2	2	B
CTSD	1	A
RPL27A	2	B
MTRNR2L8	1	A
LYVE1	2	B
RPS13	2	B
LDHA	2	B
CD82	1	A
PATL1	1	A
TMEM258	2	B
RAB3IL1	1	A
FAU	2	B
MALAT1	2	B
EHBP1L1	1	A
CCND1	1	A
CTSC	2	B
RPS25	2	B
VIM	2	B
MRC1	2	B
ITGB1	2	B
NRP1	2	B
SRGN	2	B
VSIR	2	B
PSAP	1	A
P4HA1	2	B
RPS24	2	B
IFIT3	1	A
RGS10	2	B
BNIP3	2	B
GAPDH	2	B
TPI1	2	B
SLC2A3	2	B
TUBA1A	2	B
RPS26	2	B
NACA	2	B
NAP1L1	2	B
RPL6	2	B
RPL21	2	B
RGCC	2	B
TPT1	2	B
RAB20	2	B
RNASE6	2	B
RNASE1	1	A
MMP14	1	A
RPS29	2	B
RPL36AL	2	B
PYGL	2	B
ERO1A	2	B
HIF1A	1	A
NPC2	2	B
JDP2	1	A
GATM	2	B
RPLP1	2	B
RPS2	2	B
RPS15A	2	B
ATP6V0D1	1	A
PLCG2	2	B
RPL13	2	B
RPL26	2	B
MTRNR2L1	1	A
RPL23A	2	B
CCL3	2	B
CCL4	2	B
CCL3L1	2	B
CCL4L2	2	B
RPL23	2	B
RPL19	2	B
IGFBP4	1	A
EIF1	2	B
RPL27	2	B
GRN	1	A
NFE2L1	1	A
DDX5	2	B
RPL38	2	B
H3F3B	2	B
LGALS3BP	1	A
TTR	1	A
FKBP1A	1	A
DSTN	2	B
RRBP1	1	A
ZFAS1	2	B
CTSZ	1	A
RPS15	2	B
RPL36	2	B
GTF2F1	1	A
RPS28	2	B
JUNB	2	B
CALR	1	A
PKN1	1	A
BRD4	1	A
UBA52	2	B
TYROBP	2	B
RPS16	2	B
PLD3	1	A
POU2F2	1	A
APOE	1	A
RPL18	2	B
RPL13A	2	B
ATF5	1	A
RPS5	2	B
MYH9	1	A
H1F0	1	A
RPL3	2	B
TYMP	1	A
MX2	1	A
MX1	1	A
CSTB	2	B
MT.ND4L	1	A
MT.ND5	1	A
