# Supplementary material for: SARS-CoV-2 promotes microglial synapse elimination in human brain organoids
Source: Mol Psychiatry. 2022 Oct 5;27(10):3939–50. doi: 10.1038/s41380-022-01786-2 (PMC9533278; doi:10.1038/s41380-022-01786-2)
Supplement: Supplementary file 14 — Supplementary Table 4 [file 41380_2022_1786_MOESM14_ESM.xlsx]

## Sheet: Microglia
24HPI versus Control										72HPI versus Control										72HPI versus 24HPI
pathway	pval	padj	ES	NES	nMoreExtreme	size	leadingEdge	adjPvalue		pathway	pval	padj	ES	NES	nMoreExtreme	size	leadingEdge	adjPvalue		pathway	pval	padj	ES	NES	nMoreExtreme	size	leadingEdge	adjPvalue
GO_ATP_SYNTHESIS_COUPLED_ELECTRON_TRANSPORT_GO:0042773	0.000317561	0.0146832	0.56121	2.07434	0	91	NDUFA4, MT-CO3, UQCR11, NDUFA5, UQCRQ, COX5A, COX6C, MT-CYB, NDUFB2, NDUFA11, SNCA, NDUFB8, NDUFS5, MT-ND3, COX7A2L, UQCRH, NDUFS6, NDUFS2, MT-CO2, MT-ND1, NDUFA9, COX8A, MT-CO1, NDUFV3, UQCRFS1, NDUFA6, CYCS, NDUFB11, ISCU, NDUFA13, BID, SDHC, NDUFB10, SDHD, NDUFA2, CDK1, NDUFB3, NDUFB4, COX6A1, NDUFAB1, MT-ND2	significant		GO_NEGATIVE_REGULATION_OF_SUPRAMOLECULAR_FIBER_ORGANIZATION_GO:1902904	0.000189107	0.0247464	0.490108	1.75809	0	118	CAPG, APOE, MAP1B, ADD1, PFN1, TJP1, CORO1A, ARHGEF2, CIB1, HIP1R, CORO1B, FLII, SNCA, SPTBN1, ARAP1, PPP1R9A, MET, SWAP70, MAPRE1, LMOD1, APC, F11R, HDAC6, CAMSAP1, PAK2, WASHC2C, SVIL, FKBP4, RDX, MAP2, GSN, CKAP2, CAMSAP2, MID1IP1, VILL, ARFGEF1, ADD2, ARHGEF18, TWF2	significant		GO_RESPONSE_TO_TYPE_I_INTERFERON_GO:0034340	0.00015321	0.0371105	0.630393	2.3978	0	73	IFI6, ISG15, IFIT3, MX2, HLA-B, RSAD2, BST2, MX1, IFI35, SAMHD1, OAS2, USP18, HLA-E, IFITM3, HLA-A, IFIT2, CDC37, IFIT1, HLA-C, IRF3, SETD2, STAT1, IFNAR1, TRIM56, IRAK1, IFI27	significant
GO_AEROBIC_ELECTRON_TRANSPORT_CHAIN_GO:0019646	0.000502765	0.0176135	0.753419	2.02634	1	19	NDUFA4, MT-CO3, COX5A, COX6C, COX7A2L, MT-CO2, COX8A, MT-CO1, CYCS, COX6A1, COX4I1	significant		GO_NEGATIVE_REGULATION_OF_CYTOSKELETON_ORGANIZATION_GO:0051494	0.000188679	0.0247464	0.47423	1.71437	0	125	CAPG, MAP1B, ADD1, PFN1, TJP1, CORO1A, ARHGEF2, CIB1, HIP1R, CORO1B, FLII, SNCA, NUBP1, SPTBN1, ARAP1, PPP1R9A, MET, SWAP70, MAPRE1, LMOD1, APC, F11R, HDAC6, CAMSAP1, TRIM37, PAK2, WASHC2C, SVIL, CDK5RAP2, FKBP4, RDX, MAP2, GSN, CKAP2, CAMSAP2, MID1IP1, VILL, ARFGEF1, ADD2, ARHGEF18, TWF2	significant		GO_NEGATIVE_REGULATION_OF_VIRAL_LIFE_CYCLE_GO:1903901	0.000158328	0.0371105	0.604562	2.20405	0	57	ISG15, RSAD2, BST2, MX1, OAS2, PARP10, IFITM3, EIF2AK2, BANF1, TNIP1, TRIM8, TRIM27, IFIT1	significant
GO_REGULATION_OF_CARDIAC_MUSCLE_CONTRACTION_BY_REGULATION_OF_THE_RELEASE_OF_SEQUESTERED_CALCIUM_ION_GO:0010881	0.000499251	0.0176135	0.747633	1.98327	1	18	CALM3, PRKACA, ANK2, CALM1, CAMK2D, GSTO1, CASQ2, ATP1A2, CLIC2	significant		GO_ATP_METABOLIC_PROCESS_GO:0046034	0.000220604	0.0247464	-0.370615	-1.48508	0	266	LDHA, PGK1, GAPDH, HK2, TPI1, UQCRH, NUPR1, ENO1, ATP5PF, AK4, COX7A2L, ENO2, COX7C, GPI, TPR, ATP5MC2, UQCR10, COX5B, NDUFB11, PPIF, PFKFB3, AMPD3, ALDOC, CYCS, NDUFB6, NUP62, NUP50, ATP5F1C, PGAM1, ATP7A, DNAJC15, TMSB4X, ATP5MG, NUP58, PFKFB4, NDUFB3, NDUFB1, PFKP, NDUFS2, NDUFC2, NDUFV2, NDUFA1, UQCRC2, ATP5MC3, ATP5F1E, COX6A1, OLA1, ALDOA, NDUFB5, UQCRB, NUP153, RAE1, COX7A2, EP300, IGF1, A…	significant		GO_NEGATIVE_REGULATION_OF_VIRAL_GENOME_REPLICATION_GO:0045071	0.000160927	0.0371105	0.630723	2.18845	0	44	ISG15, RSAD2, BST2, MX1, OAS2, PARP10, IFITM3, EIF2AK2, BANF1, TNIP1, IFIT1	significant
GO_RESPIRATORY_ELECTRON_TRANSPORT_CHAIN_GO:0022904	0.000330797	0.0146832	0.519679	1.96951	0	104	NDUFA4, MT-CO3, UQCR11, NDUFA5, UQCRQ, COX5A, COX6C, MT-CYB, NDUFB2, NDUFA11, SNCA, NDUFB8, NDUFS5, MT-ND3, COX7A2L, UQCRH, NDUFS6, NDUFS2, MT-CO2, MT-ND1, NDUFA9, COX8A, MT-CO1, NDUFV3, UQCRFS1, NDUFA6, CYCS, NDUFB11, ISCU, NDUFA13, BID, SDHC, NDUFB10, SDHD, NDUFA2, CDK1, NDUFB3, NDUFB4, COX6A1, NDUFAB1, MT-ND2, SDHB, GPD2, COX4I1	significant		GO_REGULATION_OF_CELL_CELL_ADHESION_GO:0022407	0.000225175	0.0247464	-0.368898	-1.49858	0	309	IL1B, VSIR, GPNMB, FCGR2B, TGFBR2, RGCC, ITGA4, SPINT2, CD74, EGR3, VEGFA, CD46, PRDX2, ICAM1, AIF1, CITED2, LGALS1, YES1, DUSP3, CYLD, NFKBIZ, IL4R, IRF1, GRB2, PRNP, PTPN2, NR4A3, PTPRC, IL1RN, PYCARD, PAK1, HLA-DMB, CD9, FLOT2, HSPD1, JAK1, PELI1, CD300A, RELA, CDC42, AP3B1, PTPN6, FGL2, NLRP3, DPP4, KLF4, RC3H1, CD4, IL6ST, MALT1, CD86, DUSP22, RUNX1, CD1D, PDPK1, KIFAP3, IL7R, SYK, IGF1, RPS…	significant		GO_NEGATIVE_REGULATION_OF_LEUKOCYTE_MEDIATED_IMMUNITY_GO:0002704	0.000167084	0.0371105	0.671814	2.12689	0	29	HLA-B, BST2, LGALS9, HLA-E, HLA-A, BCL6, CR1, HMOX1, NDFIP1, ABR, IL7R, HAVCR2	significant
GO_PROTON_TRANSMEMBRANE_TRANSPORT_GO:1902600	0.000344947	0.0149324	0.487436	1.87516	0	116	NDUFA4, MT-ATP6, MT-CO3, COX7A2, COX5A, ATP5MF, COX6C, ATP6V0D1, MT-CYB, ATP6V1C1, ATP5PO, UCP2, VPS9D1, TMSB4X, COX7A2L, STOML2, ATP5ME, MT-CO2, COX8A, ATP6V0B, MT-CO1, SLC17A5, PHB2, ATP5MC3, ATP6V1D, ATP5F1A, ATP6AP1, MT-ATP8, DNAJC30, ACTN4, TACO1, ATP1A2, COX6A1, ATP5F1E, NNT, ATP5MG, TWIST1, COX4I1, ATP6V1B2, SLC11A2	significant		GO_RIBONUCLEOPROTEIN_COMPLEX_BIOGENESIS_GO:0022613	0.000457457	0.0432658	-0.359573	-1.50217	1	422	EIF3E, RPS8, EIF3H, RPL35A, RPL24, RPL11, RPL14, RPL26, RPS27, RPL10, SRSF5, RPS24, RPS7, RPL7, RSL24D1, GLUL, SNRPB, RPL7A, RPS28, RPS15, NPM1, RPL38, EIF2S3, RPL23A, RPS16, EIF3L, RPL10A, RPS21, RPL3, RPS14, RPL13A, EIF4B, RPS10, DDX1, RPL12, YTHDC1, HSP90AB1, DDX17, XRCC5, RPS5, NOP10, RPS2, RAN, SBDS, SF3A3, RPF2, SNRPD3, EIF3I, MRM2, PTGES3, EIF3D, SNRPF, PIN4, LUC7L3, RPL5, MTREX, PA2G4, RP…	significant		GO_REGULATION_OF_CHOLESTEROL_EFFLUX_GO:0010874	0.000171821	0.0371105	0.709895	2.05326	0	20	APOE, ABCA1, ABCG1, CETP, NR1H3, LRP1	significant
GO_OXIDATIVE_PHOSPHORYLATION_GO:0006119	0.000359195	0.0153449	0.472974	1.85638	0	133	NDUFA4, MT-ATP6, MT-CO3, COX7A2, UQCR11, NDUFA5, UQCRQ, COX5A, ATP5MF, COX6C, MT-CYB, VCP, NDUFB2, NDUFA11, SNCA, NDUFB8, NDUFS5, ATP5PO, MT-ND3, COX7A2L, UQCRH, NDUFS6, NDUFS2, STOML2, ATP5ME, MT-CO2, MT-ND1, NDUFA9, COX8A, MT-CO1, NDUFV3, UQCRFS1, NDUFA6, ATP5MC3, CYCS, NDUFB11, ISCU, NDUFA13, ATP5F1A, BID, MT-ATP8, SDHC, NDUFB10, SDHD, DNAJC30, NDUFA2, CHCHD10, CDK1, NDUFB3, NDUFB4, COX6A1, AT…	significant		GO_RESPONSE_TO_BACTERIUM_GO:0009617	0.000454442	0.0432658	-0.371822	-1.54087	1	386	CXCL8, RBPJ, PTGS2, RNASE6, S100A9, IL1B, PLCG2, FCGR2B, MRC1, RPL39, BAIAP2, VIM, PRDX2, ICAM1, COLEC12, ADM, CXCL3, BNIP3, MGST2, THBD, MIF, CARD16, CCL3, PPARD, RAB29, ZFP36, HNRNPA0, FOS, LITAF, ADH5, RPL30, PYCARD, CXCL2, HSPD1, SCIMP, TNFRSF1B, TRIB1, ANG, ERBIN, TNFRSF1A, PELI1, PYGL, ADAM17, RELA, PPP1R11, NLRP3, LYZ, LRG1, CD180, IRF5, S100A8, CD4, CD14, PRDX3, TRDN, MALT1, CD86, TAB2, C…	significant		GO_NEGATIVE_REGULATION_OF_VIRAL_PROCESS_GO:0048525	0.000153846	0.0371105	0.527087	1.99937	0	72	ISG15, RSAD2, BST2, MX1, JUN, OAS2, PARP10, IFITM3, EIF2AK2, BANF1, TNIP1, TRIM8, TRIM27, IFIT1, HDAC1, TRIM14, STAT1, REST	significant
GO_REGULATION_OF_RELEASE_OF_SEQUESTERED_CALCIUM_ION_INTO_CYTOSOL_GO:0051279	0.000849377	0.0219555	0.542827	1.82441	2	53	HTT, CALM3, SNCA, MYO5A, LYN, SRI, CORO1A, FKBP1A, PRKACA, CYBA, PLCG1, ANK2, CALM1, CAMK2D, GSTO1, CASQ2, ATG5, ATP1A2, PDPK1, CLIC2	significant		GO_RESPONSE_TO_OXYGEN_LEVELS_GO:0070482	0.000226244	0.0247464	-0.386053	-1.57078	0	316	RBPJ, PTGS2, NR4A2, LDHA, NDRG1, PGK1, ERO1A, FAM162A, HK2, BNIP3L, EGR1, TGFBR2, RGCC, ENO1, RPS27A, PLOD2, VEGFA, SLC2A1, STC1, ICAM1, AK4, ADM, HILPDA, ANGPTL4, BNIP3, CITED2, ACVRL1, MALAT1, ALKBH5, CARD16, PPARD, PMAIP1, NPEPPS, EIF4EBP1, MTHFR, PSMC3, ATP7A, SLC8A1, PAK1, NAMPT, RBX1, HSPD1, EGLN3, FOXO1, ANG, ZFP36L1, ADAM17, DPP4, ACAA2, UBA52, FIS1, NOP53, PDK1, MT3, TM9SF4, THBS1, FOXO3…	significant		GO_NEGATIVE_REGULATION_OF_LYMPHOCYTE_MEDIATED_IMMUNITY_GO:0002707	0.000339674	0.0371105	0.667528	1.9981	1	23	HLA-B, LGALS9, HLA-E, HLA-A, BCL6, CR1, NDFIP1, IL7R, HAVCR2	significant
GO_REGULATION_OF_PROTEIN_DEPOLYMERIZATION_GO:1901879	0.000597907	0.0192762	0.502404	1.78882	1	72	SCIN, GSN, STMN2, HDGFL3, WDR1, LMOD3, CAPZB, APC, CFL1, MAP1A, DSTN, TWF1, CAPG, RDX, NES, MAP1B, TWF2, ARHGEF2, MAP1S, SH3BP1, TRPV4, MTPN, NAV3, HDAC6, ATXN7, LIMA1, ADD2, ADD1, CFL2, SPTBN1, CLASP2	significant		GO_REGULATION_OF_T_CELL_ACTIVATION_GO:0050863	0.00022041	0.0247464	-0.398874	-1.57792	0	235	IL1B, VSIR, GPNMB, FCGR2B, TGFBR2, CD74, EGR3, CD46, PRDX2, AIF1, LGALS1, YES1, DUSP3, CYLD, SOD1, NFKBIZ, IL4R, IRF1, GRB2, PRNP, PTPN2, PTPRC, PYCARD, PAK1, HLA-DMB, FLOT2, CR1, HSPD1, TNFRSF1B, PELI1, CD300A, CDC42, AP3B1, PTPN6, FGL2, NLRP3, DPP4, PRDM1, RAC2, RC3H1, CD4, IL6ST, CGAS, MALT1, CD86, DUSP22, RUNX1, CD1D, PDPK1, IL7R, SYK, IGF1, RPS3, SOS1, BCL10	significant		GO_POSITIVE_REGULATION_OF_STEROL_TRANSPORT_GO:0032373	0.000343997	0.0371105	0.693538	1.98363	1	19	APOE, ABCA1, ABCG1, CETP, NR1H3, LRP1	significant
GO_MITOCHONDRIAL_ELECTRON_TRANSPORT_NADH_TO_UBIQUINONE_GO:0006120	0.0011309	0.0269095	0.52529	1.75521	3	52	NDUFA4, NDUFA5, NDUFB2, NDUFA11, SNCA, NDUFB8, NDUFS5, MT-ND3, NDUFS6, NDUFS2, MT-ND1, NDUFA9, NDUFV3, NDUFA6, NDUFB11, ISCU, NDUFA13, NDUFB10, NDUFA2, NDUFB3, NDUFB4, NDUFAB1, MT-ND2	significant		GO_CELLULAR_RESPONSE_TO_BIOTIC_STIMULUS_GO:0071216	0.000215054	0.0247464	-0.419252	-1.60839	0	179	TXNIP, CXCL8, IL1B, FCGR2B, MRC1, VIM, PRDX2, ICAM1, CXCL3, MIF, CARD16, BCL2L11, CCL3, TMCO1, PPARD, ZFP36, LITAF, PYCARD, CXCL2, SCIMP, TNFRSF1B, TRIB1, RELA, NLRP3, CD180, CD14, MALT1, CD86, MYD88, SYK, CXCL1, TP53, BCL10, RIPK2, SASH1, CTR9, MAPK14, CCL2, MTDH, LILRB2, LILRB1, TSPO, UPF1, GSK3B, CARD8, NFKBIL1, CLEC7A, ADAM9, LY86, KMO, EDNRB, BTK, CD40	significant		GO_REGULATION_OF_STEROL_TRANSPORT_GO:0032371	0.0001657	0.0371105	0.604579	1.97196	0	33	APOE, ABCA1, ABCG1, CETP, NR1H3, NFKB1, ARV1, APOC1, LRP1, NUS1, PPARG, ABCA2, LPCAT3, APOA4	significant
GO_PROTEIN_DEPOLYMERIZATION_GO:0051261	0.000635122	0.0196051	0.474172	1.75263	1	91	SCIN, GSN, STMN2, HDGFL3, WDR1, SH3GL1, LMOD3, CAPZB, APC, CFL1, MAP1A, DSTN, TWF1, CAPG, MICAL3, RDX, NES, STMN1, MAP1B, TWF2, ARHGEF2, MAP1S, STMN4, VPS4B, SH3BP1, TRPV4, SYNJ1, MTPN, NAV3, HDAC6, ATXN7, LIMA1, ADD2, ADD1, CFL2	significant		GO_LEUKOCYTE_CELL_CELL_ADHESION_GO:0007159	0.000218341	0.0247464	-0.402877	-1.61086	0	259	S100A9, IL1B, VSIR, GPNMB, FCGR2B, TGFBR2, ITGA4, CD74, EGR3, CD46, PRDX2, ICAM1, STK10, AIF1, LGALS1, YES1, OLR1, DUSP3, CYLD, NFKBIZ, IL4R, IRF1, GRB2, PRNP, PTPN2, NR4A3, ITGB7, PTPRC, PYCARD, ROCK1, PAK1, HLA-DMB, FLOT2, HSPD1, PELI1, CD300A, RELA, CDC42, AP3B1, PTPN6, FGL2, NLRP3, DPP4, KLF4, RAC2, RC3H1, S100A8, CD4, IL6ST, MALT1, CD86, DUSP22, GCNT1, RUNX1, CD1D, PDPK1, IL7R, SYK, IGF1, RP…	significant		GO_NEGATIVE_REGULATION_OF_INNATE_IMMUNE_RESPONSE_GO:0045824	0.000487013	0.0382941	0.563157	1.91699	2	40	HLA-B, SAMHD1, LGALS9, GRN, NR1H3, HLA-E, HLA-A, CR1, PARP14, HAVCR2	significant
GO_ELECTRON_TRANSPORT_CHAIN_GO:0022900	0.000376648	0.0155551	0.413947	1.66202	0	156	NDUFA4, MT-CO3, COX7A2, UQCR11, NDUFA5, UQCRQ, COX5A, AKR1A1, SH3BGRL3, COX6C, MT-CYB, NDUFB2, NDUFA11, SNCA, NDUFB8, NDUFS5, MT-ND3, GLRX, COX7A2L, UQCRH, TSTA3, NDUFS6, NDUFS2, MT-CO2, CYBA, MT-ND1, NDUFA9, COX8A, MT-CO1, NDUFV3, TXNRD1, PTGES2, UQCRFS1, NDUFA6, ME2, CYCS, NDUFB11, ISCU, NDUFA13, BID, SDHC, NDUFB10, SDHD, NDUFA2, CDK1, NDUFB3, NDUFB4, COX6A1, NDUFAB1, MT-ND2, SRD5A1, SDHB, CYBB…	significant		GO_RESPONSE_TO_MOLECULE_OF_BACTERIAL_ORIGIN_GO:0002237	0.000219829	0.0247464	-0.409474	-1.62743	0	244	CXCL8, PTGS2, S100A9, IL1B, PLCG2, FCGR2B, MRC1, VIM, PRDX2, ICAM1, ADM, CXCL3, MGST2, THBD, MIF, CARD16, CCL3, PPARD, ZFP36, HNRNPA0, FOS, LITAF, ADH5, PYCARD, CXCL2, HSPD1, SCIMP, TNFRSF1B, TRIB1, ERBIN, PELI1, ADAM17, RELA, NLRP3, CD180, IRF5, S100A8, CD14, PRDX3, MALT1, CD86, TAB2, MYD88, CXCL1, BCL10, RIPK2, SASH1, GGT5, CTR9, GJA1, MAPK14, CCL2, JAK2, MTDH, LILRB2, LILRB1, TSPO, UPF1, FER, …	significant		GO_REGULATION_OF_NEURON_MIGRATION_GO:2001222	0.0008371	0.0464378	0.615241	1.91127	4	27	SRGAP2, NIPBL, COL3A1, ZNF609, PLXNB2, ADGRG1, ARHGEF2, PHACTR1, STAT3, NSMF	significant
GO_RIBONUCLEOSIDE_TRIPHOSPHATE_METABOLIC_PROCESS_GO:0009199	0.00209268	0.0410873	0.456936	1.63161	6	73	MT-ATP6, TREM2, ATP5MF, VCP, NME2, RHOQ, NME1, ATP5PO, VPS9D1, TMSB4X, STOML2, ATP5ME, MT-CO2, RAN, ATP5MC3, AK3, NME4, ATP5F1A, MT-ATP8, IMPDH1, NME6, ITPA, DNAJC30, IMPDH2, PARP1	significant		GO_CELLULAR_RESPONSE_TO_OXYGEN_LEVELS_GO:0071453	0.00021777	0.0247464	-0.4214	-1.63067	0	193	RBPJ, PTGS2, NDRG1, PGK1, ERO1A, FAM162A, BNIP3L, EGR1, RGCC, ENO1, RPS27A, VEGFA, STC1, ICAM1, AK4, HILPDA, BNIP3, CITED2, MALAT1, CARD16, PPARD, PMAIP1, NPEPPS, EIF4EBP1, PSMC3, ATP7A, SLC8A1, NAMPT, RBX1, EGLN3, FOXO1, ZFP36L1, ACAA2, UBA52, NOP53, PDK1, MT3, FOXO3, LIMD1, PSMB1, PSMD8, PSMA3, ROCK2, EP300, PSMB5, ARNT, TP53, DNM1L, PSMF1, PSMB8, HIF1AN, CUL2, ATP6V1G1, EGLN1, CPEB2, PSMA4, TS…	significant		GO_IMMUNOGLOBULIN_PRODUCTION_GO:0002377	0.000307692	0.0371105	0.491728	1.86525	1	72	POU2F2, SAMHD1, PKN1, HLA-E, BCL6, STAT6, SHLD2, TNFSF13B, STX4, NDFIP1, MCM3AP, MAD2L2, MSH3, IL7R, NSD2, CD86, BATF, GPI, SWAP70, TRAF6, RNF168, CTNNBL1, RIF1, EXOSC6, TRAF2, TMBIM6, TRAF3IP2, APLF, ITM2A, GALNT2, PRKDC, ATM	significant
GO_NUCLEOSIDE_TRIPHOSPHATE_BIOSYNTHETIC_PROCESS_GO:0009142	0.00147667	0.0323516	0.462985	1.62836	4	67	MT-ATP6, TREM2, ATP5MF, VCP, NME2, NME1, ATP5PO, VPS9D1, TMSB4X, AK1, STOML2, ATP5ME, MT-CO2, ATP5MC3, AK3, NME4, ATP5F1A, MT-ATP8, IMPDH1, NME6, DNAJC30, IMPDH2, PARP1	significant		GO_PLACENTA_DEVELOPMENT_GO:0001890	0.000211461	0.0247464	-0.461543	-1.68157	0	121	RBPJ, PTGS2, JUNB, SPINT2, STC1, GGNBP2, SOCS3, ADM, PPARD, SOD1, PCDH12, GRB2, HSP90AB1, CEBPA, TMED2, ANG, ZFP36L1, PRDM1, SP3, BIRC6, PRDX3, ARNT, KRT19, MAP2K1, NR2F2, VDR, GJA1, MAPK14, RBM15	significant		GO_MEMBRANE_BIOGENESIS_GO:0044091	0.00099734	0.049459	0.571487	1.85022	5	32	PSAP, STX4, SERINC1, EPHB2, PEX16, PACSIN2, TLCD2, PTEN, SPTBN1, GAK, DMKN, FLOT1, RFTN1	significant
GO_REGULATION_OF_CALCIUM_MEDIATED_SIGNALING_GO:0050848	0.0021585	0.0412657	0.445404	1.62142	6	81	CCL4, TREM2, HTT, CAMTA1, CALM3, MAPT, MYOZ2, MYO5A, SRI, FKBP1A, SPPL3, PRKACA, HINT1, HOMER3, GSK3B, CALM1, BST1, CAMK2D, GSTO1, CASQ2, CCL3, CLIC2, PTBP1	significant		GO_PYRUVATE_METABOLIC_PROCESS_GO:0006090	0.000212675	0.0247464	-0.472999	-1.73026	0	125	LDHA, PGK1, GAPDH, HK2, TPI1, NUPR1, ENO1, ENO2, GPI, TPR, PFKFB3, ALDOC, NUP62, NR4A3, NUP50, PGAM1, NUP58, PFKFB4, PFKP, VDAC1, ME2, PDK1, MPC2, ALDOA, NUP153, RAE1, EP300, IGF1, ARNT, PCK2, GALK1	significant		GO_INTERFERON_GAMMA_MEDIATED_SIGNALING_PATHWAY_GO:0060333	0.000468604	0.0382941	0.495578	1.84957	2	65	HLA-B, MT2A, OAS2, NR1H3, HLA-E, HLA-A, TRIM38, TRIM8, PARP9, CDC37, HLA-C, IRF3, STAT1, PARP14, TRIM22, IRF7, CAMK2D, FCGR1B, PRKCD, HCK, CD44, PPARG, IFNGR2, SP100, IRF8	significant
GO_CELLULAR_PROTEIN_COMPLEX_DISASSEMBLY_GO:0043624	0.00041425	0.0157064	0.388685	1.60626	0	195	SCIN, GSN, CHCHD1, STMN2, HDGFL3, WDR1, MRPL13, SH3GL1, MRPL27, LMOD3, MRPL21, CAPZB, MRPL52, APC, CFL1, MRPS23, MAP1A, DSTN, TWF1, CAPG, MICAL3, MRPL2, RDX, MRPL14, MRPS35, NES, STMN1, MAP1B, TWF2, MRPL11, MRPS9, MRPL57, MRPS21, MRPS26, ARHGEF2, MAP1S, MTRF1L, STMN4, VPS4B, SH3BP1, MRPL20, TRPV4, SYNJ1, MRPL41, MRPS10, MTPN, GLE1, MRPL4, MRPS34, MRPS28, MRPL45, NAV3, MRPL42, HDAC6, N6AMT1, ATXN7…	significant		GO_RIBONUCLEOPROTEIN_COMPLEX_SUBUNIT_ORGANIZATION_GO:0071826	0.000215796	0.0247464	-0.451617	-1.74249	0	187	EIF3E, EIF3H, RPL24, RPL11, RPS27, RPL10, SRSF5, RSL24D1, SNRPB, RPS28, RPS15, RPL38, EIF2S3, RPL23A, EIF3L, RPL3, RPS14, RPL13A, EIF4B, RPS10, DDX1, RPL12, YTHDC1, HSP90AB1, XRCC5, RPS5, SF3A3, RPF2, SNRPD3, EIF3I, PTGES3, EIF3D, SNRPF, LUC7L3, RPL5, NOP53, SRSF6, PIH1D1, CLNS1A, ZNHIT3, NUDT21, KIF5B, LUC7L2, SCAF11, PSIP1, POLR2D, USP4, MCTS1, CPSF6, MRPS11, MRPS7, RPL6, SART3, SRSF9, COIL, EI…	significant		GO_NEGATIVE_REGULATION_OF_LIPID_BIOSYNTHETIC_PROCESS_GO:0051055	0.000996016	0.049459	0.572132	1.84011	5	31	APOE, TRIB3, NFKB1, SLC27A1, SCAP, APOC1, SPHK1, REST, INSIG2, DKK3, INSIG1, ACADVL, ABCA2	significant
GO_PURINE_NUCLEOSIDE_TRIPHOSPHATE_METABOLIC_PROCESS_GO:0009144	0.0027339	0.0481195	0.447166	1.60183	8	75	MT-ATP6, TREM2, ATP5MF, VCP, NME2, RHOQ, NME1, ATP5PO, VPS9D1, TMSB4X, STOML2, ATP5ME, MT-CO2, RAN, ATP5MC3, AK3, NME4, ATP5F1A, MT-ATP8, IMPDH1, NME6, ITPA, GUK1, DNAJC30, IMPDH2, PARP1, DGUOK, ATP5F1E	significant		GO_NUCLEOSIDE_DIPHOSPHATE_METABOLIC_PROCESS_GO:0009132	0.00021254	0.0247464	-0.480801	-1.7574	0	124	LDHA, PGK1, GAPDH, HK2, TPI1, NUPR1, ENO1, AK4, ENO2, GPI, TPR, PFKFB3, AMPD3, ALDOC, NUP62, NUP50, PGAM1, NUP58, PFKFB4, PFKP, ALDOA, NUP153, RAE1, CMPK1, EP300, IGF1, ARNT, GALK1, AK2	significant		GO_REGULATION_OF_PLASMA_LIPOPROTEIN_PARTICLE_LEVELS_GO:0097006	0.000792267	0.0447085	0.505409	1.83691	4	56	APOE, ABCA1, ACSL3, LRPAP1, ABCG1, CETP, P4HB, APOBR, HMOX1, APOC1, APOM, CSK, KHSRP, AP2M1, EHD1	significant
GO_POSITIVE_REGULATION_OF_CYTOSKELETON_ORGANIZATION_GO:0051495	0.000415282	0.0157064	0.38478	1.57914	0	188	RGCC, BIN1, SCIN, ARPC1B, GSN, FHOD1, PFDN2, STMN2, RANBP1, WDR1, PFN1, NCK2, ARFIP1, RHOC, PYCARD, MAPT, ARPC5L, PFN2, LMOD3, ARL2, TGFBR1, NCK1, CFL1, SPIRE1, CORO1A, ACTR3, DSTN, CORO1B, MYO1C, CD47, HRAS, BCAS3, NES, NCKAP1L, DCTN1, MAP1B, ITGB1BP1, ARPC5, LIMK1, ARF1, CEP120, CDC42EP4, ARPC3, TOGARAM1, VPS4B, SORBS3, TRPV4, FLNA, SFRP1, WASF1, UBXN2B	significant		GO_GRANULOCYTE_CHEMOTAXIS_GO:0071621	0.000417188	0.0416493	-0.51068	-1.76959	1	87	CXCL8, S100A9, IL1B, JAML, CD74, CXCL3, CCL3, PPIB, CCL4, CXCL2, DPP4, RAC2, S100A8, THBS1, CKLF, ADGRE2, SYK, CXCL1, PIK3CD, DNM1L, MAPK14, LGALS3, CCL2, PREX1, CSF1R, IL17RA, ANXA1, CAMK1D, GBF1	significant		GO_REGULATION_OF_RHO_PROTEIN_SIGNAL_TRANSDUCTION_GO:0035023	0.000959079	0.0490479	0.510412	1.81771	5	51	APOE, MYO9B, ABCA1, ARHGDIA, BCL6, COL3A1, F11R, KCTD13, ADGRG1, ABL1, ARHGEF2, GPR35, MET, GPR65, AKAP13, STARD13	significant
GO_MONOVALENT_INORGANIC_CATION_TRANSPORT_GO:0015672	0.000551268	0.018485	0.361453	1.57041	0	322	BIN1, ITGB1, NDUFA4, SLC20A1, MT-ATP6, MT-CO3, COX7A2, TREM2, SLC1A3, COX5A, ATP5MF, COX6C, ATP6V0D1, CD63, MT-CYB, FXYD6, PER1, ATP6V1C1, ATP5PO, UCP2, VAMP2, VPS9D1, TMSB4X, GLRX, COMMD1, COX7A2L, SLC38A6, STOML2, TPCN1, ATP5ME, MT-CO2, FXYD1, NDUFA9, COX8A, ATP6V0B, MT-CO1, HECW1, KCNN1, FHL1, COMMD3, SLC17A5, SLC22A4, PHB2, YWHAH, MFSD4B, ATP5MC3, STK39, ANK2, NKAIN4, ATP6V1D, ARF1, ATP1B3, A…	significant		GO_NUCLEOTIDE_PHOSPHORYLATION_GO:0046939	0.000212675	0.0247464	-0.495684	-1.78126	0	111	LDHA, PGK1, GAPDH, HK2, TPI1, NUPR1, ENO1, AK4, ENO2, GPI, TPR, PFKFB3, ALDOC, NUP62, NUP50, PGAM1, NUP58, PFKFB4, PFKP, ALDOA, NUP153, RAE1, CMPK1, EP300, IGF1, ARNT, GALK1	significant		GO_NEGATIVE_REGULATION_OF_DEFENSE_RESPONSE_GO:0031348	0.00029347	0.0371105	0.440979	1.80367	1	118	HLA-B, APOE, SAMHD1, LGALS9, GRN, NR1H3, HLA-E, HLA-A, TRIM38, NFKB1, SIRPA, CUEDC2, CR1, NDFIP1, PTGER4, ABR, CHID1, ABCD1, SIGLEC10, AOAH, PARP14, ADA, ASH1L, SIRT2, HAVCR2, GSTP1, RNF26, FEM1A, TNFRSF1B, SELENOS, MFHAS1, TNFAIP6, GPATCH3, PRKCD, PPARG, NR1D2, SHARPIN, GBA, ADAR, LPCAT3	significant
GO_POSITIVE_REGULATION_OF_ACTIN_FILAMENT_POLYMERIZATION_GO:0030838	0.00278293	0.0483159	0.431437	1.56465	8	80	BIN1, SCIN, ARPC1B, GSN, PFN1, NCK2, ARFIP1, PYCARD, ARPC5L, PFN2, LMOD3, NCK1, SPIRE1, CORO1A, ACTR3, CORO1B, MYO1C, NCKAP1L, ARPC5, ARF1, CDC42EP4, ARPC3	significant		GO_HUMORAL_IMMUNE_RESPONSE_GO:0006959	0.000210881	0.0247464	-0.512076	-1.8478	0	113	CXCL8, RBPJ, RNASE6, S100A9, GAPDH, IL1B, FCGR2B, RGCC, RPL39, CD46, GPI, CXCL3, ATP7A, PTPRC, RPL30, CR1, CXCL2, C2, ANG, SERPING1, PTPN6, LYZ, S100A8, CXCL1, PDZD11, CCL2, ALOX5, BCL3, VSIG4, TNFRSF21, CFD, PPP2R3C, RPS19, GPR183, PHB, CD55, HLA-DRB1, NOTCH2, PSMB10, MFAP4, BLNK, C7, C3AR1, TFEB, RARRES2	significant		GO_NEGATIVE_REGULATION_OF_IMMUNE_RESPONSE_GO:0050777	0.000603591	0.0387364	0.460282	1.79749	3	86	HLA-B, BST2, SAMHD1, LGALS9, GRN, NR1H3, HLA-E, HLA-A, BCL6, COL3A1, STAT6, CUEDC2, CR1, TRIM27, HMOX1, NDFIP1, ABR, PARP14, IL7R, HAVCR2, HLX, INPP5D, SELENOS, JAK3	significant
GO_CELLULAR_RESPIRATION_GO:0045333	0.000390168	0.0157064	0.386469	1.56101	0	166	NDUFA4, MT-CO3, UQCR11, NDUFA5, UQCRQ, COX5A, COX6C, MT-CYB, VCP, NDUFB2, NDUFA11, SNCA, NDUFB8, NDUFS5, HIF1A, MT-ND3, COX7A2L, UQCRH, NDUFS6, NDUFS2, MDH2, IDH3G, MT-CO2, MT-ND1, NDUFA9, COX8A, MT-CO1, NDUFV3, UQCRFS1, NDUFA6, ME2, CYCS, NDUFB11, ISCU, NDUFA13, CISD1, BID, SDHC, NDUFB10, SDHD, NDUFA2, ACO1, CDK1, NDUFB3, NDUFB4, IDH2, SUCLG1, COX6A1, NDUFAB1, MT-ND2, SUCLA2, NNT, SDHB, GPD2, CO…	significant		GO_RIBOSOMAL_LARGE_SUBUNIT_BIOGENESIS_GO:0042273	0.000208638	0.0247464	-0.55646	-1.85757	0	70	RPL35A, RPL24, RPL11, RPL14, RPL26, RPL10, RPL7, RSL24D1, RPL7A, NPM1, RPL38, RPL23A, RPL10A, RPL3, RPL12, RPF2, RPL5, NOP53, RPL35, NSA2, NIFK, ZNHIT3, NHP2, PAK1IP1, DDX18, RSL1D1, RPL6	significant		GO_RESPONSE_TO_ENDOPLASMIC_RETICULUM_STRESS_GO:0034976	0.000132626	0.0371105	0.390033	1.744	0	236	NFE2L1, GRINA, UBE2G2, JUN, ATF3, CALR, OS9, P4HB, TRIB3, NR1H3, EIF2AK2, RCN3, SEC31A, BCAP31, PPP1R15B, UBXN1, MANF, ADD1, ATP2A3, ATP6V0D1, PSMC6, UBE4A, PPP1R15A, PDIA4, TMUB1, HSP90B1, DNAJB11, TPP1, SEC16A, ATF4, BAX, PREB, CREB3, LMNA, EEF2, TNFRSF10B, EDEM2, CANX, GFPT1, DDRGK1, UFM1, EIF4G1, EIF2B5, EIF2S1, UBAC2, STC2, MAP3K5, SRPRB, DERL2, ATF6, SESN2, SELENOS, SHC1, RNF121, DDX3X, DCT…	significant
GO_POSITIVE_REGULATION_OF_SUPRAMOLECULAR_FIBER_ORGANIZATION_GO:1902905	0.000786782	0.0214405	0.372631	1.50835	1	169	RGCC, BIN1, SCIN, ARPC1B, GSN, FHOD1, STMN2, WDR1, PFN1, NCK2, ARFIP1, RHOC, PYCARD, MAPT, ARPC5L, PFN2, LMOD3, ARL2, TGFBR1, NCK1, CFL1, SPIRE1, CORO1A, ACTR3, DSTN, CLU, CORO1B, MYO1C, CD47, NCKAP1L, DCTN1, MAP1B, ITGB1BP1, ARPC5, LIMK1, ARF1, CDC42EP4, ARPC3, TOGARAM1, SORBS3, TRPV4, FLNA, SFRP1	significant		GO_NEUTROPHIL_CHEMOTAXIS_GO:0030593	0.000208725	0.0247464	-0.572935	-1.9067	0	69	CXCL8, S100A9, IL1B, JAML, CD74, CXCL3, CCL3, PPIB, CCL4, CXCL2, DPP4, RAC2, S100A8, CKLF, SYK, CXCL1, PIK3CD, DNM1L, LGALS3, CCL2	significant		GO_REGULATION_OF_VIRAL_LIFE_CYCLE_GO:1903900	0.00058763	0.0387364	0.420555	1.71517	3	114	ISG15, RSAD2, BST2, MX1, LGALS9, OAS2, PARP10, PPIH, P4HB, IFITM3, EIF2AK2, RAD23A, BANF1, TRIM38, TNIP1, TRIM8, TRIM27, IFIT1, NECTIN2, TRIM14, CHMP4B, IFI27, VPS4A, TRIM22, TOP2A, SRPK2, APOBEC3C, PLSCR1, LARP1, SNF8	significant
GO_ENERGY_DERIVATION_BY_OXIDATION_OF_ORGANIC_COMPOUNDS_GO:0015980	0.00138568	0.0311172	0.344779	1.44967	2	231	NDUFA4, MT-CO3, UQCR11, NDUFA5, UQCRQ, COX5A, COX6C, MT-CYB, VCP, NDUFB2, NDUFA11, SNCA, PPP1CA, NDUFB8, NDUFS5, PHKB, HIF1A, MT-ND3, COX7A2L, UQCRH, NDUFS6, NDUFS2, MDH2, IDH3G, MT-CO2, MT-ND1, NDUFA9, COX8A, MT-CO1, AKT2, PCDH12, NDUFV3, PPP1CC, UQCRFS1, STK40, NDUFA6, PHLDA2, GSK3B, PER2, ME2, RUBCNL, GYG1, CYCS, NDUFB11, ISCU, NDUFA13, CALM1, CISD1, PPP1R3D, BID, SDHC, NDUFB10, SDHD, NDUFA2, …	significant		GO_RIBOSOME_ASSEMBLY_GO:0042255	0.00020555	0.0247464	-0.592469	-1.92814	0	60	RPL24, RPL11, RPS27, RPL10, RSL24D1, RPS28, RPS15, NPM1, RPL38, RPL23A, RPL3, RPS14, RPS10, RPL12, XRCC5, RPS5, SBDS, RPF2, RPL5, NOP53, EIF2A, MRPS11, MRPS7, RPL6, BRIX1, TRAF7, RPS19, RPS27L, DDX28	significant		GO_REGULATION_OF_LYMPHOCYTE_MEDIATED_IMMUNITY_GO:0002706	0.000905387	0.0485792	0.438564	1.71267	5	86	HLA-B, RSAD2, LGALS9, HLA-E, HLA-A, BCL6, LAMP1, STAT6, SHLD2, CR1, C3, NECTIN2, NDFIP1, MAD2L2, WAS, IL7R, HAVCR2, TNFRSF1B, NSD2, ZP3, TRAF6, RIF1, EXOSC6, VAV1, PIK3R6, TRAF2, PPP3CB, STAT5B, ZBTB1, APLF, LAG3, SMAD7, HFE, B2M, P2RX7, STX7, PTPRC, SHLD1, RIPK3	significant
GO_CYTOSKELETON_DEPENDENT_INTRACELLULAR_TRANSPORT_GO:0030705	0.00201532	0.040228	0.353606	1.44321	4	179	TUBA1A, SYNE2, HTT, BICD2, FNBP1L, ARL8B, IFT27, ARHGAP21, MAPT, WDR34, MYO5A, HIF1A, DYNC1I2, TUB, MAP1A, MAP2, NDEL1, BLOC1S2, TUBA1B, KIF1C, MYO1C, AP3M1, BICD1, KIF5C, AP3D1, SSX2IP, MAP1B, KIF4A, SYT4, DYNLRB1, IFT20, RHOT1, TUBA1C, KIF23, AP3M2, MAP1S, ACTN4, SSNA1, UCHL1, FEZ1	significant		GO_GLUCOSE_CATABOLIC_PROCESS_GO:0006007	0.000413822	0.0416493	-0.681302	-1.94719	1	32	PGK1, GAPDH, HK2, TPI1, ENO1, ENO2, GPI, ALDOC, PGAM1, PFKP, ALDOA, TP53	significant		GO_REGULATION_OF_SYMBIOTIC_PROCESS_GO:0043903	0.000137931	0.0371105	0.396024	1.71041	0	176	ISG15, RSAD2, BST2, APOE, MX1, GTF2F1, JUN, LGALS9, OAS2, PARP10, IGF2R, CDK9, PPIH, P4HB, IFITM3, EIF2AK2, EXOC7, RAD23A, BANF1, TRIM38, TNIP1, TRIM8, TRIM27, IFIT1, NECTIN2, SUPT5H, HDAC1, TRIM14, SMARCA4, FUCA2, CHMP4B, STAT1, REST, IFI27, VPS4A, TRIM22, TOP2A, TMEM250, NELFE, SRPK2, APOBEC3C, NELFB, CXCR4, PLSCR1, LARP1, SNF8, POLR2E	significant
GO_CELL_PROJECTION_ASSEMBLY_GO:0030031	0.000759301	0.0211303	0.316966	1.42025	0	467	ITGB1, PDGFA, SCIN, DCX, TUBA1A, GSN, DPYSL3, SYNE2, HTT, FNBP1L, EZR, ATP6V0D1, FAM98A, PFN1, NCK2, IFT27, PDGFRB, RHOQ, RIPOR2, SPATA6, PFN2, WDR34, ATAT1, TGFBR1, CAPZB, NCK1, PARVA, DYNC1I2, APC, TBC1D7, PRKACA, ACTR3, INPPL1, EHD4, NDEL1, TWF1, CAPG, PLEKHM1, CETN2, MAP4, RAP2A, ATG3, TAPT1, ARL13B, RDX, DNAAF4, EMP2, HRAS, ACTR1A, GAP43, BCAS3, SDCBP, TSGA10, FGD6, DCTN3, CEP135, RAB5A, OFD…	significant		GO_LABYRINTHINE_LAYER_DEVELOPMENT_GO:0060711	0.00020555	0.0247464	-0.686277	-2.06557	0	40	RBPJ, JUNB, SPINT2, GGNBP2, SOCS3, ADM, PCDH12, GRB2, TMED2, ZFP36L1, BIRC6	significant		GO_REGULATION_OF_CHROMATIN_ORGANIZATION_GO:1902275	0.000569395	0.0387364	0.40447	1.6982	3	140	BRD4, JDP2, MKI67, PARP10, CDK9, RPS6KA4, RNF20, NIPBL, HNRNPU, WBP2, BCL6, CTCF, SIRT6, HMGA1, ATAD2B, PPHLN1, SKI, SSRP1, THAP7, MLLT6, TLK1, ING2, EED, RUVBL2, LMNA, ZNF335, MAPK3, SETD1A, WDR70, CHEK1, NELFE, DNMT1, CAMK2D, SETDB2, CTBP1, PHF1, OTUB1, MTF2, AKAP8L, KMT2B, SNW1, TADA3, KDM1A, NOC2L, RIF1	significant
GO_REGULATION_OF_SUPRAMOLECULAR_FIBER_ORGANIZATION_GO:1902903	0.000531067	0.0180012	0.32548	1.40193	0	294	RGCC, BIN1, SCIN, ARPC1B, GSN, FHOD1, STMN2, HDGFL3, WDR1, PFN1, NCK2, ARFIP1, RHOC, ACTG1, PYCARD, MAPT, ARPC5L, PFN2, SNCA, LMOD3, ARL2, TGFBR1, CAPZB, NCK1, APC, CFL1, SPIRE1, TMSB4X, CORO1A, MAP1A, ACTR3, MAP2, DSTN, TWF1, CAPG, CLU, RASA1, CORO1B, MYO1C, CD47, RDX, SMAD4, AKAP13, MEF2C, NCKAP1L, DCTN1, STMN1, MAP1B, TWF2, ITGB1BP1, ARPC5, LIMK1, ARF1, ROCK1, CDC42EP4, ARHGEF2, ARPC3, MAP1S, …	significant		GO_ANTIMICROBIAL_HUMORAL_RESPONSE_GO:0019730	0.000410425	0.0416493	-0.682325	-2.09115	1	44	CXCL8, RNASE6, S100A9, GAPDH, RPL39, CXCL3, ATP7A, RPL30, CXCL2, ANG, LYZ, S100A8, CXCL1, PDZD11	significant		GO_LYMPHOCYTE_MEDIATED_IMMUNITY_GO:0002449	0.000426257	0.0372703	0.403424	1.69368	2	139	HLA-B, RSAD2, POU2F2, LGALS9, HLA-E, HLA-A, BCL6, LAMP1, STAT6, SHLD2, CR1, C3, CEBPG, CTSH, NECTIN2, NDFIP1, MAD2L2, WAS, SLC11A1, HPRT1, IL7R, HAVCR2, IRF7, CORO1A, C1QC, TNFRSF1B, NSD2, BATF, C1R, INPP5D, BTN3A3, SWAP70, ZP3, TRAF6, RNF168, RIF1, PRKCD, EXOSC6, VAV1, PIK3R6, PRDX1, TRAF2, PPP3CB, RFTN1, STAT5B, C1QB, ZBTB1, APLF, TSTA3, LAG3	significant
GO_REGULATION_OF_CYTOSKELETON_ORGANIZATION_GO:0051493	0.000736377	0.0210712	0.305841	1.36639	0	453	RGCC, BIN1, PDGFA, SCIN, ARPC1B, GSN, FHOD1, PFDN2, PKD1, STMN2, HDGFL3, BICD2, RANBP1, MDK, WDR1, PFN1, MARK2, NCK2, ARFIP1, RHOC, ACTG1, CAPN2, PDGFRB, PYCARD, RHOQ, MAPT, MYCBP2, ARPC5L, PFN2, SNCA, LMOD3, GPM6B, ATAT1, ARL2, DYNLT1, TGFBR1, SKA2, CAPZB, NCK1, APC, CFL1, SPIRE1, TMSB4X, CORO1A, MAP1A, ACTR3, MAP2, DSTN, BRCA1, TWF1, CAPG, RASA1, RHOBTB2, CORO1B, MYO1C, MAPRE2, CHORDC1, CD47, R…	significant		GO_PROTEIN_TARGETING_GO:0006605	0.000226757	0.0247464	-0.506424	-2.09801	0	384	RPS23, RPS26, RPS8, RPS25, RPL35A, RPS13, RPL24, RPL11, RPL15, BNIP3L, RPL14, RPL29, RPL26, RPS27, RPL10, RPS27A, RPS24, RPS7, RPL39, RPL18, RPL34, RPL7, TRAM1, RPS15A, HSPA4, SEC62, RPL9, RPL23, RPS4Y1, RPL36, RPL7A, RPS28, RPS15, RPL27A, RPS18, RPS12, SSR2, RPL38, RPS3A, RPL21, RPL23A, RPS16, SPCS1, RPL10A, NPEPPS, SRP14, RPS21, RPL31, RPL3, RPS14, SEC63, RPL37, RPL41, RPL13A, NACA, PRNP, RPS10…	significant		GO_ADAPTIVE_IMMUNE_RESPONSE_BASED_ON_SOMATIC_RECOMBINATION_OF_IMMUNE_RECEPTORS_BUILT_FROM_IMMUNOGLOBULIN_SUPERFAMILY_DOMAINS_GO:0002460	0.000701656	0.0425281	0.39192	1.66575	4	156	HLA-B, RSAD2, POU2F2, PKN1, SPN, HLA-E, HLA-A, KLHL6, BCL6, STAT6, SHLD2, CR1, TNFSF13B, C3, CTSH, NECTIN2, NDFIP1, MAD2L2, IL18BP, WAS, SLC11A1, MTOR, ADA, HPRT1, IL7R, HAVCR2, IRF7, C1QC, HLX, TNFRSF1B, TLR4, NSD2, BATF, C1R, EBI3, INPP5D, BTN3A3, SWAP70, JAK3, ZP3, TRAF6, STAT3, RNF168, RIF1, PRKCD, EXOSC6	significant
GO_ACTIN_FILAMENT_ORGANIZATION_GO:0007015	0.000586854	0.0191688	0.3114	1.36218	0	348	RGCC, BIN1, MARCKSL1, SCIN, ARPC1B, GSN, FHOD1, DPYSL3, ITGB5, TPM2, RFLNB, EZR, WDR1, PFN1, NCK2, ACTC1, ARFIP1, RHOC, ACTG1, PYCARD, RUFY3, ARPC5L, PFN2, MYO5A, LMOD3, TGFBR1, CAP1, CAPZB, CUL3, NCK1, CFL1, SPIRE1, SH3KBP1, TMSB4X, CORO1A, BCL2, ACTR3, DSTN, INPPL1, TWF1, CAPG, RASA1, MICAL3, RHOBTB2, CORO1B, MYO1C, ACTA1, CD47, RDX, EMP2, SHROOM3, ARRB1, NCKAP1L, STMN1, TWF2, ITGB1BP1, ARPC5, …	significant		GO_RNA_CATABOLIC_PROCESS_GO:0006401	0.000227221	0.0247464	-0.511149	-2.11516	0	381	EIF3E, RNASE6, RPS23, RPS26, RPS8, RPS25, RPL35A, RPS13, RPL24, RPL11, RPL15, RPL14, BTG2, RPL29, RPL26, RPS27, RPL10, RPS27A, RPS24, RPS7, RPL39, RPL18, RPL34, RPL7, RPS15A, VIM, RPL9, RPL23, DDX5, CSDE1, RPS4Y1, RPL36, RPL7A, RPS28, RPS15, RNASEH2C, RPL27A, LSM3, NPM1, RPS18, RPS12, ALKBH5, RPL38, DCP2, RNASET2, RPS3A, RPL21, LSM7, RPL23A, RPS16, RPL10A, GSPT1, ZC3HAV1, ZFP36, IGF2BP2, RPS21, H…	significant		GO_ADAPTIVE_IMMUNE_RESPONSE_GO:0002250	0.00013412	0.0371105	0.374748	1.66419	0	223	HLA-B, RSAD2, POU2F2, LAIR1, PKN1, MCOLN1, SPN, HLA-E, HLA-A, KLHL6, BCL6, STAT6, PAG1, UNC93B1, SHLD2, CR1, TNFSF13B, C3, TRIM27, DBNL, CTSH, NECTIN2, NDFIP1, HLA-C, TAP1, MAD2L2, CSK, IL18BP, SIGLEC10, WAS, SLC11A1, MTOR, ADA, LAT2, HPRT1, IL7R, HAVCR2, IRF7, LILRB5, CTSL, C1QC, HLX, FCGR1B, TNFRSF1B, TLR4, NSD2, CD86, BATF, C1R, EBI3, INPP5D, BTN3A3, SWAP70, OTUB1, JAK3, ZP3, TRAF6, STAT3, RNF…	significant
GO_MICROTUBULE_CYTOSKELETON_ORGANIZATION_GO:0000226	0.000793651	0.0214405	0.302169	1.36093	0	490	ITGB1, DCX, TUBA1A, DCTN6, PKD1, SYNE2, STMN2, HTT, CALM3, HDGFL3, BICD2, RANBP1, FBXO5, EZR, KATNA1, MARK2, VCP, DYNC1LI2, MAPT, SNCA, KNSTRN, NEK6, ATAT1, ARL2, DYNLT1, SKA2, KATNAL1, TUBB2B, APC, DCLK2, SPIRE1, MAP1A, MAP2, CUL9, NDEL1, BRCA1, ATXN3, CETN2, TUBA1B, MAP4, RAN, ATRX, MAPRE2, BRSK1, CHORDC1, DNAAF4, BICD1, BCAS3, TUBGCP5, BCCIP, TUBB2A, CEP135, SSX2IP, PLK3, DCTN1, STMN1, MAP1B, …	significant		GO_ANTIMICROBIAL_HUMORAL_IMMUNE_RESPONSE_MEDIATED_BY_ANTIMICROBIAL_PEPTIDE_GO:0061844	0.000206101	0.0247464	-0.823521	-2.17302	0	22	CXCL8, RNASE6, S100A9, GAPDH, RPL39, CXCL3, RPL30, CXCL2, ANG	significant		GO_CYTOKINE_MEDIATED_SIGNALING_PATHWAY_GO:0019221	0.000119976	0.0371105	0.334644	1.59506	0	494	IFI6, ISG15, IFIT3, MX2, HLA-B, RSAD2, BST2, IL6R, MX1, IFI35, MT2A, FOXC1, SAMHD1, SQSTM1, OAS2, PLP2, RPS6KA4, USP18, FN1, P4HB, MMP9, NR1H3, HLA-E, IFITM3, HLA-A, BCL6, RAPGEF1, STAT6, TRIM38, NFKB1, IL10RA, MMP2, FPR1, TRIM8, SLC27A1, PIM1, PSMC6, AXL, TNFSF13B, STX4, PSMC1, IFIT2, RALA, PARP9, HSPA9, CDC37, UBC, CCR1, CRKL, IFIT1, BIRC2, CIB1, HMOX1, HSP90B1, COMMD7, HLA-C, STX3, IRF3, PAK2,…	significant
GO_CILIUM_ORGANIZATION_GO:0044782	0.00273523	0.0481195	0.306126	1.32582	4	311	DCX, TUBA1A, GSN, SYNE2, HTT, FNBP1L, ATP6V0D1, IFT27, SPATA6, WDR34, ATAT1, PARVA, DYNC1I2, TUB, TBC1D7, PRKACA, ACTR3, EHD4, CETN2, MAP4, ATG3, TAPT1, ARL13B, DNAAF4, ACTR1A, DCTN3, CEP135, OFD1, SSX2IP, DCTN1, TCTN1, CCDC113, DYNLRB1, ATP6V1D, IFT20, TTC17, CEP120, CDK10, TOGARAM1, PCNT, SSNA1, PRKAR2B, ATXN10, CDK1, FLNA, CEP41, BBIP1, PTPN23, ATG5, TMEM67, MARK4, WWTR1, EVI5L, EXOC5, SPAG16,…	significant		GO_ESTABLISHMENT_OF_PROTEIN_LOCALIZATION_TO_MEMBRANE_GO:0090150	0.000224014	0.0247464	-0.56568	-2.28375	0	290	RPS23, RPS26, RPS8, RPS25, RPL35A, RPS13, RPL24, RPL11, RPL15, RPL14, RPL29, RPL26, RPS27, RPL10, RPS27A, RPS24, RPS7, RPL39, RPL18, RPL34, RPL7, TRAM1, RPS15A, HSPA4, SEC62, RPL9, RPL23, RPS4Y1, RPL36, RPL7A, RPS28, RPS15, RPL27A, RPS18, RACK1, RPS12, BCL2L11, SSR2, RPL38, RPS3A, RPL21, PMAIP1, RPL23A, RPS16, RPL10A, SRP14, RPS21, RPL31, RPL3, RPS14, SEC63, RPL37, RPL41, RPL13A, NACA, RAB3GAP2, …	significant		GO_RESPONSE_TO_METAL_ION_GO:0010038	0.000670421	0.0414017	0.348513	1.54892	4	224	NFE2L1, JUN, MT2A, CD14, CALR, ENTPD6, TRPM2, MCOLN1, GCLC, NCF1, MMP9, MT1X, SEC31A, FOSB, ADD1, ATP5F1D, PPP3CA, LONP1, PPP1CA, HMOX1, EGFR, SUCNR1, GOT1, CYP2R1, APP, BSG, ATF4, HIF1A, DAXX, D2HGDH, CASP9, FECH, CASP8, SYT7, PTEN, EIF2B5, EIF2S1, MAPK3, PPP2CA, SLC25A24, JUND, CPOX, DNMT3A, CAMK2D, SPARC, CA2, UBE2D3	significant
GO_RESPONSE_TO_WOUNDING_GO:0009611	0.00278358	0.0483159	-0.344012	-1.35716	23	455	MMP12, JUN, LYVE1, JAML, PLSCR1, THBD, TMIGD3, SULF2, NRP1, FGFR1OP2, CCR1, COL3A1, SLC11A1, VEGFA, LMAN1, HBEGF, LNPK, PPARD, PTEN, CBX5, ADM, WAS, FBLN1, BNIP3, WNT5A, ANO6, SERPING1, CTNNA1, ADORA3, SERPINA1, CAPZA1, NOTCH2, DOCK8, PRKCB, S100A8, THBS1, NF1, MICAL1, ZFP36L2, MAPK3, PPP3CA, F11R, LRP1, CDC42, TFPI, MYOF, CLEC7A, CD109, ACVRL1, EHD1, ITPR2, PAK1, RBSN, ITGA9, COL1A2, PRKCD, AIF1…	significant		GO_CYTOPLASMIC_TRANSLATION_GO:0002181	0.00021106	0.0247464	-0.654463	-2.29793	0	95	EIF3E, RPS23, RPS26, EIF3H, RPL35A, RPL24, RPL11, RPL15, RPL29, RPL26, RPL39, RPL18, RPL9, RPL36, RPS28, RPL22L1, RPL38, EIF2S3, EIF3L, RPL10A, GSPT1, RPS21, EIF4A2, RPL31, EIF4EBP1, RPL41, RPL13A, EIF4B, RPL32, RPL22, RPL30, RPL17, RPS29, EIF3I, EIF3D, CNBP, TMA7, DHX36, FMR1, RPL19	significant		GO_REGULATION_OF_INFLAMMATORY_RESPONSE_GO:0050727	0.000951475	0.0490479	0.350317	1.53685	6	202	PLD3, NFE2L1, APOE, BRD4, RHBDD3, USP18, GRN, MMP9, NR1H3, HLA-E, BCL6, NFKB1, SIRPA, TNIP1, CUEDC2, C3, MCPH1, BIRC2, EGFR, NDFIP1, IRF3, SUCNR1, XIAP, TLR6, PTGER4, TBC1D23, ABR, ABHD12, SPHK1, CHID1, ABCD1, SIGLEC10, AOAH, SLC7A2, AKNA, ADA, ASH1L, DAGLA, CLOCK, GSTP1, FEM1A, TNFRSF1B, TLR4, SELENOS, PLD4, WNT5A, ZP3, GPX4, STAT3, MFHAS1, TNFAIP6, CASP1, MGLL, PRKCD, KPNA6, HCK, CASP4, MAPK13,…	significant
GO_BLOOD_VESSEL_MORPHOGENESIS_GO:0048514	0.0017339	0.0362204	-0.347762	-1.37322	14	461	GPNMB, CXCL8, HK2, JUN, RBPJ, JUNB, GLUL, ANGPTL4, BTG1, NRP1, TYMP, COL3A1, RHOB, PTGS2, ENPP2, VEGFA, STAT1, PGK1, PTEN, STK4, FLT1, ADM, WNT5A, C5AR1, LRG1, NOTCH2, EPN1, PRKCB, RNF213, THBS1, NF1, TGFBI, CEMIP2, ADGRG1, HIF1AN, LRP1, C1GALT1, SASH1, CDC42, EPN2, ACVRL1, TIPARP, LEPR, ATP2B4, NAA15, HGF, EGLN1, STAT3, PECAM1, PKM, ERAP1, TGFB1, SEMA5A, LOX, HMOX1, CUL7, ABL1, CLIC4, RRAS, ALOX…	significant		GO_NUCLEAR_TRANSCRIBED_MRNA_CATABOLIC_PROCESS_GO:0000956	0.000218007	0.0247464	-0.643938	-2.50461	0	202	EIF3E, RPS23, RPS26, RPS8, RPS25, RPL35A, RPS13, RPL24, RPL11, RPL15, RPL14, BTG2, RPL29, RPL26, RPS27, RPL10, RPS27A, RPS24, RPS7, RPL39, RPL18, RPL34, RPL7, RPS15A, RPL9, RPL23, DDX5, CSDE1, RPS4Y1, RPL36, RPL7A, RPS28, RPS15, RPL27A, LSM3, RPS18, RPS12, RPL38, DCP2, RPS3A, RPL21, LSM7, RPL23A, RPS16, RPL10A, GSPT1, ZFP36, RPS21, RPL31, RPL3, RPS14, DDX6, RPL37, RPL41, RPL13A, RPS10, RPL32, RPL…	significant		GO_RESPONSE_TO_VIRUS_GO:0009615	0.000935829	0.0490479	0.343878	1.53321	6	231	IFI6, ISG15, IFIT3, MX2, RSAD2, IFI44L, BST2, POU2F2, MX1, GTF2F1, SAMHD1, AP1S1, LGALS9, OAS2, HSPB1, IFITM3, EIF2AK2, BANF1, TRIM38, UNC93B1, HMGA1, EXOSC4, IFIT2, PARP9, IFIT1, BIRC2, HERC5, IRF3, SETD2, DDX58, STAT1, IFNAR1, TRIM56, IFI27, TRIM22, CCDC130, IRF7, RNF26, APOBEC3C, G3BP1, CXCR4, PLSCR1	significant
GO_POSITIVE_REGULATION_OF_IMMUNE_RESPONSE_GO:0050778	0.0016129	0.0347016	-0.348526	-1.37744	13	466	FCGR3A, MMP12, CR1, FCGR2A, FCGR2B, PLSCR1, HLA-B, CD86, GRB2, PTPRC, YES1, TAB2, SLC11A1, ITGAM, NR4A3, MIF, HMGB2, CMKLR1, PARP9, MYO1G, CD74, LAMP1, IRF7, HLX, WAS, FYB1, RSAD2, CREBBP, WNT5A, HLA-E, C5AR1, RAPGEF1, IL6ST, CYLD, STK11, NLRP3, SERPING1, PRNP, TNFSF13B, ZBTB1, INPP5D, PRKCB, LGALS9, HLA-A, PAG1, BAIAP2, MAPK3, SCIMP, SPG21, CRKL, CD1D, CDC42, CD4, IFI16, WNK1, CGAS, PAK1, TNFRSF…	significant		GO_VIRAL_GENE_EXPRESSION_GO:0019080	0.00021725	0.0247464	-0.649345	-2.50899	0	190	RPS23, RPS26, RPS8, RPS25, RPL35A, RPS13, RPL24, RPL11, RPL15, RPL14, RPL29, RPL26, RPS27, RPL10, RPS27A, RPS24, RPS7, RPL39, RPL18, RPL34, RPL7, RPS15A, RPL9, RPL23, RSF1, RPS4Y1, TPR, RPL36, RPL7A, RPS28, RPS15, RPL27A, RPS18, RPS12, RPL38, CCL3, RPS3A, RPL21, RPL23A, RPS16, SPCS1, EIF3L, RPL10A, ZFP36, RPS21, RPL31, RPL3, RPS14, RPL37, RPL41, RPL13A, NUP62, CCL4, PSMC3, NUP50, RPS10, RPL32, RP…	significant		GO_INFLAMMATORY_RESPONSE_GO:0006954	0.000122474	0.0371105	0.326451	1.53282	0	405	PLD3, NFE2L1, IL6R, APOE, BRD4, JUN, CD163, CD14, LGALS9, SIGLEC1, PTGS1, RHBDD3, RPS6KA4, USP18, GRN, FN1, MMP9, NR1H3, HLA-E, BCL6, CD68, NFKB1, SIRPA, TNIP1, F11R, FPR1, STAB1, ANO6, CUEDC2, AXL, C3, NAIP, CCR1, MCPH1, BIRC2, PXK, HMOX1, EGFR, TMIGD3, NDFIP1, IRF3, SUCNR1, XIAP, TLR6, SCG2, LY96, PTGER4, TBC1D23, ABR, IGFBP4, NFATC3, ABHD12, APP, SPHK1, CHID1, ABCD1, HIF1A, SIGLEC10, SLC11A1, …	significant
GO_RESPONSE_TO_INORGANIC_SUBSTANCE_GO:0010035	0.00199507	0.0400598	-0.352062	-1.37925	16	411	CD14, TXNIP, NDRG1, JUN, JUNB, ICAM1, FOS, FOSB, DUSP1, NCF1, MMP9, RHOB, PTGS2, STAT1, NR4A3, PTEN, LDHA, PPP1R15B, UBE2D3, BNIP3, WNT5A, PRNP, SIRPA, RTF2, TRAP1, MAPK13, PDE8A, FOXO1, S100A8, THBS1, ANXA11, NEDD4L, MAPK3, PPP3CA, KRT8, ENTPD6, MT1X, MT2A, CA2, MTF1, SELENOW, MDM2, SETX, PKD2L1, ATP2B4, SOD2, S100A13, JUND, HGF, KPNA4, PRKCD, EGLN1, RELA, SEC31A, EIF2S1, CAT, MCOLN1, TTN, SORD,…	significant		GO_TRANSLATIONAL_INITIATION_GO:0006413	0.000215008	0.0247464	-0.681569	-2.61905	0	181	EIF3E, RPS23, RPS26, RPS8, RPS25, EIF3H, RPL35A, RPS13, RPL24, RPL11, RPL15, RPL14, RPL29, RPL26, RPS27, RPL10, RPS27A, RPS24, RPS7, RPL39, KHDRBS1, RPL18, RPL34, PAIP2, RPL7, RPS15A, RPL9, RPL23, RPS4Y1, MTIF3, TPR, RPL36, RPL7A, RPS28, RPS15, EIF1AX, EIF1, RPL27A, NPM1, RPS18, RPS12, RPL38, EIF2S3, RPS3A, RPL21, RPL23A, RPS16, EIF3L, RPL10A, RPS21, EIF4A2, RPL31, RPL3, RPS14, EIF4EBP1, RPL37, R…	significant		GO_RESPONSE_TO_INORGANIC_SUBSTANCE_GO:0010035	0.000626409	0.0394277	0.321163	1.49219	4	357	NFE2L1, JUN, MT2A, CD14, COL1A1, CALR, MAP1B, ENTPD6, PSAP, TRPM2, MCOLN1, GCLC, NCF1, MT-ND5, MMP9, MT1X, SEC31A, FOSB, STAT6, PPP1R15B, ADD1, SIRPA, MT-ND6, ATP5F1D, PPP3CA, AXL, LONP1, TRAP1, PPP1CA, KPNA4, HMOX1, EGFR, SUCNR1, DDI2, ABL1, GOT1, CYP2R1, APP, MTR, BSG, ATF4, SPHK1, STAT1, HIF1A, DAXX, D2HGDH, COL18A1, EEF2, CASP9, MET, SLC38A2, ADA, FECH, CASP8, SYT7, PTEN, EIF2B5, EIF2S1, MAPK…	significant
GO_PROCESS_UTILIZING_AUTOPHAGIC_MECHANISM_GO:0061919	0.00126408	0.0291143	-0.348703	-1.3799	10	478	S100A9, NUPR1, HK2, GAPDH, NAMPT, QSOX1, TAB2, LGALS8, MCL1, HERC1, BCL2L11, IL10RA, WDFY3, SNX5, RRAGD, BNIP3, WDR45B, ATP6V0D2, HUWE1, STK11, TOMM20, DDRGK1, CISD2, RGS19, TRIM8, FOXO1, S100A8, TRIM38, RRAGA, VTA1, LARP1, MAPK3, ATP6V1H, GABARAP, WAC, NBR1, GABARAPL1, UFM1, UVRAG, LEPR, IFI16, SESN1, TMEM59, PRKAG1, BNIP3L, DEPP1, LRSAM1, SNF8, VPS36, TRIM14, SNAP29, STX12, HGF, ACBD5, RAB3GAP2…	significant		GO_PROTEIN_TARGETING_TO_MEMBRANE_GO:0006612	0.000214454	0.0247464	-0.701453	-2.68228	0	175	RPS23, RPS26, RPS8, RPS25, RPL35A, RPS13, RPL24, RPL11, RPL15, RPL14, RPL29, RPL26, RPS27, RPL10, RPS27A, RPS24, RPS7, RPL39, RPL18, RPL34, RPL7, TRAM1, RPS15A, SEC62, RPL9, RPL23, RPS4Y1, RPL36, RPL7A, RPS28, RPS15, RPL27A, RPS18, RPS12, SSR2, RPL38, RPS3A, RPL21, RPL23A, RPS16, RPL10A, SRP14, RPS21, RPL31, RPL3, RPS14, SEC63, RPL37, RPL41, RPL13A, NACA, PRNP, RPS10, RPL32, RPL22, RPL12, RPL30, …	significant		GO_VIRAL_LIFE_CYCLE_GO:0019058	0.000789889	0.0447085	0.328867	1.4842	5	262	ISG15, RSAD2, BST2, APOE, MX1, LGALS9, SIGLEC1, OAS2, PARP10, SLC1A5, PPIH, P4HB, FURIN, IFITM3, EIF2AK2, LAMP1, RAD23A, BANF1, TRIM38, TNIP1, F11R, TRIM8, CR1, AXL, TRIM27, NMT2, UBC, SLC52A2, IFIT1, XPO1, NECTIN2, EGFR, CHMP1A, TRIM14, LRSAM1, CHMP4B, VPS18, POM121C, IFI27, HTATSF1, EFNB2, VPS4A, TRIM22, ITGB5, CTSL, TOP2A, SRPK2, APOBEC3C, CHMP5, CD86, CXCR4, CTBP1, PLSCR1, LARP1, ITGA5, MVB12…	significant
GO_POSITIVE_REGULATION_OF_CATABOLIC_PROCESS_GO:0009896	0.00129671	0.0294879	-0.357024	-1.3942	10	395	NUPR1, HK2, VSIR, TNFRSF1B, PTTG1IP, RBX1, CTSC, PTEN, BCL2L11, BTG2, CNOT6L, PFKFB4, BNIP3, WNT5A, ANKIB1, HUWE1, STK11, ARNT, DDRGK1, NUB1, UPF1, PUM1, TRIM8, RNF144B, FOXO1, MYLIP, HNRNPR, TRIM38, LARP1, ZFP36L2, NEDD4L, MAPK3, TNRC6A, FURIN, WAC, FZR1, LRP1, MDM2, TIPARP, UVRAG, SESN1, TMEM59, BNIP3L, CUL4B, LRSAM1, SNF8, TRIM14, RAB3GAP2, PRKCD, KHSRP, ZC3HAV1, GJA1, PSMC1, TRIB3, CBFA2T3, P…	significant		GO_PROTEIN_LOCALIZATION_TO_ENDOPLASMIC_RETICULUM_GO:0070972	0.000214362	0.0247464	-0.728024	-2.68504	0	135	RPS23, RPS26, RPS8, RPS25, RPL35A, RPS13, RPL24, RPL11, RPL15, RPL14, RPL29, RPL26, RPS27, RPL10, RPS27A, KDELR1, RPS24, RPS7, RPL39, RPL18, RPL34, RPL7, TRAM1, RPS15A, SEC62, RPL9, RPL23, RPS4Y1, RPL36, RPL7A, RPS28, RPS15, VAPA, RPL27A, RPS18, RPS12, RPL38, RPS3A, RPL21, RPL23A, RPS16, SPCS1, RPL10A, SRP14, RPS21, RPL31, RPL3, RPS14, SEC63, RPL37, RPL41, RPL13A, RAB3GAP2, RPS10, RPL32, RPL22, R…	significant		GO_ENDOMEMBRANE_SYSTEM_ORGANIZATION_GO:0010256	0.000889115	0.0485012	0.320867	1.48025	6	330	MYH9, ABCA1, SEC61A1, ZNF385A, SQSTM1, PLEKHM2, PSAP, HUWE1, MAP2K2, VPS51, EPB41L3, AKAP9, LMAN2, NUMA1, PPP2R1A, SEC31A, BANF1, UBXN2A, ANO6, COG4, TANGO2, HGS, STX4, NECTIN2, ARV1, CHMP1A, SUN1, TMEM127, SEC16A, STX6, DYNC2H1, CHMP4B, ABCD1, VPS18, SNX33, LMNA, PAFAH1B1, PACSIN2, BLOC1S2, ATP8B2, BLOC1S3, SEC31B, LYSMD3, SYT7, TLCD2, PTEN, VPS4A, SPTBN1, GAK, SEC23IP, MAPK3, PPP2CA, SYNE1, CSN…	significant
GO_ENDOCYTOSIS_GO:0006897	0.000698324	0.0204533	-0.357263	-1.40483	5	429	CXCL8, CD14, MRC1, FCGR2B, ABCA1, MX1, APOC1, GRB2, LRPAP1, HIP1, CD163, ENPP2, VEGFA, MX2, ITGAM, SNX18, GRK3, IL10RA, ADM, SNX5, ESYT2, WNT5A, ANO6, MTMR6, CXCL16, DOCK2, AP2A2, MKLN1, SNX2, TOM1, ITGA4, RHOBTB1, DENND1A, EPN1, M6PR, THBS1, NEDD4L, MAPK3, ATP6V1H, PPP3CA, DNAJC13, RHOU, IGF2R, FCHSD2, RAB21, LRP1, CDC42, CLEC7A, EPN2, EHD1, HSP90B1, RAB31, NR1H3, RAB5B, CD163L1, ARHGAP12, LRSAM…	significant		GO_NUCLEAR_TRANSCRIBED_MRNA_CATABOLIC_PROCESS_NONSENSE_MEDIATED_DECAY_GO:0000184	0.000213129	0.0247464	-0.758766	-2.74565	0	117	EIF3E, RPS23, RPS26, RPS8, RPS25, RPL35A, RPS13, RPL24, RPL11, RPL15, RPL14, RPL29, RPL26, RPS27, RPL10, RPS27A, RPS24, RPS7, RPL39, RPL18, RPL34, RPL7, RPS15A, RPL9, RPL23, RPS4Y1, RPL36, RPL7A, RPS28, RPS15, RPL27A, RPS18, RPS12, RPL38, DCP2, RPS3A, RPL21, RPL23A, RPS16, RPL10A, GSPT1, RPS21, RPL31, RPL3, RPS14, RPL37, RPL41, RPL13A, RPS10, RPL32, RPL22, RPL12, RPL30, DCP1A, RPL13, RPS5, RPL17,…	significant		GO_SMALL_GTPASE_MEDIATED_SIGNAL_TRANSDUCTION_GO:0007264	0.000749625	0.0438129	0.316415	1.47161	5	362	APOE, ARAP1, MYO9B, JUN, ABCA1, SRGAP2, PECAM1, NUCB1, SQSTM1, ARHGAP4, ARHGDIA, BCL6, RAPGEF1, COL3A1, F11R, TRIP10, TNK2, TIMP2, ARHGAP45, NISCH, DENND4A, DBNL, KCTD13, RALA, GMIP, CRKL, TRIO, HMOX1, ADGRG1, RASGRP3, CYTH1, ABL1, ARHGEF2, ABR, CYFIP1, DOCK2, EPHB2, WAS, GPR35, FGF2, MET, CCDC88A, PLEKHG5, PSD4, RAB35, PLK2, RHOF, GNA12, GPR65, CDC42EP3, ARHGEF11, DNMT1, ARHGAP15, AKAP13, G3BP1,…	significant
GO_REGULATION_OF_CELL_ACTIVATION_GO:0050865	0.000940291	0.0236256	-0.359488	-1.4073	7	408	GPNMB, CR1, VSIR, FCGR2B, TNFRSF1B, PLSCR1, THBD, IL7R, CD86, GRB2, PTPRC, YES1, ITGAM, NR4A3, MIF, CTSC, CD74, LAMP1, HLX, AHR, WNT5A, DPP4, HLA-E, IL6ST, CYLD, NLRP3, PRNP, TNFSF13B, FGL2, SIRPA, ADGRE2, ZBTB1, INPP5D, GPR183, DOCK8, MAP3K8, LGALS9, TLR6, THBS1, HLA-A, PAG1, ZFP36L2, CD1D, F11R, CDC42, CLEC7A, LILRA5, CD4, RUNX3, NR1H3, CGAS, PAK1, TNFRSF14, LILRB1, PRKCD, AIF1, NECTIN2, PRAM1,…	significant		GO_ESTABLISHMENT_OF_PROTEIN_LOCALIZATION_TO_ENDOPLASMIC_RETICULUM_GO:0072599	0.000212675	0.0247464	-0.802216	-2.8828	0	111	RPS23, RPS26, RPS8, RPS25, RPL35A, RPS13, RPL24, RPL11, RPL15, RPL14, RPL29, RPL26, RPS27, RPL10, RPS27A, RPS24, RPS7, RPL39, RPL18, RPL34, RPL7, TRAM1, RPS15A, SEC62, RPL9, RPL23, RPS4Y1, RPL36, RPL7A, RPS28, RPS15, RPL27A, RPS18, RPS12, RPL38, RPS3A, RPL21, RPL23A, RPS16, SPCS1, RPL10A, SRP14, RPS21, RPL31, RPL3, RPS14, SEC63, RPL37, RPL41, RPL13A, RAB3GAP2, RPS10, RPL32, RPL22, RPL12, RPL30, R…	significant		GO_ENDOCYTOSIS_GO:0006897	0.000744694	0.0438129	0.314284	1.46641	5	376	MX2, MYH9, APOE, LGALS3BP, MX1, TOM1, CD163, CD14, ABCA1, AP1S1, CALR, SIGLEC1, LRPAP1, IGF2R, EPN1, NR1H3, IL10RA, STAB1, TRIP10, ANO6, TNK2, SNX18, PPP3CA, AXL, C3, ATP6V1H, HIP1R, DBNL, LMBR1L, APOBR, HSP90B1, APOC1, ABL1, CXCL16, LRSAM1, APP, SPHK1, HIP1, LRP10, DOCK2, LRP3, SNX17, SNX33, LRP1, PACSIN2, CANX, M6PR, NECAP1, TMPRSS13, SYT7, EFNB2, GAK, KIAA1109, MAPK3, CD151, AP2M1, FCHSD2, ITG…	significant
GO_RESPONSE_TO_EXTRACELLULAR_STIMULUS_GO:0009991	0.000956595	0.0238684	-0.364276	-1.41386	7	368	JUN, GLUL, ICAM1, ABCA1, FOS, NAMPT, STC1, PIM1, DSC2, SLC2A1, PTPRC, ATF3, EIF2AK2, PTGS2, STAT1, UPP1, PPARD, NR4A2, PTEN, LDHA, GNAI2, ADM, ACSL3, RRAGD, BNIP3, WDR45B, ITGA4, FOXO1, ACSL4, RRAGA, LARP1, MAPK3, TNRC6A, GABARAP, NENF, EIF4EBP1, GABARAPL1, SRSF2, MDM2, CD4, IFI16, SESN1, DNAJC15, PRKAG1, TRIM25, AIF1, TNKS, RELA, HMGCL, WDR45, PKM, EIF2S1, POSTN, CAT, SORD, HMOX1, STK24, SOD1, A…	significant		GO_COTRANSLATIONAL_PROTEIN_TARGETING_TO_MEMBRANE_GO:0006613	0.000210748	0.0247464	-0.841641	-2.96961	0	98	RPS23, RPS26, RPS8, RPS25, RPL35A, RPS13, RPL24, RPL11, RPL15, RPL14, RPL29, RPL26, RPS27, RPL10, RPS27A, RPS24, RPS7, RPL39, RPL18, RPL34, RPL7, TRAM1, RPS15A, SEC62, RPL9, RPL23, RPS4Y1, RPL36, RPL7A, RPS28, RPS15, RPL27A, RPS18, RPS12, SSR2, RPL38, RPS3A, RPL21, RPL23A, RPS16, RPL10A, SRP14, RPS21, RPL31, RPL3, RPS14, SEC63, RPL37, RPL41, RPL13A, RPS10, RPL32, RPL22, RPL12, RPL30, RPL13, RPS5,…	significant		GO_RRNA_METABOLIC_PROCESS_GO:0016072	0.000385505	0.0371105	-0.319851	-1.57342	0	218	RPL26, RPS8, RPS24, RPL35A, RPL10A, RPS16, RPL7, RPL11, RPS14, NOP10, RPS7, RPS27, UTP3, RPL7A, NHP2, PIN4, DDX18, RPL5, RPL14, NIFK, RPS2, EXOSC9, DDX17, RPS15, DKC1, RPS28, SBDS, EXOSC2, EIF4A3, C1D, MAPT, METTL5, PIH1D1, FCF1, MPHOSPH10, EXOSC5, MTREX, DDX56, RPL7L1, RBFA, DDX10, RPUSD3, RPS6, UTP20, XRN2, RPS21, WDR3, UTP14A	significant
GO_POSITIVE_REGULATION_OF_CELL_ACTIVATION_GO:0050867	0.00265353	0.0479101	-0.377884	-1.42196	20	247	VSIR, IL7R, CD86, GRB2, PTPRC, YES1, ITGAM, NR4A3, MIF, CTSC, CD74, LAMP1, HLX, WNT5A, DPP4, HLA-E, IL6ST, CYLD, NLRP3, TNFSF13B, SIRPA, ZBTB1, INPP5D, GPR183, DOCK8, MAP3K8, LGALS9, TLR6, THBS1, HLA-A, CD1D, F11R, CDC42, CLEC7A, LILRA5, CD4, RUNX3, PAK1, TNFRSF14, LILRB1, AIF1, NECTIN2, IL4R, TGFB1, MAD2L2, ITGB2, BAD, PELI1, PAK2, ATP11C, ZBTB7B, VAMP7, FLOT2, PTPN6, HAVCR2, SYK, AP1G1	significant												GO_ATP_METABOLIC_PROCESS_GO:0046034	0.000412712	0.0372703	-0.335973	-1.67216	0	248	UQCRH, COX7A2L, NDUFA4, COX7A2, NDUFB11, LDHA, TMSB4X, ATP5PF, CYCS, NDUFS2, COX7C, NDUFA5, UQCR10, PGK1, COX5B, ATP5MG, NDUFB3, PPIF, ATP5MC3, PFKP, TPR, NDUFB6, COX6C, TPI1, MT-ND3, NDUFC2, ATP5MC2, NUP50, ENO2, UQCRFS1, NDUFA9, ATP5F1E, COX6A1, NDUFA6, ATP5PO, ATP5MF, DNM1L, NDUFS5, COX4I1, SDHD, ALDOC, NDUFAB1, UQCRC2, AK1, PFKFB2, AK4, GALK1, NDUFB10, PFKFB3, NUP58, ATP5F1C, NDUFB5, EP300, N…	significant
GO_PEPTIDE_SECRETION_GO:0002790	0.000717446	0.0207886	-0.368209	-1.42913	5	368	CD14, GPI, GLUL, FCGR2B, ABCA1, GAPDH, SLC2A1, SRGN, RAB11FIP1, REST, ABCG1, MIF, PPARD, CD74, IL1RN, TMEM106A, RSAD2, MIDN, RAB8B, WNT5A, FRMD4A, SLC16A10, DPP4, HLA-E, NLRP3, CSF1R, TNFSF13B, SEL1L, PFKL, ACSL4, MIA2, LGALS9, M6PR, S100A8, TLR6, PPP3CA, PTGER4, LRP1, PIM3, TCF7L2, LILRA5, GOLPH3, NR1H3, ITPR2, S100A13, RAB8A, LILRB1, AIF1, GJA1, STAT3, CD2AP, IL4R, TGFB1, RAB11FIP2, TTN, SNX19,…	significant												GO_RIBOSOME_BIOGENESIS_GO:0042254	0.000432713	0.0372703	-0.333298	-1.68137	0	283	RPL24, RPL26, RPS8, RPS24, RPL35A, RPL10A, RPS16, RPL7, RPL11, RPS14, NOP10, RPS7, RPS27, RPL10, UTP3, RAN, RPL7A, NPM1, RPS10, NHP2, PIN4, DDX18, RPL5, RPL14, NIFK, RPS2, RSL24D1, EXOSC9, DDX17, RPL6, RPL26L1, RPS15, DKC1, RPS28, SBDS, RPL23A, RPL38, XRCC5, EXOSC2, RPS5, RPL3, EIF4A3, C1D, ZNF658, METTL5, LTV1, PIH1D1, FCF1, MPHOSPH10, EXOSC5, MTREX, RPL12, DDX56, RPL7L1, RBFA, DDX10, MRPL11, RP…	significant
GO_REGULATION_OF_INNATE_IMMUNE_RESPONSE_GO:0045088	0.00217058	0.0412657	-0.384726	-1.43706	16	229	MMP12, CR1, FCGR2B, SOCS3, PLSCR1, HLA-B, TAB2, STAT1, HMGB2, PARP9, IFNGR2, LAMP1, IRF7, CREBBP, ADAR, WNT5A, HLA-E, SERPING1, LGALS9, HLA-A, CD1D, BIRC2, IFI16, NR1H3, CGAS, PAK1, LILRB1, PRKCD, RELA, APPL1, NECTIN2, PSMC1, ERAP1, NFKB1, PSMD13, PSMD4, IRF3, PAK2, PTPN1, PARP14, PTPN6, PSMA4, HAVCR2, SFPQ, SYK, SAMHD1, AP1G1, PSMB10, BCL10, PSMF1, IFNAR2, ARRB2, PIAS1, NMI, MAVS, POLR3C, PSMB3,…	significant												GO_RESPIRATORY_ELECTRON_TRANSPORT_CHAIN_GO:0022904	0.000301932	0.0371105	-0.399189	-1.74907	0	99	UQCRH, COX7A2L, NDUFA4, NDUFB11, CYCS, NDUFS2, COX7C, NDUFA5, UQCR10, COX5B, NDUFB3, NDUFB6, COX6C, MT-ND3, NDUFC2, UQCRFS1, NDUFA9, COX6A1, NDUFA6, NDUFS5, COX4I1, SDHD, NDUFAB1, UQCRC2, NDUFB10, NDUFB5, NDUFA1, NDUFA11, BID, MT-CO3, NDUFB4, NDUFV2, NDUFA2, COX5A, NDUFA8, UQCR11	significant
GO_CELLULAR_RESPONSE_TO_PEPTIDE_GO:1901653	0.00172138	0.0361692	-0.375819	-1.43731	13	299	FCGR2B, SOCS3, ICAM1, NAMPT, GRB2, INSIG2, STAT1, NR4A3, NR4A2, PTEN, PHIP, BCL2L11, GNAI2, VIM, RAB8B, SNX5, ATP6V0D2, PRNP, C2CD5, ITGA4, PRKCB, DENND4C, FOXO1, TLR6, BAIAP2, ATP6V1H, EIF4EBP1, CA2, LRP1, ABCC1, MDM2, LEPROT, RAB31, SOCS2, AGTRAP, CASP4, PAK1, RAB8A, PRKCD, RELA, GJA1, APPL1, KLF11, STAT3, PKM, PXN, TRIB3, NFKB1, RANGAP1, CD36, KLF2, CDK5, RAP1B, NOD1, PTPRE, PTPN1, ERRFI1, ZBT…	significant												GO_RIBONUCLEOPROTEIN_COMPLEX_BIOGENESIS_GO:0022613	0.000537634	0.0387364	-0.337585	-1.75874	0	401	EIF3E, RPL24, RPL26, RPS8, RPS24, RPL35A, DDX1, RPL10A, RPS16, RPL7, RPL11, RPS14, NOP10, RPS7, RPS27, RPL10, UTP3, EIF3L, PRPF18, SRSF5, RAN, SNRPB, SNRPG, RPL7A, EIF3D, RPL13A, NPM1, SNRPF, RPS10, LUC7L3, NHP2, PIN4, DDX18, RPL5, RPL14, NIFK, RPS2, CPSF6, RSL24D1, EXOSC9, CLNS1A, EIF3H, DDX17, EIF2S3, RPL6, RPL26L1, RPS15, DKC1, SF3A3, RPS28, SBDS, STRAP, PUF60, RPL23A, RPL38, XRCC5, EXOSC2, RP…	significant
GO_RESPONSE_TO_OXIDATIVE_STRESS_GO:0006979	0.000843272	0.0219555	-0.37195	-1.43965	6	356	TXNIP, ERO1A, JUN, FOS, DUSP1, NCF2, NCF1, MMP9, REST, RHOB, PTGS2, STAT1, MCL1, NR4A3, SELENOP, IDH1, NR4A2, LDHA, PPP1R15B, BNIP3, ARNT, PRNP, SIRPA, TRAP1, MAPK13, PDE8A, FOXO1, PDK1, TLR6, MAPK3, MSRB2, P4HB, ERCC6L2, OXR1, MTF1, NCF4, MDM2, SETX, SESN1, SOD2, NOL3, HGF, KPNA4, PRKCD, EGLN1, AIF1, RELA, EIF2S1, OXSR1, CAT, PXN, PSIP1, HMOX1, HTRA2, STK24, ABL1, ALOX5, SOD1, CD36, KLF2, BAD, C…	significant												GO_ATP_SYNTHESIS_COUPLED_ELECTRON_TRANSPORT_GO:0042773	0.000298686	0.0371105	-0.42596	-1.82912	0	88	UQCRH, COX7A2L, NDUFA4, NDUFB11, CYCS, NDUFS2, COX7C, NDUFA5, UQCR10, COX5B, NDUFB3, NDUFB6, COX6C, MT-ND3, NDUFC2, UQCRFS1, NDUFA9, COX6A1, NDUFA6, NDUFS5, COX4I1, SDHD, NDUFAB1, UQCRC2, NDUFB10, NDUFB5, NDUFA1, NDUFA11, BID, MT-CO3, NDUFB4, NDUFV2, NDUFA2, COX5A, NDUFA8, UQCR11	significant
GO_PEPTIDYL_TYROSINE_MODIFICATION_GO:0018212	0.0021258	0.0412657	-0.380477	-1.44114	16	264	SOCS3, ICAM1, NRP1, NCF1, PTPRC, YES1, EIF2AK2, ENPP2, VEGFA, HBEGF, MIF, PARP9, SH3BP5, CD74, FLT1, IL6ST, CSF1R, PRNP, SLA, MAPK3, IL6R, PEAK1, LILRA5, CD4, TNFRSF14, HGF, PRKCD, RYK, STAT3, PECAM1, TGFB1, TTN, ABL1, MLST8, CD44, CD36, MAP2K2, ITGB2, PAK2, NTRK2, PTPN1, ERRFI1, PARP14, VPS25, PTPN6, IQGAP1, HIPK3, SYK, PPP2R5B, PTPRJ, TSG101, ABI2, PSEN1, ARRB2, PDGFRA, RAP2B, EPHB2, TP53, PPP2…	significant												GO_RIBONUCLEOPROTEIN_COMPLEX_SUBUNIT_ORGANIZATION_GO:0071826	0.000364166	0.0371105	-0.401274	-1.91439	0	175	EIF3E, RPL24, DDX1, RPL11, RPS14, RPS27, RPL10, EIF3L, PRPF18, SRSF5, SNRPB, SNRPG, EIF3D, RPL13A, SNRPF, RPS10, LUC7L3, RPL5, CPSF6, RSL24D1, CLNS1A, EIF3H, EIF2S3, RPL6, RPS15, SF3A3, RPS28, STRAP, PUF60, RPL23A, RPL38, XRCC5, RPS5, RPL3, MCTS1, CELF1, EIF4B, PIH1D1, EIF3K, RPL12, HSP90AB1, SRSF9, MRPL11, RBM5, DHX30, DENR, EIF4H, ZNHIT3, SRSF6, MRPS11, SNRPD3, PRPF3, ABT1, NUDT21, EIF3G, MRPL2…	significant
GO_POSITIVE_REGULATION_OF_CELL_ADHESION_GO:0045785	0.00122339	0.0285431	-0.376672	-1.44447	9	311	VSIR, ICAM1, IL7R, CD86, NRP1, GRB2, PTPRC, YES1, S100A10, CITED2, VEGFA, NR4A3, TGM2, CD74, MYADM, STK4, HLX, WNT5A, DPP4, HLA-E, IL6ST, CYLD, NLRP3, TNFSF13B, SIRPA, ZBTB1, ITGA4, STX3, DOCK8, MAP3K8, LGALS9, HLA-A, DENND6A, PPP3CA, CRKL, P4HB, CD1D, ADGRG1, F11R, CDC42, CD4, RUNX3, PAK1, TNFRSF14, HSD17B12, UTRN, LILRB1, AIF1, RELA, FMN1, IL4R, ABL1, RRAS, ALOX5, CD44, CD36, ITGB2, BAD, PAK2, …	significant												GO_NEUTROPHIL_CHEMOTAXIS_GO:0030593	0.000270416	0.0371105	-0.490827	-1.92774	0	55	IL1B, CCL4, CXCL8, PPIB, CCL3, C3AR1, CCL3L1, DNM1L, RIPOR2, CKLF, CAMK1D, CD74, PIK3CD, CXCL3, LGALS3, FCER1G, CXCL2, CXCL1, BST1, GBF1, CCL2	significant
GO_NEGATIVE_REGULATION_OF_CELL_POPULATION_PROLIFERATION_GO:0008285	0.000113934	0.0106244	-0.365154	-1.44995	0	499	GPNMB, CXCL8, NUPR1, NDRG1, JUN, RBPJ, VSIR, FCGR2B, PMP22, TMIGD3, IFIT3, DUSP1, CD86, BTG1, REST, EIF2AK2, PTGS2, STAT1, NUP62, PPARD, PTEN, STK4, CDKN1C, TOB2, FLT1, BTG2, ADM, FBLN1, WNT5A, RAPGEF1, IGFBP5, STK11, CSF1R, CTNNA1, SAV1, PRNP, ADORA3, INPP5D, TESC, DICER1, LGALS9, THBS1, SPINT2, NF1, ADGRG1, TBRG1, CDC73, SPRY1, CD109, ACVRL1, PPP2R5C, MDM4, BRD7, RUNX3, SOD2, PAK1, TNFRSF14, JA…	significant												GO_OXIDATIVE_PHOSPHORYLATION_GO:0006119	0.000325733	0.0371105	-0.423778	-1.93229	0	127	UQCRH, COX7A2L, NDUFA4, COX7A2, NDUFB11, ATP5PF, CYCS, NDUFS2, COX7C, NDUFA5, UQCR10, PGK1, COX5B, ATP5MG, NDUFB3, PPIF, ATP5MC3, NDUFB6, COX6C, MT-ND3, NDUFC2, ATP5MC2, UQCRFS1, NDUFA9, ATP5F1E, COX6A1, NDUFA6, ATP5PO, ATP5MF, NDUFS5, COX4I1, SDHD, NDUFAB1, UQCRC2, AK4, NDUFB10, ATP5F1C, NDUFB5, NDUFA1, NDUFA11, UQCC2, ATP7A, BID, MT-CO3, NDUFB4, NDUFV2, NDUFA2, COX5A, NDUFA8, UQCR11	significant
GO_POSITIVE_REGULATION_OF_PROTEOLYSIS_GO:0045862	0.00134969	0.0304997	-0.379663	-1.45307	10	301	S100A9, NUPR1, CR1, VSIR, TNFRSF1B, FAM162A, ENO1, REST, HIP1, RBX1, CTSC, PTEN, BCL2L11, FBLN1, ANKIB1, NLRP3, CASP1, DDRGK1, IST1, NUB1, RNF144B, LGALS9, S100A8, MAPK3, TNFSF10, FURIN, FZR1, CLEC7A, MDM2, TNFSF15, IFI16, MBP, EGLN3, MTCH1, ANP32B, PSENEN, STAT3, PSMC1, TNIP1, TRIB3, CBFA2T3, HTRA2, WDR48, MYH9, RNF217, NOD1, CARD8, BAD, TRIB2, HSPBP1, DNAJB2, SYK, COP1, TNFRSF10B, SUMO2, BCL10,…	significant												GO_AEROBIC_ELECTRON_TRANSPORT_CHAIN_GO:0019646	0.000474721	0.0382941	-0.686271	-2.01446	1	17	COX7A2L, NDUFA4, CYCS, COX7C, COX5B, COX6C, COX6A1, COX4I1	significant
GO_REGULATION_OF_T_CELL_ACTIVATION_GO:0050863	0.000764526	0.0211303	-0.392809	-1.46945	5	233	GPNMB, CR1, VSIR, FCGR2B, TNFRSF1B, IL7R, CD86, GRB2, PTPRC, YES1, CD74, HLX, DPP4, HLA-E, IL6ST, CYLD, NLRP3, PRNP, TNFSF13B, FGL2, SIRPA, ZBTB1, DOCK8, MAP3K8, LGALS9, HLA-A, PAG1, CD1D, CDC42, CD4, RUNX3, CGAS, PAK1, TNFRSF14, LILRB1, AIF1, IL4R, ABL1, SOD1, CEBPB, NDFIP1, RAC2, BAD, PELI1, PAK2, ZBTB7B, FLOT2, PTPN6, SPN, HAVCR2, SYK	significant												GO_PROTEIN_LOCALIZATION_TO_MEMBRANE_GO:0072657	0.000588582	0.0387364	-0.394721	-2.09699	0	480	RPS23, RPL15, RPL24, RPS13, RPL26, RPS26, RPS8, RPS24, RPL35A, RPS25, RPL29, RPS27A, RPL10A, RPS12, RPS18, RPS16, RPS4Y1, RPL7, RPL27A, RPL11, RPL34, RPL39, RPS14, TRAM1, RPS7, RPS27, RPL23, RPL31, RPL10, ITGB1, MESD, SRP14, RPL18, SRP9, RPL7A, RAB29, RPL13A, RPS15A, RPS10, ROCK1, YWHAB, RPL37, RPL21, RPL5, RPL14, IFT20, SEC62, RPL32, HSPA4, RAP1A, SEC63, PMAIP1, CLTC, RAB32, RPS20, ITGA4, RPS2, …	significant
GO_CELLULAR_RESPONSE_TO_CHEMICAL_STRESS_GO:0062197	0.00098802	0.0241494	-0.386695	-1.47597	7	290	ERO1A, JUN, FOS, NCF2, NCF1, SLC2A1, MMP9, REST, RHOB, PTGS2, MCL1, NR4A3, NR4A2, RCSD1, BNIP3, ARNT, SIRPA, TRAP1, MAPK13, PDE8A, FOXO1, PDK1, TLR6, MAPK3, P4HB, ERCC6L2, OXR1, NCF4, MDM2, SETX, SOD2, NOL3, HGF, LRRC8C, PRKCD, AIF1, RELA, EIF2S1, OXSR1, CAT, PXN, HMOX1, HTRA2, STK24, ABL1, ALOX5, SOD1, CD36, KLF2, BAD, CAB39, ERRFI1, CHD6, SFPQ, OSER1, ATM, ZFP36L1, KLF4, ANKZF1, ALDH3B1, MT3, A…	significant												GO_ORGANIC_CYCLIC_COMPOUND_CATABOLIC_PROCESS_GO:1901361	0.000594884	0.0387364	-0.394337	-2.09989	0	489	HINT1, RPS23, EIF3E, RPL15, RPL24, RPS13, RPL26, RPS26, RPS8, RPS24, RPL35A, LSM7, RPS25, RPL29, RPS27A, RPL10A, RNASEH2C, RPS12, RPS18, RPS16, RPS4Y1, RPL7, RPL27A, RPL11, DDX5, RPL34, RPL39, RPS14, SPP1, RPS7, PSMB5, RPS27, RC3H1, RPL23, RPL31, RPL10, RNASE6, PRPF18, RPL18, PNP, RPL7A, RPL13A, RPS15A, LSM3, NPM1, RPS10, ROCK1, YWHAB, RPL37, TDG, PSMD10, DNPH1, RPL21, RPL5, LSM1, RPL14, RPL32, D…	significant
GO_CELLULAR_RESPONSE_TO_ABIOTIC_STIMULUS_GO:0071214	0.000750188	0.0210712	-0.390816	-1.47882	5	260	CARD16, NAMPT, GRB2, EGR1, SLC2A1, REST, RHOB, PTGS2, PTEN, RCSD1, CREBBP, BNIP3, STK11, CASP1, ZBTB1, MAPK13, MAPK3, N4BP1, METAP2, F11R, PTGER4, MDM2, PKD2L1, IFI16, CUL4B, LRRC8C, NIPBL, GJA1, EIF2S1, OXSR1, MCOLN1, MAP3K20, NFKB1, SLC38A2, RAB11B, MAP3K2, BAD, BAG3, CAB39, ERRFI1, HDAC4, ATM, SPIDR, RHNO1, ZFP36L1, TNFRSF10B, BCL10, GCLC, NOC2L, PCNA, XPC, USP28, CASP8, PTAFR, FAS, ATF4, TP53…	significant												GO_RIBOSOME_ASSEMBLY_GO:0042255	0.000271297	0.0371105	-0.531607	-2.10364	0	57	RPL24, RPL11, RPS14, RPS27, RPL10, NPM1, RPS10, RPL5, RSL24D1, RPL6, RPS15, RPS28, SBDS, RPL23A, RPL38, XRCC5, RPS5, RPL3, RPL12, MRPL11, DHX30, MRPS11, MRPS2, ABT1, MRPL20, RPS19, MRPS7, DHX37, PPAN, EIF2A	significant
GO_LYMPHOCYTE_DIFFERENTIATION_GO:0030098	0.000750657	0.0210712	-0.392079	-1.48278	5	259	CR1, RBPJ, VSIR, FCGR2B, IL7R, MAFB, CD86, EGR1, PTPRC, IRF2BP2, CD74, ZBTB7A, HLX, RSAD2, CYLD, STK11, NLRP3, DOCK2, TPD52, FGL2, ZBTB1, INPP5D, GPR183, ITGA4, NOTCH2, LGALS9, ZFP36L2, CD1D, PTGER4, CD4, LEPR, RUNX3, DNAJB9, KLF6, IKZF1, STAT3, IL4R, KDELR1, ABL1, SOD1, SATB1, CTSL, NDFIP1, SRF, BAD, ATP11C, ZBTB7B, PTPN6, SPN, HDAC4, SYK, ATM, NCAPH2, ZFP36L1, PREX1, SEMA4A, POU2F2, PTPRJ, ATP7…	significant												GO_ESTABLISHMENT_OF_PROTEIN_LOCALIZATION_TO_ORGANELLE_GO:0072594	0.000575705	0.0387364	-0.398829	-2.11028	0	462	RPS23, RPL15, RPL24, RPS13, RPL26, RPS26, RPS8, RPS24, RPL35A, RPS25, TXNIP, PTGS2, RPL29, RPS27A, RPL10A, RPS12, RPS18, RPS16, RPS4Y1, RPL7, RPL27A, RPL11, RPL34, RPL39, RPS14, TRAM1, RPS7, RPS27, RPL23, RPL31, RPL10, ZFAND6, SRP14, RPL18, SPCS1, RAN, BNIP3L, SRP9, RPL7A, RPL13A, RPS15A, RPS10, YWHAB, RPL37, CCT2, TCP1, RPL21, RPL5, RPL14, SEC62, CCT6A, RPL32, HSPA4, TPR, SEC63, PMAIP1, RPS20, R…	significant
GO_RESPONSE_TO_PEPTIDE_GO:1901652	0.000236044	0.0142254	-0.379737	-1.48349	1	399	MMP12, FCGR2B, SOCS3, ICAM1, NAMPT, GRB2, EGR1, SLC2A1, MMP9, INSIG2, PTGS2, STAT1, NR4A3, NR4A2, PTEN, PHIP, BCL2L11, BTG2, GNAI2, ADM, VIM, RAB8B, SNX5, RETN, ATP6V0D2, IGFBP5, SRSF4, PRNP, C2CD5, ITGA4, PRKCB, DENND4C, FOXO1, TLR6, BAIAP2, ATP6V1H, EIF6, TNFSF10, EIF4EBP1, CA2, LRP1, ABCC1, STAT2, MDM2, LEPROT, RAB31, SOCS2, AGTRAP, CASP4, JUND, PAK1, RAB8A, PRKCD, RELA, GJA1, APPL1, KLF11, ST…	significant												GO_ICOSANOID_BIOSYNTHETIC_PROCESS_GO:0046456	0.000248509	0.0371105	-0.631511	-2.12479	0	28	HPGDS, IL1B, PTGS2, MGST3, MGST2, HPGD, PNPLA8, CD74, TBXAS1	significant
GO_LYMPHOCYTE_ACTIVATION_GO:0046649	0.000114103	0.0106244	-0.374028	-1.48431	0	497	GPNMB, CR1, RBPJ, VSIR, FCGR2B, ICAM1, TNFRSF1B, JAML, IL7R, MAFB, CD86, GRB2, EGR1, PTPRC, YES1, IRF2BP2, SLC11A1, MIF, CD74, LAMP1, ZBTB7A, HLX, WAS, RSAD2, AHR, DPP4, HLA-E, IL6ST, CYLD, STK11, NLRP3, DOCK2, PRNP, TPD52, TNFSF13B, FGL2, SIRPA, ZBTB1, INPP5D, BST2, GPR183, ITGA4, NOTCH2, HPRT1, DOCK8, PRKCB, MAP3K8, LGALS9, HLA-A, PAG1, ZFP36L2, PPP3CA, CD1D, PTGER4, CDC42, CLEC7A, CD4, LEPR, R…	significant												GO_CELLULAR_NITROGEN_COMPOUND_CATABOLIC_PROCESS_GO:0044270	0.000580046	0.0387364	-0.40563	-2.14949	0	469	HINT1, RPS23, EIF3E, RPL15, RPL24, RPS13, RPL26, RPS26, RPS8, RPS24, RPL35A, LSM7, RPS25, RPL29, RPS27A, RPL10A, RNASEH2C, RPS12, RPS18, RPS16, RPS4Y1, RPL7, RPL27A, RPL11, DDX5, RPL34, RPL39, RPS14, RPS7, PSMB5, RPS27, RC3H1, RPL23, RPL31, RPL10, RNASE6, PRPF18, RPL18, PNP, RPL7A, RPL13A, RPS15A, LSM3, NPM1, RPS10, ROCK1, YWHAB, RPL37, TDG, PSMD10, DNPH1, RPL21, RPL5, LSM1, MPST, RPL14, RPL32, D…	significant
GO_MONOCARBOXYLIC_ACID_METABOLIC_PROCESS_GO:0032787	0.00011526	0.0106244	-0.375776	-1.48458	0	464	VCAN, NUPR1, SCD, GPI, HK2, GAPDH, APOC1, INSIG2, ENO1, PTGS2, PGK1, NR4A3, MIF, SLC6A8, NUP62, PPARD, IDH1, CD74, LDHA, PGAM1, ZBTB7A, GATM, PFKFB4, TPI1, ACSL3, ETFB, TECR, ARNT, HACD4, PFKL, CREM, ECI2, ZADH2, ACSL4, PDK1, GPAT4, MAPK3, EIF6, MTHFD1L, CYP27A1, PGD, NR1H3, PRKAG1, HSD17B12, AOAH, ACBD5, GGT5, GLO1, STAT3, PTGES3, PKM, SORD, TRIB3, CBFA2T3, PFKFB3, ACADVL, DHTKD1, NUP155, ALOX5,…	significant												GO_RIBOSOMAL_LARGE_SUBUNIT_BIOGENESIS_GO:0042273	0.00028082	0.0371105	-0.527991	-2.16405	0	68	RPL24, RPL26, RPL35A, RPL10A, RPL7, RPL11, RPL10, RPL7A, NPM1, NHP2, DDX18, RPL5, RPL14, NIFK, RSL24D1, RPL6, RPL26L1, RPL23A, RPL38, RPL3, RPL12, RPL7L1, MRPL11	significant
GO_NEURON_DEATH_GO:0070997	0.000745342	0.0210712	-0.390733	-1.48668	5	279	GPNMB, NUPR1, JUN, FCGR2B, GAPDH, TNFRSF1B, FOS, NAMPT, NRP1, EGR1, FAM162A, REST, MCL1, ITGAM, NR4A3, NR4A2, BCL2L11, BTG2, BNIP3, WNT5A, C5AR1, PRNP, TLR6, NF1, NENF, OXR1, NAIP, LRP1, CDC42, SOD2, EGLN3, EGLN1, STAT3, EIF2S1, PSMC1, HMOX1, HTRA2, CD200R1, ABL1, SOD1, CEBPB, CDK5, ITGB2, BTBD10, BAD, UBB, NTRK2, HDAC4, ATM, KMO, CHMP4A, MT3, GCLC, F2R, ILK, STAMBP, PSEN1, MAX, ARRB2, CASP8, NCO…	significant												GO_PROTEIN_TARGETING_GO:0006605	0.0004914	0.0382941	-0.450718	-2.32434	0	350	RPS23, RPL15, RPL24, RPS13, RPL26, RPS26, RPS8, RPS24, RPL35A, RPS25, RPL29, RPS27A, RPL10A, RPS12, RPS18, RPS16, RPS4Y1, RPL7, RPL27A, RPL11, RPL34, RPL39, RPS14, TRAM1, RPS7, RPS27, RPL23, RPL31, RPL10, ZFAND6, SRP14, RPL18, SPCS1, BNIP3L, SRP9, RPL7A, RPL13A, RPS15A, RPS10, YWHAB, RPL37, RPL21, RPL5, RPL14, SEC62, RPL32, HSPA4, SEC63, RPS20, RPS2, RPL13, HSPD1, RPL6, RPS4X, RPL9, RPS15, UBE2D2…	significant
GO_LEUKOCYTE_MIGRATION_GO:0050900	0.000366524	0.0153449	-0.388397	-1.49153	2	318	S100A9, CXCL8, ICAM1, JAML, THBD, DUSP1, GRB2, YES1, CCR1, VEGFA, ITGAM, MIF, CMKLR1, MYO1G, NBL1, CD74, FLT1, STK10, WNT5A, PLA2G7, DPP4, C5AR1, ANO6, CSF1R, CXCL16, ITGB7, CXCL3, SIRPA, ADGRE2, INPP5D, GPR183, ITGA4, DOCK8, LGALS9, S100A8, THBS1, MAPK3, CRKL, DDT, IL6R, F11R, PTGER4, TNFRSF10D, CDC42, GOLPH3, WNK1, TNFRSF14, TREM1, ATP1B1, SDC3, ITGA9, COL1A2, AIF1, PECAM1, OXSR1, TGFB1, HMOX1,…	significant												GO_RNA_CATABOLIC_PROCESS_GO:0006401	0.000505561	0.0384814	-0.461973	-2.39164	0	365	RPS23, EIF3E, RPL15, RPL24, RPS13, RPL26, RPS26, RPS8, RPS24, RPL35A, LSM7, RPS25, RPL29, RPS27A, RPL10A, RNASEH2C, RPS12, RPS18, RPS16, RPS4Y1, RPL7, RPL27A, RPL11, DDX5, RPL34, RPL39, RPS14, RPS7, PSMB5, RPS27, RC3H1, RPL23, RPL31, RPL10, RNASE6, PRPF18, RPL18, RPL7A, RPL13A, RPS15A, LSM3, NPM1, RPS10, ROCK1, YWHAB, RPL37, PSMD10, RPL21, RPL5, LSM1, RPL14, RPL32, DCP2, ALKBH5, PSMA3, HNRNPA0, R…	significant
GO_REGULATION_OF_RESPONSE_TO_BIOTIC_STIMULUS_GO:0002831	0.000613121	0.0193537	-0.389989	-1.49308	4	303	MMP12, CR1, FCGR2B, SOCS3, CARD16, PLSCR1, HERC5, HLA-B, TAB2, STAT1, MIF, HMGB2, PARP9, IFNGR2, DDX60, LAMP1, IRF7, CREBBP, ADAR, WNT5A, HLA-E, SERPING1, FGL2, PUM1, LGALS9, HLA-A, TRIM38, MAPK3, SCIMP, IFIT1, CD1D, SASH1, LY96, BIRC2, IFI16, NR1H3, CD180, CGAS, RNF26, LY86, PAK1, LRSAM1, LILRB1, PRKCD, RELA, APPL1, NECTIN2, PSMC1, ERAP1, NFKB1, PSMD13, CD36, PSMD4, IRF3, NOD1, DDX58, CARD8, PAK…	significant												GO_ESTABLISHMENT_OF_PROTEIN_LOCALIZATION_TO_MEMBRANE_GO:0090150	0.000417711	0.0372703	-0.514655	-2.58645	0	266	RPS23, RPL15, RPL24, RPS13, RPL26, RPS26, RPS8, RPS24, RPL35A, RPS25, RPL29, RPS27A, RPL10A, RPS12, RPS18, RPS16, RPS4Y1, RPL7, RPL27A, RPL11, RPL34, RPL39, RPS14, TRAM1, RPS7, RPS27, RPL23, RPL31, RPL10, SRP14, RPL18, SRP9, RPL7A, RPL13A, RPS15A, RPS10, YWHAB, RPL37, RPL21, RPL5, RPL14, SEC62, RPL32, HSPA4, SEC63, PMAIP1, RPS20, RPS2, RPL13, TP53BP2, RPL6, RPS4X, RPL9, RPS15, RPL22, RPL30, RPS28…	significant
GO_POSITIVE_REGULATION_OF_RESPONSE_TO_EXTERNAL_STIMULUS_GO:0032103	0.00023955	0.0142254	-0.385304	-1.49422	1	364	S100A9, CXCL8, NUPR1, MMP12, PLSCR1, THBD, NRP1, CCR1, TAB2, PTGS2, VEGFA, TGM2, MIF, HMGB2, CMKLR1, PARP9, DDX60, CTSC, CD74, KPNA6, LAMP1, IRF7, CREBBP, WNT5A, PLA2G7, HLA-E, C5AR1, ANO6, IL6ST, CSF1R, PUM1, STX3, MAPK13, LGALS9, S100A8, TLR6, THBS1, MAPK3, SCIMP, DDT, IL6R, CD1D, PTGER4, LRP1, ABCC1, SASH1, LY96, CLEC7A, LILRA5, IFI16, CD180, WNK1, CGAS, LY86, PAK1, LRSAM1, PRKCD, AIF1, RELA, …	significant												GO_CYTOPLASMIC_TRANSLATION_GO:0002181	0.000298775	0.0371105	-0.623572	-2.70615	0	93	RPS23, EIF3E, RPL15, RPL24, RPL26, RPS26, RPL35A, RPL29, RPL10A, RPL11, RPL39, RPL31, EIF3L, RPL18, EIF3D, RPL13A, ZC3H15, RPL32, CPEB4, EIF3H, EIF2S3, GSPT1, RPL6, RPL9, RPL26L1, RPL22, RPL30, RPS28, DPH3, EIF2B3, RPL38, DHX36, RPL19, MCTS1, RPS29, RPL22L1, EIF4B, EIF3K, RPL41, CNBP	significant
GO_REGULATION_OF_CELL_CELL_ADHESION_GO:0022407	0.000488818	0.0176135	-0.390202	-1.49599	3	308	GPNMB, VSIR, FCGR2B, ICAM1, IL7R, CD86, GRB2, PTPRC, YES1, CITED2, VEGFA, NR4A3, CD74, MYADM, IL1RN, HLX, WNT5A, DPP4, HLA-E, IL6ST, CYLD, NLRP3, PRNP, TNFSF13B, FGL2, SIRPA, ZBTB1, ITGA4, DOCK8, MAP3K8, LGALS9, HLA-A, PAG1, DENND6A, SPINT2, CD1D, F11R, CDC42, CD4, RUNX3, MBP, WNK1, PAK1, TNFRSF14, LILRB1, PRKCD, AIF1, RELA, IL4R, TGFB1, ABL1, ALOX5, CD44, MAD2L2, CEBPB, NDFIP1, ITGB2, BAD, PELI1…	significant												GO_VIRAL_GENE_EXPRESSION_GO:0019080	0.000364299	0.0371105	-0.584219	-2.81012	0	183	RPS23, RPL15, RPL24, RPS13, RPL26, RPS26, RPS8, RPS24, RPL35A, CCL4, RPS25, RPL29, RPS27A, RPL10A, RPS12, RPS18, RPS16, RPS4Y1, RPL7, RPL27A, RPL11, RPL34, RPL39, RPS14, RPS7, RPS27, RPL23, RPL31, CCL3, RPL10, EIF3L, RPL18, SPCS1, RPL7A, EIF3D, RPL13A, RPS15A, RPS10, RPL37, RPL21, RPL5, RPL14, RPL32, POLR2L, TPR, RPS20, RPS2, RPL13, RPL6, RPS4X, RPL9, RPS15, RPL22, RPL30, RPS28, RPS3A, NUP50, GTF…	significant
GO_CARBOHYDRATE_METABOLIC_PROCESS_GO:0005975	0.000115022	0.0106244	-0.379195	-1.49947	0	469	SLC2A3, NUPR1, GPI, HK2, SLC2A5, GAPDH, FUCA1, CHID1, SLC2A1, ATF3, ENO1, PGK1, NUP62, PPARD, IDH1, PTEN, LDHA, H6PD, PGAM1, PPP1R3B, ZBTB7A, HEXB, PFKFB4, MIDN, TPI1, SLC5A3, IL6ST, ARNT, UGP2, PFKL, CREM, PYGL, FOXO1, PDK1, GBE1, EIF6, ST8SIA4, PPP4R3B, CHST15, GALM, MYOF, PGD, LEPR, PRKAG1, AOAH, P2RY6, GLO1, STAT3, GLB1, PKM, TGFB1, FGGY, SORD, FUCA2, CBFA2T3, PFKFB3, UGDH, B4GALT3, DHTKD1, M…	significant												GO_NUCLEAR_TRANSCRIBED_MRNA_CATABOLIC_PROCESS_GO:0000956	0.000377358	0.0371105	-0.589001	-2.85247	0	196	RPS23, EIF3E, RPL15, RPL24, RPS13, RPL26, RPS26, RPS8, RPS24, RPL35A, LSM7, RPS25, RPL29, RPS27A, RPL10A, RPS12, RPS18, RPS16, RPS4Y1, RPL7, RPL27A, RPL11, DDX5, RPL34, RPL39, RPS14, RPS7, RPS27, RC3H1, RPL23, RPL31, RPL10, PRPF18, RPL18, RPL7A, RPL13A, RPS15A, LSM3, RPS10, RPL37, RPL21, RPL5, LSM1, RPL14, RPL32, DCP2, RPS20, RPS2, RPL13, EXOSC9, CSDE1, GSPT1, RPL6, RPS4X, RPL9, PPP2R2A, RPS15, B…	significant
GO_NEGATIVE_REGULATION_OF_IMMUNE_SYSTEM_PROCESS_GO:0002683	0.00024426	0.0142254	-0.39171	-1.50501	1	322	GPNMB, MMP12, CR1, VSIR, FCGR2B, DUSP1, IL7R, MAFB, HLA-B, CD86, PTPRC, TSC22D3, COL3A1, HSPA9, MIF, NBL1, CD74, TOB2, HLX, ADAR, DPP4, HLA-E, SERPING1, PRNP, FGL2, INPP5D, BST2, LGALS9, THBS1, HLA-A, PAG1, TRIM38, NF1, DDT, PTGER4, CDC73, RUNX3, IFI16, NR1H3, DPF2, RNF26, TNFRSF14, LILRB1, N4BP2L2, APPL1, IL4R, TGFB1, WDR61, HMOX1, CD200R1, CEBPB, NDFIP1, PELI1, ELF1, PARP14, ZBTB7B, PTPN6, SPN,…	significant												GO_TRANSLATIONAL_INITIATION_GO:0006413	0.000362056	0.0371105	-0.624915	-2.98146	0	174	RPS23, EIF3E, RPL15, RPL24, RPS13, RPL26, RPS26, RPS8, RPS24, RPL35A, KHDRBS1, RPS25, RPL29, RPS27A, DDX1, RPL10A, RPS12, RPS18, RPS16, RPS4Y1, RPL7, RPL27A, RPL11, RPL34, RPL39, RPS14, RPS7, EIF1AX, RPS27, RPL23, RPL31, RPL10, EIF3L, RPL18, RPL7A, EIF3D, RPL13A, RPS15A, NPM1, RPS10, RPL37, RPL21, RPL5, RPL14, PAIP2, RPL32, TPR, RPS20, RPS2, RPL13, EIF3H, EIF2S3, RPL6, DNAJC3, NCK2, RPS4X, RPL9, …	significant
GO_INTRINSIC_APOPTOTIC_SIGNALING_PATHWAY_GO:0097193	0.000504923	0.0176135	-0.40108	-1.50984	3	248	S100A9, NUPR1, ERO1A, TNFRSF1B, IFI6, PTTG1IP, MMP9, ENO1, PTGS2, MCL1, MIF, GRINA, CD74, SHISA5, BCL2L11, ZNF385A, BNIP3, CYLD, STK11, TRAP1, PDK1, S100A8, P4HB, MDM2, IFI16, SOD2, CASP4, NOL3, RRN3, PRKCD, BCL2A1, TRIB3, VDAC2, HMOX1, HTRA2, STK24, ABL1, SOD1, CD44, CEBPB, BAD, UBB, BECN1, PARL, PTPN1, TXNDC12, SFPQ, TMBIM6, ATM, TNFRSF10B, PPP1R15A, RRP8, NOC2L, PLAGL2, USP28, ATF4, TP53, RACK…	significant												GO_PROTEIN_TARGETING_TO_MEMBRANE_GO:0006612	0.000350754	0.0371105	-0.645334	-3.05145	0	163	RPS23, RPL15, RPL24, RPS13, RPL26, RPS26, RPS8, RPS24, RPL35A, RPS25, RPL29, RPS27A, RPL10A, RPS12, RPS18, RPS16, RPS4Y1, RPL7, RPL27A, RPL11, RPL34, RPL39, RPS14, TRAM1, RPS7, RPS27, RPL23, RPL31, RPL10, SRP14, RPL18, SRP9, RPL7A, RPL13A, RPS15A, RPS10, RPL37, RPL21, RPL5, RPL14, SEC62, RPL32, SEC63, RPS20, RPS2, RPL13, RPL6, RPS4X, RPL9, RPS15, RPL22, RPL30, RPS28, RPS3A, NACA, RPL23A, RPLP2, S…	significant
GO_NEGATIVE_REGULATION_OF_HYDROLASE_ACTIVITY_GO:0051346	0.000367287	0.0153449	-0.394126	-1.51023	2	307	CR1, RGS2, GAPDH, CARD16, ANGPTL4, APOC1, IFI6, MMP9, SERPINB1, PTGS2, VEGFA, GNAI2, APLP2, SERPING1, PPP1R10, PRNP, SERPINA1, BST2, GCHFR, THBS1, SPINT2, MICAL1, CAST, FURIN, PTPA, IFIT1, NAIP, F11R, LRP1, SPRY1, PHACTR2, TFPI, MDM2, CD109, BIRC2, BIRC6, LEPR, IFI16, WNK1, NOL3, BOD1L1, HGF, EGLN1, GMIP, KDM5A, PROS1, ABL1, CD44, TIMP1, CARD8, PAK2, TIMP3, RECK, CABIN1, DNAJB6, TMBIM6, IQGAP1, A…	significant												GO_PROTEIN_LOCALIZATION_TO_ENDOPLASMIC_RETICULUM_GO:0070972	0.00033036	0.0371105	-0.685225	-3.12874	0	129	RPS23, RPL15, RPL24, RPS13, RPL26, RPS26, RPS8, RPS24, RPL35A, RPS25, RPL29, RPS27A, RPL10A, RPS12, RPS18, RPS16, RPS4Y1, RPL7, RPL27A, RPL11, RPL34, RPL39, RPS14, TRAM1, RPS7, RPS27, RPL23, RPL31, RPL10, SRP14, RPL18, SPCS1, SRP9, RPL7A, RPL13A, RPS15A, RPS10, RPL37, KDELR1, RPL21, RPL5, RPL14, SEC62, RPL32, SEC63, RPS20, RPS2, RPL13, RPL6, RPS4X, RPL9, RPS15, RPL22, RPL30, RPS28, RPS3A, RPL23A,…	significant
GO_MYELOID_CELL_DIFFERENTIATION_GO:0030099	0.000121684	0.0106244	-0.392918	-1.51149	0	325	JUN, RBPJ, JUNB, ISG15, FOS, MAFB, MMP9, CCR1, HSPA9, VEGFA, LBR, STAT1, NR4A3, HMGB2, PURB, CD74, TOB2, ZBTB7A, IRF7, CREBBP, ZNF385A, PTBP3, ADAR, CSF1R, ARNT, INPP5D, TESC, GPR183, NOTCH2, PRKCB, TMOD3, THBS1, NF1, ARID4A, TNRC6A, EIF6, CA2, CDC73, CDC42, CD109, CD4, IREB2, IFI16, LILRB1, GLO1, IKZF1, SNX10, STAT3, FAXDC2, ACVR1B, TGFB1, LOX, WDR61, CBFA2T3, RBBP5, FAM20C, HOXB7, MYH9, CEBPB, …	significant												GO_NUCLEAR_TRANSCRIBED_MRNA_CATABOLIC_PROCESS_NONSENSE_MEDIATED_DECAY_GO:0000184	0.000314465	0.0371105	-0.706885	-3.17205	0	115	RPS23, EIF3E, RPL15, RPL24, RPS13, RPL26, RPS26, RPS8, RPS24, RPL35A, RPS25, RPL29, RPS27A, RPL10A, RPS12, RPS18, RPS16, RPS4Y1, RPL7, RPL27A, RPL11, RPL34, RPL39, RPS14, RPS7, RPS27, RPL23, RPL31, RPL10, RPL18, RPL7A, RPL13A, RPS15A, RPS10, RPL37, RPL21, RPL5, RPL14, RPL32, DCP2, RPS20, RPS2, RPL13, GSPT1, RPL6, RPS4X, RPL9, PPP2R2A, RPS15, RPL22, RPL30, RPS28, RPS3A, RPL23A, RPLP2, RPL4, RPL38,…	significant
GO_MYELOID_LEUKOCYTE_MEDIATED_IMMUNITY_GO:0002444	0.000115848	0.0106244	-0.383529	-1.51377	0	458	SLC2A3, S100A9, CD14, CR1, GPI, TTR, SLC2A5, FCGR2A, FCGR2B, TNFRSF1B, FUCA1, HLA-B, HLA-C, PTPRC, LYZ, MMP9, QSOX1, SERPINB1, SLC11A1, ITGAM, NR4A3, MIF, IDH1, CTSC, PGAM1, LAMP1, HEXB, STK10, RETN, HLA-E, C5AR1, ANO6, CMTM6, HUWE1, DOCK2, AP2A2, FGL2, SIRPA, ADGRE2, IST1, SERPINA1, PFKL, LRG1, TOM1, BST2, PYGL, LGALS9, S100A8, ADGRE5, DNAJC13, IGF2R, RAB31, RAB5B, S100A13, SCAMP1, SNAP29, PRKCD…	significant												GO_ESTABLISHMENT_OF_PROTEIN_LOCALIZATION_TO_ENDOPLASMIC_RETICULUM_GO:0072599	0.000308737	0.0371105	-0.768136	-3.4091	0	107	RPS23, RPL15, RPL24, RPS13, RPL26, RPS26, RPS8, RPS24, RPL35A, RPS25, RPL29, RPS27A, RPL10A, RPS12, RPS18, RPS16, RPS4Y1, RPL7, RPL27A, RPL11, RPL34, RPL39, RPS14, TRAM1, RPS7, RPS27, RPL23, RPL31, RPL10, SRP14, RPL18, SPCS1, SRP9, RPL7A, RPL13A, RPS15A, RPS10, RPL37, RPL21, RPL5, RPL14, SEC62, RPL32, SEC63, RPS20, RPS2, RPL13, RPL6, RPS4X, RPL9, RPS15, RPL22, RPL30, RPS28, RPS3A, RPL23A, RPLP2, …	significant
GO_REGULATION_OF_PEPTIDYL_TYROSINE_PHOSPHORYLATION_GO:0050730	0.00199574	0.0400598	-0.416839	-1.51598	14	178	SOCS3, ICAM1, NRP1, NCF1, PTPRC, YES1, ENPP2, VEGFA, HBEGF, MIF, PARP9, SH3BP5, CD74, IL6ST, CSF1R, PRNP, IL6R, LILRA5, CD4, TNFRSF14, HGF, PRKCD, STAT3, PECAM1, TGFB1, ABL1, MLST8, CD44, CD36, ITGB2, PAK2, NTRK2, PTPN1, ERRFI1, PARP14, VPS25, PTPN6, IQGAP1, SYK, PPP2R5B, PTPRJ, TSG101, PSEN1, ARRB2, RAP2B, TP53, PPP2R1A, RACK1, UNC119, ITGA5, TNK2, MTOR, APP, SPINK1, GHR	significant												GO_COTRANSLATIONAL_PROTEIN_TARGETING_TO_MEMBRANE_GO:0006613	0.00029967	0.0371105	-0.799275	-3.48641	0	96	RPS23, RPL15, RPL24, RPS13, RPL26, RPS26, RPS8, RPS24, RPL35A, RPS25, RPL29, RPS27A, RPL10A, RPS12, RPS18, RPS16, RPS4Y1, RPL7, RPL27A, RPL11, RPL34, RPL39, RPS14, TRAM1, RPS7, RPS27, RPL23, RPL31, RPL10, SRP14, RPL18, SRP9, RPL7A, RPL13A, RPS15A, RPS10, RPL37, RPL21, RPL5, RPL14, SEC62, RPL32, SEC63, RPS20, RPS2, RPL13, RPL6, RPS4X, RPL9, RPS15, RPL22, RPL30, RPS28, RPS3A, RPL23A, RPLP2, SSR2, R…	significant
GO_NEGATIVE_REGULATION_OF_PROTEOLYSIS_GO:0045861	0.000638407	0.0196051	-0.40591	-1.51619	4	229	CR1, GAPDH, CARD16, IFI6, MMP9, SERPINB1, PTGS2, VEGFA, CAMLG, APLP2, SERPING1, PRNP, DDRGK1, SERPINA1, BST2, THBS1, SPINT2, MICAL1, CAST, N4BP1, FURIN, WAC, NAIP, LRP1, TFPI, MDM2, CD109, BIRC2, BIRC6, IFI16, UBE2G2, TMEM59, NOL3, HGF, UBAC2, CSNK2A2, PROS1, YOD1, CD44, TIMP1, CDK5, CARD8, PAK2, TIMP3, RECK, DNAJB6, ANXA2, KLF4, MT3, PSMF1, UBXN1, PSEN1, NOP53, OGT, CFLAR, ARRB2, TNFAIP8, BEX3, …	significant
GO_REGULATION_OF_DNA_BINDING_TRANSCRIPTION_FACTOR_ACTIVITY_GO:0051090	0.000120337	0.0106244	-0.394315	-1.52459	0	347	S100A9, NUPR1, JUN, ICAM1, CARD16, TMIGD3, FOS, PIM1, TAX1BP1, EIF2AK2, TAB2, VEGFA, LRRFIP1, CMKLR1, UBC, IL1RAP, PTEN, SGK3, ZBTB7A, WNT5A, CYLD, NLRP3, SGK1, SAV1, PRNP, ADORA3, DDRGK1, TRIM8, PRKCB, LGALS9, S100A8, TLR6, TRIM38, MAPK3, PPP3CA, RLIM, BRMS1, TCF7L2, ARID5B, TRIM25, PARP10, TRIM14, MED13, EGLN1, RELA, STAT3, CAT, KDM5A, HMOX1, COMMD6, NFKB1, CD36, MAD2L2, NOD1, DDX58, ITGB2, SRF…	significant
GO_NEGATIVE_REGULATION_OF_CYTOKINE_PRODUCTION_GO:0001818	0.00118002	0.0277112	-0.415285	-1.52794	8	199	GPNMB, VSIR, FCGR2B, ISG15, CARD16, CHID1, HERC5, PTPRC, SRGN, TAX1BP1, SERPINB1, SLC11A1, CMKLR1, CYLD, NLRP3, PRNP, SIRPA, BST2, DICER1, LGALS9, TLR6, THBS1, FURIN, PTGER4, LILRA5, TRIM25, HGF, LILRB1, CD2AP, TGFB1, HMOX1, CD200R1, NFKB1, IRF3, KLF2, NDFIP1, DDX58, CARD8, TIA1, ERRFI1, TRIB2, PTPN6, HAVCR2, ATP2B1, KLF4, TRIM27, ARRB2, HLA-DRB1, NMI, MAVS, NFKBIL1, UBE2L6, ZFPM1, ZFP36, ERBIN, …	significant
GO_MONOSACCHARIDE_METABOLIC_PROCESS_GO:0005996	0.000511967	0.0176875	-0.410976	-1.5319	3	224	SLC2A3, GPI, HK2, GAPDH, FUCA1, SLC2A1, ATF3, ENO1, PGK1, PPARD, H6PD, PGAM1, PPP1R3B, PFKFB4, MIDN, TPI1, PFKL, CREM, FOXO1, PDK1, PPP4R3B, CHST15, GALM, PGD, LEPR, GLB1, PKM, FGGY, SORD, FUCA2, PFKFB3, ENO2, FOXK2, BAD, HK1, GCLC, OGT, GAA, CRTC2, PPP1R3C, RPE, ATF4, TP53, PMM1, KBTBD2, ALDOC, DHDH, OMA1, MTOR, SIRT1, MDH1, SLC37A4, PGP, PDK3, CYB5A, IRS2, ALDOA, TKT, DLAT, WDTC1, TFF3, ADIPOR1	significant
GO_MYELOID_LEUKOCYTE_DIFFERENTIATION_GO:0002573	0.00217067	0.0412657	-0.426183	-1.53251	15	160	JUN, RBPJ, JUNB, FOS, MAFB, MMP9, CCR1, VEGFA, LBR, CD74, TOB2, IRF7, CSF1R, INPP5D, TESC, GPR183, NOTCH2, NF1, CA2, CDC42, CD109, CD4, IREB2, IFI16, LILRB1, GLO1, SNX10, TGFB1, CBFA2T3, FAM20C, MYH9, CEBPB, NDFIP1, TFE3, MT1G, ZFP36L1, ANXA2, GPR137B, LILRB3, PSEN1, KLF10, HLA-DRB1, CASP8, RUNX1, SP3, ZFPM1, MTOR, APP, SIRT1, FASN	significant
GO_REGULATION_OF_CHROMATIN_ORGANIZATION_GO:1902275	0.00189445	0.0388958	-0.428511	-1.53686	13	154	WBP2, VEGFA, BRD4, MLLT6, MAPK3, MTF2, SSRP1, NELFE, HNRNPU, CDK9, BRD7, DNMT1, JARID2, PARP10, PHF1, ATF7IP, UBE2B, NIPBL, TLK1, SPTY2D1, MLLT3, CTCF, KDM5A, WDR61, AKAP8L, WDR70, PHF19, PPHLN1, NSD1, ZBTB7B, ATM, KDM3A, NOC2L, SUPT6H, TRIP12, ATAD2, OGT, SMARCB1, TP53, THAP7, SETD7, PHF2, TADA2B, OTUB1, PRKD2, SIRT6, SIRT1, TLK2, RNF40, PAXIP1, SNW1, RNF20, RUVBL2	significant
GO_POSITIVE_REGULATION_OF_CELL_CELL_ADHESION_GO:0022409	0.00105249	0.0253799	-0.419163	-1.53905	7	196	VSIR, ICAM1, IL7R, CD86, GRB2, PTPRC, YES1, CITED2, NR4A3, CD74, HLX, WNT5A, DPP4, HLA-E, IL6ST, CYLD, NLRP3, TNFSF13B, SIRPA, ZBTB1, ITGA4, DOCK8, MAP3K8, LGALS9, HLA-A, DENND6A, CD1D, F11R, CDC42, CD4, RUNX3, PAK1, TNFRSF14, LILRB1, AIF1, RELA, IL4R, ALOX5, CD44, ITGB2, BAD, PAK2, ZBTB7B, FLOT2, PTPN6, HAVCR2, SYK	significant
GO_REGULATION_OF_APOPTOTIC_SIGNALING_PATHWAY_GO:2001233	0.0001207	0.0106244	-0.398869	-1.54004	0	340	S100A9, NUPR1, ICAM1, IFI6, NRP1, PTPRC, PTTG1IP, MMP9, FAM162A, ATF3, ENO1, PTGS2, MCL1, MIF, HMGB2, GRINA, NR4A2, CTSC, PTEN, PHIP, COL2A1, CD74, STK4, BCL2L11, SGK3, GNAI2, ZNF385A, BNIP3, CYLD, CTNNA1, MFF, TRAP1, G0S2, LGALS9, S100A8, THBS1, NF1, TNFSF10, P4HB, TCF7L2, MDM2, BIRC6, SOD2, DEDD2, SLC35F6, NOL3, HGF, RRN3, PRKCD, RELA, CSNK2A2, VDAC2, ITPRIP, HMOX1, HTRA2, SOD1, CD44, TPD52L1, …	significant
GO_POSITIVE_REGULATION_OF_LEUKOCYTE_CELL_CELL_ADHESION_GO:1903039	0.00147552	0.0323516	-0.427124	-1.54462	10	167	VSIR, ICAM1, IL7R, CD86, GRB2, PTPRC, YES1, NR4A3, CD74, HLX, DPP4, HLA-E, IL6ST, CYLD, NLRP3, TNFSF13B, SIRPA, ZBTB1, ITGA4, DOCK8, MAP3K8, LGALS9, HLA-A, CD1D, CDC42, CD4, RUNX3, PAK1, TNFRSF14, LILRB1, AIF1, RELA, IL4R, ALOX5, CD44, ITGB2, BAD, PAK2, ZBTB7B, FLOT2, PTPN6, HAVCR2, SYK	significant
GO_REACTIVE_OXYGEN_SPECIES_METABOLIC_PROCESS_GO:0072593	0.000922509	0.0233421	-0.421701	-1.54734	6	195	HK2, ICAM1, NCF2, IFI6, NCF1, GRB2, PTGS2, ITGAM, GNAI2, TMEM106A, BNIP3, SLC5A3, SIRPA, TRAP1, FOXO1, TLR6, GCHFR, THBS1, EIF6, NCF4, CLEC7A, BIRC2, ATP2B4, SESN1, SOD2, PRKCD, AIF1, KHSRP, STAT3, SH3PXD2B, TGFB1, CAT, ALOX5, SOD1, CD36, KLF2, RAC2, ITGB2, PARL, NDUFS4, VDAC1, HDAC4, SYK, PREX1, KLF4, MT3, ATP7A, CFLAR, TP53, MTOR, NQO2, STK17A, PDK3, ACP5, AATF	significant
GO_MOVEMENT_IN_HOST_ENVIRONMENT_GO:0052126	0.00261312	0.0474189	-0.437038	-1.54917	18	139	CXCL8, CR1, MRC1, ICAM1, CD86, GRB2, CD74, LAMP1, IFITM3, DPP4, ITGB7, IST1, TRIM8, CTNND1, LGALS9, TRIM38, P4HB, F11R, UVRAG, CD4, IFITM2, TRIM25, TNFRSF14, SIGLEC1, TRIM14, VAPA, NECTIN2, FUCA2, EXOC2, VPS4A, CTSL, TSG101, TRIM27, SLC1A5, HLA-DRB1, WWP1, SELPLG, LDLR, SIVA1	significant
GO_LEUKOCYTE_CELL_CELL_ADHESION_GO:0007159	0.000250658	0.0142254	-0.410701	-1.55247	1	258	GPNMB, S100A9, VSIR, FCGR2B, ICAM1, IL7R, CD86, GRB2, PTPRC, YES1, NR4A3, CD74, HLX, STK10, DPP4, HLA-E, IL6ST, CYLD, NLRP3, ITGB7, PRNP, TNFSF13B, FGL2, SIRPA, ZBTB1, ITGA4, DOCK8, MAP3K8, LGALS9, S100A8, HLA-A, PAG1, CD1D, F11R, CDC42, GOLPH3, CD4, RUNX3, WNK1, PAK1, TNFRSF14, LILRB1, AIF1, RELA, SLC39A8, PECAM1, IL4R, TNIP1, ALOX5, CD44, CEBPB, NDFIP1, RAC2, ITGB2, BAD, PELI1, PAK2, ZBTB7B, FL…	significant
GO_LEUKOCYTE_DIFFERENTIATION_GO:0002521	0.000118203	0.0106244	-0.39867	-1.55459	0	388	CR1, JUN, RBPJ, JUNB, VSIR, FCGR2B, FOS, IL7R, MAFB, HLA-B, CD86, EGR1, PTPRC, MMP9, CCR1, IRF2BP2, VEGFA, LBR, CD74, TOB2, ZBTB7A, IRF7, HLX, RSAD2, CYLD, STK11, NLRP3, CSF1R, DOCK2, TPD52, FGL2, ZBTB1, INPP5D, TESC, GPR183, ITGA4, NOTCH2, LGALS9, NF1, ZFP36L2, CD1D, CA2, PTGER4, CDC42, CD109, CD4, IREB2, LEPR, RUNX3, IFI16, DNAJB9, KLF6, LILRB1, GLO1, IKZF1, SNX10, STAT3, IL4R, KDELR1, TGFB1, C…	significant
GO_RESPONSE_TO_VIRUS_GO:0009615	0.000250063	0.0142254	-0.41106	-1.55542	1	260	MMP12, IFI44L, ISG15, MX1, PLSCR1, IFIT3, HERC5, IFI6, IFI27, PTPRC, ENO1, EIF2AK2, LGALS8, STAT1, MX2, RNASE6, PARP9, IFNGR2, DDX60, IFITM3, IFIT2, IRF7, OAS2, RSAD2, ADAR, BNIP3, NLRP3, FGL2, BST2, IFNAR1, PUM1, LGALS9, TRIM38, GTF2F1, IFIT1, SLFN11, OASL, STAT2, UNC93B1, BIRC2, IFITM2, IFI16, IFI44, BNIP3L, CGAS, RNF26, LILRB1, RELA, ZC3HAV1	significant
GO_REGULATION_OF_VASCULATURE_DEVELOPMENT_GO:1901342	0.000251477	0.0142254	-0.412952	-1.55643	1	251	GPNMB, CXCL8, HK2, GLUL, ANGPTL4, BTG1, NRP1, EGR1, RHOB, PTGS2, ENPP2, VEGFA, STAT1, PGK1, FLT1, ADM, WNT5A, C5AR1, LRG1, EPN1, PRKCB, THBS1, NF1, CEMIP2, IL6R, HIF1AN, SASH1, NFATC1, EPN2, ACVRL1, ATP2B4, SOD2, DNMT1, HGF, EGLN1, STAT3, PKM, ERAP1, SEMA5A, HMOX1, ABL1, RRAS, ALOX5, KLF2, ITGB2, RAPGEF2, RECK, KLF4, SEMA4A, MMRN2, SP100, GTF2I, CFLAR, HSPG2, CTSH, STIM1, SERPINE1, RUNX1, JUP, PR…	significant
GO_REGULATION_OF_PEPTIDASE_ACTIVITY_GO:0052547	0.000122699	0.0106244	-0.40738	-1.55928	0	302	S100A9, CR1, VSIR, GAPDH, CARD16, IFI6, MMP9, FAM162A, REST, SERPINB1, HIP1, PTGS2, VEGFA, BCL2L11, APLP2, FBLN1, NLRP3, SERPING1, PRNP, CASP1, DDRGK1, SERPINA1, BST2, LGALS9, S100A8, THBS1, SPINT2, MICAL1, CAST, MAPK3, TNFSF10, FURIN, NAIP, LRP1, TFPI, CLEC7A, MDM2, CD109, BIRC2, BIRC6, TNFSF15, IFI16, MBP, EGLN3, NOL3, MTCH1, HGF, ANP32B, PSENEN, STAT3, PROS1, HTRA2, CD44, TIMP1, NOD1, CARD8, B…	significant
GO_POSITIVE_REGULATION_OF_ERK1_AND_ERK2_CASCADE_GO:0070374	0.00222315	0.0420409	-0.443416	-1.55964	15	132	GPNMB, JUN, ICAM1, NRP1, PTPRC, CCR1, MIF, PTEN, CD74, GNAI2, C5AR1, RAPGEF1, CSF1R, GPR183, NOTCH2, PDE8A, LGALS9, MAPK3, SCIMP, CRKL, NELFE, DDT, LRP1, CD4, P2RY6, TGFB1, ABL1, CD44, CD36, RAP1B, NOD1, RAPGEF2, HAVCR2, MT3, F2R, CFLAR, ARRB2, PDGFRA, HLA-DRB1	significant
GO_NEGATIVE_REGULATION_OF_APOPTOTIC_SIGNALING_PATHWAY_GO:2001234	0.000528262	0.0180012	-0.426333	-1.56255	3	192	ICAM1, IFI6, NRP1, PTTG1IP, MMP9, ENO1, PTGS2, MCL1, MIF, HMGB2, GRINA, NR4A2, PHIP, COL2A1, CD74, SGK3, GNAI2, ZNF385A, CTNNA1, TRAP1, THBS1, TNFSF10, TCF7L2, MDM2, BIRC6, SOD2, SLC35F6, NOL3, HGF, RRN3, RELA, CSNK2A2, VDAC2, ITPRIP, HMOX1, HTRA2, CD44, PARL, PTPN1, TXNDC12, TMBIM6, TNFRSF10B, GCLC, NOC2L, PSEN1, CFLAR, ARRB2, SERPINE1, CASP8, FAS, ACAA2	significant
GO_POSITIVE_REGULATION_OF_CYTOKINE_PRODUCTION_GO:0001819	0.000120569	0.0106244	-0.404706	-1.56322	0	341	CD14, GAPDH, SULF2, CD86, HILPDA, EGR1, PTPRC, EIF2AK2, SLC11A1, PTGS2, STAT1, LRRFIP1, NR4A3, MIF, HMGB2, DDX60, IL1RAP, CD74, KPNA6, IRF7, RSAD2, CREBBP, WNT5A, TMF1, HLA-E, C5AR1, IL6ST, NLRP3, CSF1R, ARNT, CASP1, PUM1, MAPK13, LGALS9, TLR6, THBS1, HLA-A, SCIMP, FURIN, DDT, IL6R, PTGER4, POLR2H, LY96, CLEC7A, BIRC2, LILRA5, CD4, IFI16, MBP, CGAS, TNFRSF14, HGF, LILRB1, AIF1, RELA, APPL1, STAT3…	significant
GO_POSITIVE_REGULATION_OF_NF_KAPPAB_TRANSCRIPTION_FACTOR_ACTIVITY_GO:0051092	0.00180105	0.0374057	-0.444097	-1.56473	12	134	S100A9, ICAM1, CARD16, EIF2AK2, TAB2, LRRFIP1, UBC, IL1RAP, ZBTB7A, WNT5A, NLRP3, DDRGK1, TRIM8, PRKCB, LGALS9, S100A8, TLR6, TRIM38, TRIM25, TRIM14, RELA, STAT3, CAT, NFKB1, CD36, NOD1, ITGB2, UBB, FLOT2, BCL10, TRIM27, CFLAR	significant
GO_T_CELL_ACTIVATION_GO:0042110	0.00012108	0.0106244	-0.407181	-1.57054	0	338	GPNMB, CR1, VSIR, FCGR2B, ICAM1, TNFRSF1B, JAML, IL7R, MAFB, CD86, GRB2, EGR1, PTPRC, YES1, SLC11A1, CD74, HLX, WAS, RSAD2, DPP4, HLA-E, IL6ST, CYLD, STK11, NLRP3, DOCK2, PRNP, TNFSF13B, FGL2, SIRPA, ZBTB1, GPR183, DOCK8, MAP3K8, LGALS9, HLA-A, PAG1, ZFP36L2, PPP3CA, CD1D, PTGER4, CDC42, CLEC7A, CD4, LEPR, RUNX3, CGAS, PAK1, TNFRSF14, LILRB1, AIF1, STAT3, IL4R, KDELR1, ABL1, SOD1, CD44, SATB1, MY…	significant
GO_REGULATION_OF_INTRINSIC_APOPTOTIC_SIGNALING_PATHWAY_GO:2001242	0.00164451	0.035171	-0.442282	-1.57054	11	141	S100A9, NUPR1, PTTG1IP, MMP9, ENO1, PTGS2, MCL1, MIF, GRINA, CD74, BCL2L11, ZNF385A, CYLD, TRAP1, S100A8, P4HB, MDM2, SOD2, NOL3, RRN3, VDAC2, HTRA2, SOD1, CD44, BAD, UBB, BECN1, PARL, PTPN1, TXNDC12, SFPQ, TMBIM6, NOC2L, PLAGL2, TP53, RACK1, DDX3X, STYXL1	significant
GO_PATTERN_RECOGNITION_RECEPTOR_SIGNALING_PATHWAY_GO:0002221	0.00107962	0.0258605	-0.435921	-1.57144	7	163	S100A9, CD14, TAB2, ITGAM, UBC, DDX60, IRF7, RSAD2, UBE2D3, CYLD, PUM1, S100A8, TLR6, SCIMP, UNC93B1, LY96, BIRC2, HSP90B1, NR1H3, COLEC12, RELA, APPL1, TNIP1, RAB11FIP2, CD36, PJA2, CTSL, IRF3, NOD1, DDX58, ITGB2, PELI1, UBB, HAVCR2, PIK3C3, LACC1, BCL10, NOP53, ARRB2, CASP8, CD300LF, NFKBIL1, ALPK1, DDX3X, ERBIN, RIPK2, MAP3K1, USP15, RPS6KA3, TLR5, CNPY3, TLR8, MFHAS1	significant
GO_EXTRINSIC_APOPTOTIC_SIGNALING_PATHWAY_GO:0097191	0.000264131	0.0142254	-0.43013	-1.57647	1	192	ICAM1, TNFRSF1B, IFI6, IFI27, NRP1, PTPRC, ATF3, MCL1, HMGB2, PTEN, PHIP, COL2A1, STK4, BCL2L11, SGK3, CYLD, CTNNA1, MKNK2, G0S2, THBS1, NF1, GABARAP, TNFSF10, KRT8, IL6R, TCF7L2, BIRC6, DEDD2, NOL3, HGF, BCL2A1, RELA, APPL1, ACVR1B, TGFB1, ITPRIP, HMOX1, HTRA2, BAD, BAG3, PAK2, TIMP3, TNFRSF10B, BCL10, GCLC, SP100, CFLAR, BEX3, SERPINE1, CASP8, FAS, PPP2R1A, SIVA1	significant
GO_EPIDERMAL_CELL_DIFFERENTIATION_GO:0009913	0.00139801	0.0311992	-0.452556	-1.57985	9	124	TXNIP, RBPJ, DSC2, FLNB, STK4, NUMA1, PALLD, WNT5A, SAV1, FOSL2, KRT8, FURIN, CD109, SHARPIN, MYO6, CLIC4, SOD1, CTSL, PPHLN1, ERRFI1, MAFF, SEC24B, ZFP36L1, KLF4, TSG101, SLC4A7, KRT19, LATS1, RUNX1, JUP, FOXC1, ZFP36	significant
GO_NEGATIVE_REGULATION_OF_INFLAMMATORY_RESPONSE_GO:0050728	0.00272519	0.0481195	-0.467628	-1.58126	18	97	FCGR2B, SOCS3, TNFRSF1B, CHID1, PTPRC, PPARD, METRNL, NLRP3, SIRPA, ASH1L, PTGER4, NR1H3, SHARPIN, AOAH, HGF, PRKCD, CD200R1, NFKB1, ALOX5, SOD1, NDFIP1, SIGLEC10, KLF4, HLA-DRB1, LDLR	significant
GO_REGULATION_OF_DEFENSE_RESPONSE_GO:0031347	0.000114103	0.0106244	-0.398504	-1.58144	0	497	S100A9, NUPR1, MMP12, CR1, FCGR2B, SOCS3, TNFRSF1B, PLSCR1, CHID1, HERC5, HLA-B, PTPRC, MMP9, PLD3, TAB2, PTGS2, STAT1, TGM2, HMGB2, PARP9, IFNGR2, DDX60, PPARD, CTSC, KPNA6, LAMP1, BRD4, IRF7, CREBBP, ADAR, WNT5A, PLA2G7, HLA-E, METRNL, IL6ST, CYLD, NLRP3, SERPING1, CASP1, FGL2, SIRPA, PUM1, MAPK13, LGALS9, S100A8, TLR6, HLA-A, TRIM38, MAPK3, ASH1L, IFIT1, DDT, CD1D, PTGER4, ABCC1, CLEC7A, BIRC2…	significant
GO_CARBOHYDRATE_TRANSMEMBRANE_TRANSPORT_GO:0034219	0.00281107	0.0485585	-0.482975	-1.58302	18	81	SLC2A3, HK2, SLC2A5, SLC2A1, YES1, NR4A3, PPARD, SLC5A3, C2CD5, PRKCB	significant
GO_RESPONSE_TO_REACTIVE_OXYGEN_SPECIES_GO:0000302	0.000265322	0.0142254	-0.436677	-1.5911	1	180	TXNIP, JUN, FOS, DUSP1, NCF1, MMP9, RHOB, STAT1, NR4A3, LDHA, PPP1R15B, BNIP3, SIRPA, TRAP1, MAPK13, PDE8A, FOXO1, MAPK3, ERCC6L2, MDM2, SETX, SESN1, SOD2, HGF, KPNA4, PRKCD, EGLN1, RELA, CAT, PXN, HMOX1, STK24, ABL1, SOD1, CD36, KLF2, BAD, OSER1, KLF4, ANKZF1, MT3, MT-ND5, ATP7A, PCNA, CFLAR, PDGFRA, RACK1, NET1, TRPM2, SIRT1, NUDT15, GLRX2, MAP3K5, COL1A1, PCGF2, ADA, MT-ND6, ANXA1, DNM2, STAT6…	significant
GO_CELLULAR_RESPONSE_TO_EXTRACELLULAR_STIMULUS_GO:0031668	0.000130497	0.0106244	-0.431319	-1.59163	0	205	JUN, GLUL, ICAM1, FOS, NAMPT, PIM1, DSC2, SLC2A1, PTPRC, ATF3, EIF2AK2, UPP1, NR4A2, RRAGD, WDR45B, ITGA4, FOXO1, RRAGA, MAPK3, TNRC6A, GABARAP, GABARAPL1, MDM2, IFI16, SESN1, DNAJC15, PRKAG1, AIF1, TNKS, WDR45, EIF2S1, POSTN, HMOX1, STK24, ARHGAP35, FOLR2, SLC38A2, MIOS, ATG14, SRF, BECN1, ATP2B1, PIK3C3, ZFYVE1, RRP8, MAX, KLF10, FAS, ATF4, TP53, EHMT2, KANK2, CD68, PPM1D, MTOR, SIRT1, NUDT15, …	significant
GO_ERK1_AND_ERK2_CASCADE_GO:0070371	0.000129752	0.0106244	-0.430032	-1.59164	0	211	GPNMB, JUN, ICAM1, DUSP1, NRP1, PTPRC, CCR1, ATF3, MIF, PTEN, CD74, GNAI2, FBLN1, C5AR1, RAPGEF1, CSF1R, SIRPA, GPR183, NOTCH2, PDE8A, LGALS9, ZFP36L2, MAPK3, SCIMP, CRKL, NELFE, DDT, PTGER4, LRP1, SPRY1, CD4, P2RY6, VRK3, TGFB1, TNIP1, ABL1, RRAS, DUSP6, CD44, CD36, MAP2K2, RAP1B, NOD1, RAPGEF2, PTPN1, ERRFI1, TIMP3, PTPN6, HAVCR2, SYK, ZFP36L1, KLF4, MT3, F2R, DUSP4, CFLAR, ARRB2, PDGFRA, CTSH,…	significant
GO_POSITIVE_REGULATION_OF_IMMUNE_EFFECTOR_PROCESS_GO:0002699	0.000813008	0.0216874	-0.445099	-1.59513	5	153	GPI, HLA-B, CD86, PTPRC, ITGAM, NR4A3, MIF, DDX60, CD74, LAMP1, HLX, RSAD2, WNT5A, HLA-E, RAPGEF1, NLRP3, ADGRE2, ZBTB1, PUM1, LGALS9, HLA-A, SCIMP, CD1D, TNFRSF14, LILRB1, NECTIN2, IL4R, TGFB1, HMOX1, CD36, MAD2L2, RAC2, DDX58, ITGB2, VAMP7, SYK, AP1G1, BCL10, PTPRJ	significant
GO_REGULATION_OF_VIRAL_GENOME_REPLICATION_GO:0045069	0.00250405	0.0461387	-0.484869	-1.59703	16	83	CXCL8, ISG15, MX1, PLSCR1, IFI27, EIF2AK2, IFITM3, OAS2, RSAD2, ADAR, BST2, TOP2A, TRIM38, LARP1, IFIT1, OASL, IFITM2, IFI16, PARP10, ZC3HAV1, VAPA, TNIP1	significant
GO_VIRAL_LIFE_CYCLE_GO:0019058	0.000123564	0.0106244	-0.421246	-1.60615	0	285	CXCL8, CR1, MRC1, ICAM1, ISG15, MX1, PLSCR1, CD86, IFI27, EIF2AK2, NUP62, UBC, CD74, KPNA6, LAMP1, IFITM3, DEK, OAS2, RSAD2, CHMP1B, ADAR, DPP4, ITGB7, IST1, BST2, TOP2A, TRIM8, LGALS9, TRIM38, VTA1, LARP1, NEDD4L, FURIN, P4HB, IFIT1, F11R, XPO1, OASL, CDC42, PDCD6IP, UVRAG, CD4, IFITM2, IFI16, TRIM25, TNFRSF14, LRSAM1, SIGLEC1, EEA1, SNF8, PARP10, TRIM14, ZC3HAV1, VAPA, NECTIN2, TNIP1, VPS4A, NU…	significant
GO_RESPONSE_TO_HYDROGEN_PEROXIDE_GO:0042542	0.000844714	0.0219555	-0.465332	-1.60942	5	116	TXNIP, JUN, DUSP1, RHOB, STAT1, NR4A3, LDHA, PPP1R15B, BNIP3, SIRPA, TRAP1, MAPK13, PDE8A, FOXO1, MDM2, SETX, HGF, KPNA4, PRKCD, RELA, CAT, HMOX1, STK24, ABL1, SOD1, KLF2, BAD, OSER1, KLF4, ANKZF1, MT-ND5, PCNA, RACK1, NET1, TRPM2, SIRT1, GLRX2, MAP3K5, COL1A1, PCGF2, ADA, MT-ND6, ANXA1, STAT6, MAPK7, SRC, PLEKHA1	significant
GO_CELLULAR_RESPONSE_TO_EXTERNAL_STIMULUS_GO:0071496	0.000124891	0.0106244	-0.424251	-1.61005	0	271	JUN, GLUL, ICAM1, FOS, NAMPT, PIM1, DSC2, SLC2A1, PTPRC, ATF3, EIF2AK2, PTGS2, UPP1, NR4A2, RRAGD, BNIP3, WDR45B, CASP1, ITGA4, FOXO1, RRAGA, MAPK3, TNRC6A, GABARAP, F11R, PTGER4, GABARAPL1, MDM2, IFI16, SESN1, DNAJC15, PRKAG1, AIF1, TNKS, GJA1, WDR45, EIF2S1, POSTN, HMOX1, STK24, NFKB1, ARHGAP35, FOLR2, SLC38A2, MIOS, MAP3K2, ATG14, SRF, BAD, BAG3, BECN1, ATP2B1, PIK3C3, HDAC4, TNFRSF10B, BCL10,…	significant
GO_SMOOTH_MUSCLE_CELL_PROLIFERATION_GO:0048659	0.0014243	0.0315895	-0.468973	-1.61152	9	111	JUN, NAMPT, MMP9, PTGS2, HBEGF, STAT1, NR4A3, TGM2, PPARD, PTEN, GNAI2, IGFBP5, THBS1, IL6R, TCF7L2, MDM2, SOD2, DNMT1, PAK1, AIF1, P2RY6, GJA1, HMOX1	significant
GO_INTERLEUKIN_1_PRODUCTION_GO:0032612	0.00208209	0.0410873	-0.497091	-1.61703	13	77	ABCA1, CARD16, EGR1, SERPINB1, TMEM106A, WNT5A, NLRP3, CASP1, SIRPA, LGALS9, TLR6, CLEC7A, LILRA5, IFI16, S100A13, STAT3, CD36, NOD1, IL16, CARD8, ERRFI1, HAVCR2, STMP1, F2R, ARRB2, CASP8, APP, ACP5, GAS6, RIPK2	significant
GO_REGULATION_OF_PRODUCTION_OF_MOLECULAR_MEDIATOR_OF_IMMUNE_RESPONSE_GO:0002700	0.00128921	0.0294879	-0.473957	-1.61805	8	106	GPI, FCGR2B, TNFRSF1B, PTPRC, NR4A3, MIF, CD74, RSAD2, WNT5A, HLA-E, NLRP3, BST2, HLA-A, SCIMP, CGAS, TNFRSF14, LILRB1, IL4R, TGFB1, HMOX1, CD36, MAD2L2, NDFIP1, DDX58, TMBIM6, BCL10, SUPT6H	significant
GO_REGULATION_OF_INFLAMMATORY_RESPONSE_GO:0050727	0.000125392	0.0106244	-0.430431	-1.62492	0	255	S100A9, NUPR1, FCGR2B, SOCS3, TNFRSF1B, CHID1, PTPRC, MMP9, PLD3, PTGS2, TGM2, PPARD, CTSC, KPNA6, BRD4, WNT5A, PLA2G7, HLA-E, METRNL, IL6ST, CYLD, NLRP3, CASP1, SIRPA, MAPK13, S100A8, TLR6, ASH1L, DDT, PTGER4, ABCC1, CLEC7A, BIRC2, LILRA5, NR1H3, SHARPIN, CASP4, AOAH, HGF, PRKCD, RELA, APPL1, STAT3, TNIP1, CD200R1, NFKB1, ALOX5, SOD1, IRF3, CEBPB, NDFIP1, IL16, VAMP7, ATM, SIGLEC10, KLF4, LACC1,…	significant
GO_REGULATION_OF_ERBB_SIGNALING_PATHWAY_GO:1901184	0.00208086	0.0410873	-0.500571	-1.62542	13	76	RBPJ, IFI6, NCF1, GRB2, MMP9, ARAP1, HIP1, HBEGF, NUP62, SNX5, EPN1, SPRY1, CDC42, CNOT9, ERRFI1, VPS25, PTPRJ, PTPN18, TSG101, CCDC88A, PSEN1	significant
GO_REGULATION_OF_ADAPTIVE_IMMUNE_RESPONSE_GO:0002819	0.000976562	0.0240328	-0.465099	-1.62571	6	125	CR1, FCGR2B, TNFRSF1B, IL7R, HLA-B, PTPRC, SLC11A1, IRF7, HLX, WAS, RSAD2, HLA-E, IL6ST, NLRP3, TNFSF13B, ZBTB1, HLA-A, CD1D, CD4, TNFRSF14, LILRB1, NECTIN2, IL4R, TGFB1, MAD2L2, NDFIP1, ZBTB7B, PTPN6, HAVCR2, SUPT6H, PPP3CB, TRIM27	significant
GO_INTERLEUKIN_1_BETA_PRODUCTION_GO:0032611	0.00271493	0.0481195	-0.510703	-1.62961	17	68	ABCA1, CARD16, EGR1, SERPINB1, TMEM106A, WNT5A, NLRP3, CASP1, SIRPA, LGALS9, TLR6, CLEC7A, LILRA5, IFI16, STAT3, CD36, NOD1, CARD8, ERRFI1, STMP1, F2R, ARRB2, CASP8	significant
GO_REGULATION_OF_PROTEIN_TARGETING_GO:1903533	0.0025537	0.0465759	-0.507802	-1.63334	16	72	LMAN1, ITGAM, UBE2D3, HUWE1, PRNP, MFF, C2CD5, RHOU, LEPROT, BNIP3L, PAK1, CSNK2A2, NPEPPS, HTRA2, CDK5, HPS4, RAC2, ITGB2, BAG3, PARL, VAMP7, MIEF2, ABLIM3	significant
GO_REGULATION_OF_IMMUNE_EFFECTOR_PROCESS_GO:0002697	0.000123594	0.0106244	-0.429166	-1.63697	0	287	MMP12, CR1, GPI, FCGR2B, ICAM1, TNFRSF1B, HERC5, IL7R, HLA-B, CD86, PTPRC, STAT1, ITGAM, NR4A3, MIF, PARP9, DDX60, CD74, LAMP1, HLX, WAS, RSAD2, WNT5A, HLA-E, C5AR1, RAPGEF1, NLRP3, SERPING1, FGL2, ADGRE2, ZBTB1, BST2, PUM1, LGALS9, HLA-A, TRIM38, SCIMP, IFIT1, CD1D, BIRC2, CGAS, RNF26, TNFRSF14, LILRB1, APPL1, NECTIN2, PRAM1, IL4R, TGFB1, HMOX1, PROS1, CD36, MAD2L2, NDFIP1, RAC2, DDX58, ITGB2, C…	significant
GO_INTERACTION_WITH_HOST_GO:0051701	0.000133049	0.0106244	-0.451078	-1.6405	0	178	CXCL8, CR1, MRC1, ICAM1, GAPDH, CD86, GRB2, EIF2AK2, CD74, KPNA6, LAMP1, IFITM3, BCL2L11, RXRA, DPP4, ITGB7, IST1, TRIM8, CTNND1, LGALS9, TRIM38, RRAGA, P4HB, IFIT1, F11R, UVRAG, CD4, IFITM2, TRIM25, TNFRSF14, SIGLEC1, TRIM14, KPNA4, VAPA, NECTIN2, TNIP1, FUCA2, THOC2, EXOC2, VPS4A, CTSL, THOC6, BAD, TSG101, TRIM27, SLC1A5, HLA-DRB1, CASP8, WWP1, SELPLG, LDLR, SIVA1	significant
GO_NEGATIVE_REGULATION_OF_RESPONSE_TO_EXTERNAL_STIMULUS_GO:0032102	0.000125219	0.0106244	-0.433831	-1.64136	0	262	MMP12, CR1, FCGR2B, SOCS3, TNFRSF1B, CARD16, THBD, CHID1, DUSP1, HLA-B, NRP1, PTPRC, MIF, PPARD, NBL1, PTEN, SEMA6B, ADAR, WNT5A, DPP4, HLA-E, METRNL, NLRP3, SERPING1, FGL2, SIRPA, LGALS9, THBS1, HLA-A, TRIM38, NENF, ASH1L, DDT, PTGER4, TFPI, CD109, IFI16, NR1H3, SHARPIN, RNF26, AOAH, HGF, LILRB1, PRKCD, SEMA4B, AIF1, GJA1, RYK, SEMA5A, PROS1, CD200R1, NFKB1, ALOX5, SOD1, NDFIP1, CARD8, SEMA4C, P…	significant
GO_RESPONSE_TO_PURINE_CONTAINING_COMPOUND_GO:0014074	0.00100589	0.0244201	-0.483295	-1.64306	6	102	THBD, FOS, FOSB, DUSP1, STC1, PTGS2, STAT1, PTEN, LDHA, AHR, RAPGEF1, IGFBP5, P2RY11, BIRC2, HSP90B1, ITPR2, RELA, P2RY6, FDX1, SOD1, RAP1B, RAPGEF2, NDUFS4, ZFP36L1	significant
GO_IMMUNOGLOBULIN_PRODUCTION_GO:0002377	0.000881316	0.0224877	-0.497657	-1.64607	5	85	GPI, FCGR2B, IL7R, CD86, PTPRC, HLA-E, TNFSF13B, FGL2, MSH3, CGAS, DNAJB9, IL4R, TGFB1, MAD2L2, NDFIP1, TMBIM6, ATM, SAMHD1, POU2F2, SUPT6H, HLA-DRB1, TCF3, TNFSF13, PAXIP1, MSH2, KMT5B, POLM, STAT6, LIG4, POLB, RNF168, GALNT2, XRCC4, THOC1, MSH6, IL10, SHLD2, SASH3, TRAF2, NSD2, TCIRG1	significant
GO_MUSCLE_CELL_PROLIFERATION_GO:0033002	0.000407609	0.0157064	-0.46003	-1.64646	2	151	JUN, RBPJ, NAMPT, PIM1, MMP9, PTGS2, HBEGF, STAT1, NR4A3, TGM2, PPARD, PTEN, GNAI2, RXRA, IGFBP5, SAV1, THBS1, IL6R, TCF7L2, MDM2, SOD2, DNMT1, PAK1, JARID2, AIF1, P2RY6, GJA1, STAT3, HMOX1	significant
GO_RESPONSE_TO_OXYGEN_LEVELS_GO:0070482	0.000122234	0.0106244	-0.430105	-1.6497	0	312	PLOD2, ERO1A, NDRG1, HK2, RBPJ, ICAM1, CARD16, ANGPTL4, NAMPT, LIMD1, STC1, HILPDA, EGR1, SLC2A1, FAM162A, ENO1, REST, CITED2, PTGS2, VEGFA, PGK1, RBX1, UBC, PPARD, NR4A2, PTEN, LDHA, ADM, CREBBP, BNIP3, DPP4, ARNT, AK4, HP1BP3, FOXO1, PDK1, THBS1, NF1, EIF4EBP1, P4HB, HIF1AN, MDM2, BIRC2, ACVRL1, MDM4, HSP90B1, ITPR2, AGTRAP, EGLN3, BNIP3L, NOL3, PAK1, SLC29A1, PLOD1, ATP1B1, EGLN1, PKM, PSMC1, …	significant
GO_CELLULAR_RESPONSE_TO_OXYGEN_LEVELS_GO:0071453	0.000132013	0.0106244	-0.451192	-1.6531	0	191	ERO1A, NDRG1, RBPJ, ICAM1, CARD16, NAMPT, LIMD1, STC1, HILPDA, EGR1, FAM162A, ENO1, CITED2, PTGS2, VEGFA, PGK1, RBX1, UBC, PPARD, PTEN, CREBBP, BNIP3, ARNT, AK4, HP1BP3, FOXO1, PDK1, EIF4EBP1, P4HB, HIF1AN, MDM2, MDM4, EGLN3, BNIP3L, NOL3, SLC29A1, EGLN1, PSMC1, NPEPPS, HMOX1, PSMD13, PSMD4, CCDC115, BAD, UBB, PSMA4, TMBIM6, ZFP36L1, PSMB10, MT3, PSMF1, ATP7A, NOP53, CFLAR, CPEB2, BACH1, FAS, ATF…	significant
GO_POSITIVE_REGULATION_OF_NEURON_DEATH_GO:1901216	0.000882483	0.0224877	-0.501491	-1.65579	5	84	NUPR1, JUN, FCGR2B, FOS, EGR1, REST, MCL1, ITGAM, BCL2L11, WNT5A, PRNP, TLR6, NF1, CDC42, EIF2S1, ABL1, CDK5, ITGB2, BAD, HDAC4, ATM, KMO, CASP8, ATF4, TP53	significant
GO_REGULATION_OF_VIRAL_LIFE_CYCLE_GO:1903900	0.000557569	0.018485	-0.47373	-1.65758	3	126	CXCL8, ISG15, MX1, PLSCR1, IFI27, EIF2AK2, CD74, KPNA6, IFITM3, OAS2, RSAD2, ADAR, BST2, TOP2A, TRIM8, LGALS9, TRIM38, LARP1, P4HB, IFIT1, OASL, CD4, IFITM2, IFI16, TRIM25, SNF8, PARP10, TRIM14, ZC3HAV1, VAPA, NECTIN2, TNIP1, VPS4A, APOBEC3C, YTHDC2, OAS3, TSG101, TRIM27, HLA-DRB1, MAVS	significant
GO_ADAPTIVE_IMMUNE_RESPONSE_BASED_ON_SOMATIC_RECOMBINATION_OF_IMMUNE_RECEPTORS_BUILT_FROM_IMMUNOGLOBULIN_SUPERFAMILY_DOMAINS_GO:0002460	0.000131944	0.0106244	-0.45352	-1.66071	0	190	CR1, FCGR2B, ICAM1, TNFRSF1B, IL7R, HLA-B, PTPRC, SLC11A1, MYO1G, CTSC, CD74, IRF7, HLX, WAS, RSAD2, HLA-E, NLRP3, SERPING1, TNFSF13B, FGL2, ZBTB1, INPP5D, HPRT1, HLA-A, CD1D, CD4, LILRB1, PRKCD, NECTIN2, STAT3, IL4R, KDELR1, TGFB1, MAD2L2, BTN3A2, NDFIP1, C1QB, ZBTB7B, PTPN6, SPN, HAVCR2, SEMA4A, POU2F2, BCL10, SUPT6H, PPP3CB, CTSH, HLA-DRB1, TNFSF13, BCL3, MTOR, PAXIP1, MSH2, RIPK2, B2M, TLR8, …	significant
GO_PRODUCTION_OF_MOLECULAR_MEDIATOR_OF_IMMUNE_RESPONSE_GO:0002440	0.00027222	0.0142254	-0.463433	-1.66241	1	156	GPI, FCGR2B, TNFRSF1B, IL7R, CD86, PTPRC, SLC11A1, NR4A3, MIF, CD74, RSAD2, WNT5A, HLA-E, NLRP3, TNFSF13B, FGL2, BST2, HLA-A, SCIMP, MSH3, CGAS, DNAJB9, TNFRSF14, LILRB1, IL4R, KDELR1, TGFB1, HMOX1, CD36, MAD2L2, NDFIP1, DDX58, TMBIM6, ATM, SAMHD1, LACC1, POU2F2, BCL10, SUPT6H, HLA-DRB1, TCF3, MAVS	significant
GO_NEGATIVE_REGULATION_OF_DEFENSE_RESPONSE_GO:0031348	0.000405954	0.0157064	-0.463837	-1.66356	2	154	MMP12, CR1, FCGR2B, SOCS3, TNFRSF1B, CHID1, HLA-B, PTPRC, PPARD, ADAR, HLA-E, METRNL, NLRP3, SERPING1, FGL2, SIRPA, LGALS9, HLA-A, TRIM38, ASH1L, PTGER4, IFI16, NR1H3, SHARPIN, RNF26, AOAH, HGF, LILRB1, PRKCD, CD200R1, NFKB1, ALOX5, SOD1, NDFIP1, PARP14, HAVCR2, SAMHD1, SIGLEC10, KLF4, ARRB2, HLA-DRB1, NMI, LDLR	significant
GO_DEFENSE_RESPONSE_TO_BACTERIUM_GO:0042742	0.000281571	0.0142254	-0.481625	-1.66578	1	116	S100A9, RBPJ, ISG15, LYZ, SLC11A1, RNASE6, HMGB2, TMF1, HLA-E, C5AR1, NLRP3, NOTCH2, S100A8, TLR6, HLA-A, IL6R, NAIP, CD4, TNFRSF14, COLEC12, PRKCD, GBP2, CD36, CEBPB, NOD1, SPN, HAVCR2, MPEG1, SYK, IRF8, SERPINE1, MAVS	significant
GO_ADAPTIVE_IMMUNE_RESPONSE_GO:0002250	0.000124595	0.0106244	-0.438399	-1.66666	0	277	CR1, FCGR2B, ICAM1, TNFRSF1B, IL7R, HLA-B, CD86, HLA-C, PTPRC, SLC11A1, MYO1G, CTSC, CD74, IRF7, HLX, WAS, RSAD2, HLA-E, IL6ST, NLRP3, SERPING1, TNFSF13B, FGL2, ZBTB1, INPP5D, GPR183, HPRT1, PRKCB, HLA-A, PAG1, CD1D, UNC93B1, CD4, TNFRSF14, HLA-DMA, LILRB1, PRKCD, NECTIN2, STAT3, IL4R, KDELR1, ERAP1, TGFB1, MCOLN1, LAIR1, MAD2L2, HLA-DRA, BTN3A2, CTSL, NDFIP1, C1QB, ZBTB7B, TFE3, PTPN6, SPN, HAVC…	significant
GO_TOLL_LIKE_RECEPTOR_SIGNALING_PATHWAY_GO:0002224	0.000560774	0.018485	-0.480654	-1.66857	3	119	S100A9, CD14, TAB2, ITGAM, UBC, IRF7, RSAD2, UBE2D3, S100A8, TLR6, SCIMP, UNC93B1, LY96, BIRC2, HSP90B1, NR1H3, COLEC12, APPL1, TNIP1, RAB11FIP2, CD36, PJA2, CTSL, IRF3, ITGB2, PELI1, UBB, HAVCR2, PIK3C3, BCL10, ARRB2, CASP8, CD300LF, NFKBIL1, DDX3X, RIPK2, MAP3K1, RPS6KA3, TLR5, CNPY3, TLR8, MFHAS1	significant
GO_REGULATION_OF_LYMPHOCYTE_MEDIATED_IMMUNITY_GO:0002706	0.000431779	0.0161602	-0.493322	-1.67178	2	100	CR1, FCGR2B, TNFRSF1B, IL7R, HLA-B, PTPRC, LAMP1, WAS, RSAD2, HLA-E, NLRP3, ZBTB1, LGALS9, HLA-A, CD1D, LILRB1, NECTIN2, TGFB1, MAD2L2, NDFIP1, PTPN6, HAVCR2, AP1G1, SUPT6H, PPP3CB, ARRB2	significant
GO_NEGATIVE_REGULATION_OF_VIRAL_LIFE_CYCLE_GO:1903901	0.00213025	0.0412657	-0.528954	-1.67192	13	64	ISG15, MX1, PLSCR1, EIF2AK2, IFITM3, OAS2, RSAD2, BST2, TRIM8, IFIT1, OASL, IFITM2, IFI16, TRIM25, PARP10, ZC3HAV1, VAPA, TNIP1, APOBEC3C, OAS3, TRIM27, MAVS	significant
GO_NEGATIVE_REGULATION_OF_SMALL_MOLECULE_METABOLIC_PROCESS_GO:0062014	0.0016654	0.0354071	-0.527609	-1.67326	10	65	NUPR1, APOC1, INSIG2, REST, LEPR, ATP2B4, STAT3, TGFB1, TRIB3, CBFA2T3, ACADVL, NFKB1, SOD1, HDAC4, NCOR1, TP53, SIRT6, SIRT1, PGP	significant
GO_TUMOR_NECROSIS_FACTOR_SUPERFAMILY_CYTOKINE_PRODUCTION_GO:0071706	0.000700182	0.0204533	-0.482043	-1.67696	4	121	GPNMB, CD14, VSIR, CD86, PTPRC, MIF, TMEM106A, WNT5A, HLA-E, SIRPA, DICER1, LGALS9, THBS1, DDT, LY96, CLEC7A, LILRA5, LILRB1, STAT3, CD36, NOD1, DDX58, ERRFI1, PTPN6, SPN, HAVCR2, SYK, BCL10, TBC1D23, PTPRJ, PSEN1, TRIM27, ARRB2, PTAFR, MAVS, NFKBIL1, ZFP36, BCL3, APP, ACP5, GAS6, RIPK2, RARA	significant
GO_REGULATION_OF_LEUKOCYTE_MEDIATED_IMMUNITY_GO:0002703	0.000410228	0.0157064	-0.470759	-1.67782	2	146	CR1, FCGR2B, ICAM1, TNFRSF1B, IL7R, HLA-B, PTPRC, ITGAM, LAMP1, WAS, RSAD2, HLA-E, NLRP3, ADGRE2, ZBTB1, BST2, LGALS9, HLA-A, SCIMP, CD1D, LILRB1, NECTIN2, PRAM1, IL4R, TGFB1, HMOX1, MAD2L2, NDFIP1, RAC2, DDX58, ITGB2, VAMP7, PTPN6, HAVCR2, SYK, AP1G1, SUPT6H, PPP3CB, ARRB2, PTAFR, MAVS	significant
GO_POSITIVE_REGULATION_OF_VASCULATURE_DEVELOPMENT_GO:1904018	0.000410228	0.0157064	-0.47183	-1.68163	2	146	CXCL8, HK2, ANGPTL4, BTG1, NRP1, EGR1, RHOB, PTGS2, VEGFA, FLT1, ADM, WNT5A, C5AR1, LRG1, PRKCB, THBS1, IL6R, HIF1AN, SASH1, ACVRL1, SOD2, HGF, STAT3, PKM, ERAP1, SEMA5A, HMOX1, ABL1, RRAS, ITGB2, RAPGEF2, KLF4, CFLAR, CTSH, STIM1, SERPINE1, RUNX1, JUP, PRKD2, ITGA5, HIPK2, SIRT6, SIRT1	significant
GO_NEGATIVE_REGULATION_OF_PEPTIDASE_ACTIVITY_GO:0010466	0.00040783	0.0157064	-0.470834	-1.6841	2	150	CR1, GAPDH, CARD16, IFI6, MMP9, SERPINB1, PTGS2, VEGFA, APLP2, SERPING1, PRNP, SERPINA1, BST2, THBS1, SPINT2, MICAL1, CAST, FURIN, NAIP, LRP1, TFPI, MDM2, CD109, BIRC2, BIRC6, IFI16, NOL3, HGF, PROS1, CD44, TIMP1, CARD8, PAK2, TIMP3, RECK, DNAJB6, ANXA2, KLF4, MT3, PSMF1, UBXN1, CFLAR, ARRB2, TNFAIP8, BEX3, SERPINE1, DDX3X, SPINT1, CSTB, APP, SPINK1	significant
GO_MACROPHAGE_ACTIVATION_GO:0042116	0.000600871	0.0192762	-0.523227	-1.68621	3	73	JUN, FCGR2B, NAMPT, PTPRC, SLC11A1, ITGAM, MIF, CTSC, CD74, TMEM106A, WNT5A, C5AR1, TLR6, THBS1, NR1H3, AIF1, IL4R, PJA2, ITGB2, HAVCR2, SYK, ATM, GPR137B	significant
GO_LABYRINTHINE_LAYER_DEVELOPMENT_GO:0060711	0.002734	0.0481195	-0.584486	-1.68717	16	38	RBPJ, JUNB, SOCS3, GRB2, ADM, SPINT2, BIRC6, EGLN1, DNAJB6, ZFP36L1, SENP2, RSPO3, CASP8, SPINT1, MAP2K1	significant
GO_CELLULAR_RESPONSE_TO_MOLECULE_OF_BACTERIAL_ORIGIN_GO:0071219	0.000136314	0.0106244	-0.470614	-1.68894	0	157	CXCL8, CD14, MRC1, FCGR2B, ICAM1, ABCA1, TNFRSF1B, CARD16, CD86, MIF, HMGB2, PPARD, VIM, WNT5A, NLRP3, CXCL3, CASP1, SIRPA, UPF1, TLR6, MAPK3, SCIMP, CDC73, SASH1, TFPI, LY96, NR1H3, CD180, LY86, LILRB1, RELA, TGFB1, ABL1, NFKB1, CD36, IRF3, CEBPB, CARD8, HAVCR2, CXCL2, KMO, BCL10, IRF8, SERPINE1, PTAFR, CMPK2, NFKBIL1, CD68, ZFP36	significant
GO_DEFENSE_RESPONSE_TO_VIRUS_GO:0051607	0.000132031	0.0106244	-0.460818	-1.68972	0	193	MMP12, IFI44L, ISG15, MX1, PLSCR1, IFIT3, HERC5, IFI6, IFI27, PTPRC, EIF2AK2, STAT1, MX2, RNASE6, PARP9, DDX60, IFITM3, IFIT2, IRF7, OAS2, RSAD2, ADAR, BNIP3, NLRP3, FGL2, BST2, PUM1, TRIM38, IFIT1, SLFN11, OASL, STAT2, UNC93B1, BIRC2, IFITM2, IFI16, BNIP3L, CGAS, RNF26, LILRB1, RELA, ZC3HAV1, DDX41, IRF3, DDX58, APOBEC3C, BECN1, SAMHD1, IRF5, MLKL, OAS3, IFNAR2, NOP53, MAVS, POLR3C	significant
GO_RESPONSE_TO_CAMP_GO:0051591	0.00182426	0.03767	-0.537369	-1.69072	11	61	THBD, FOS, FOSB, DUSP1, STC1, STAT1, LDHA, AHR, RAPGEF1, IGFBP5, BIRC2, ITPR2, RELA, FDX1, RAP1B, RAPGEF2, NDUFS4, ZFP36L1	significant
GO_REGULATION_OF_SYMBIOTIC_PROCESS_GO:0043903	0.000132031	0.0106244	-0.462406	-1.69554	0	193	CXCL8, JUN, ISG15, MX1, GAPDH, PLSCR1, IFI27, REST, EIF2AK2, STAT1, CD74, KPNA6, IFITM3, BCL2L11, OAS2, RSAD2, ADAR, CSF1R, BST2, TOP2A, TRIM8, LGALS9, CHD1, TRIM38, LARP1, GTF2F1, NELFE, P4HB, IGF2R, IFIT1, POLR2H, OASL, RSF1, CDK9, CD4, IFITM2, IFI16, TRIM25, SNF8, POLR2C, PARP10, TRIM14, ZC3HAV1, VAPA, NECTIN2, TNIP1, FUCA2, EXOC2, VPS4A, NELFB, POLR2E, APOBEC3C, BAD, YTHDC2, POLR2D, ANXA2, OA…	significant
GO_CELLULAR_RESPONSE_TO_AMYLOID_BETA_GO:1904646	0.00274548	0.0481195	-0.598365	-1.69865	16	34	FCGR2B, ICAM1, NAMPT, BCL2L11, PRNP, ITGA4, TLR6, LRP1, ABCC1, CASP4, GJA1, CD36, CDK5	significant
GO_HUMORAL_IMMUNE_RESPONSE_GO:0006959	0.000281571	0.0142254	-0.491215	-1.69894	1	116	S100A9, CXCL8, CR1, GPI, RBPJ, FCGR2B, GAPDH, PTPRC, LYZ, SLC11A1, RNASE6, HLA-E, C5AR1, SERPING1, CXCL3, GPR183, NOTCH2, S100A8, HLA-A, TREM1, PROS1, ALOX5, CFD, C1QB, TFE3, PTPN6, CXCL2, POU2F2, PSMB10, ATP7A	significant
GO_CELLULAR_RESPONSE_TO_BIOTIC_STIMULUS_GO:0071216	0.000132661	0.0106244	-0.468035	-1.70536	0	180	CXCL8, CD14, TXNIP, MRC1, FCGR2B, ICAM1, ABCA1, TNFRSF1B, CARD16, CD86, MIF, HMGB2, PPARD, BCL2L11, PPP1R15B, VIM, WNT5A, NLRP3, CXCL3, CASP1, SIRPA, UPF1, TLR6, MAPK3, SCIMP, CDC73, SASH1, TFPI, LY96, CLEC7A, NR1H3, CD180, LY86, LILRB1, RELA, TGFB1, ABL1, NFKB1, CD36, IRF3, CEBPB, CARD8, HAVCR2, CXCL2, SYK, KMO, BCL10, IRF8, SERPINE1, PTAFR, TP53, CMPK2, NFKBIL1	significant
GO_FAT_CELL_DIFFERENTIATION_GO:0045444	0.000132556	0.0106244	-0.468219	-1.70688	0	181	ERO1A, RGS2, MAFB, PIM1, CEBPD, PTGS2, NR4A3, CMKLR1, PPARD, NR4A2, STK4, ZBTB7A, ZNF385A, BNIP3, WNT5A, RETN, METRNL, SAV1, LRG1, ZADH2, FOXO1, ZFP36L2, HNRNPU, ALDH6A1, TCF7L2, ARID5B, LRRC8C, NIPBL, NOC3L, CCDC71L, TRIO, SH3PXD2B, MEX3C, ERAP1, TGFB1, TRIB3, ALOX5, CEBPB, ZBTB7B, TRIB2, TFE3, ZNF516, AAMDC, ZFP36L1, KLF4, SENP2, ARL4A	significant
GO_MONONUCLEAR_CELL_DIFFERENTIATION_GO:1903131	0.00228273	0.042718	-0.619624	-1.70993	13	30	JUN, VEGFA, CD74, IRF7, CSF1R, INPP5D, CD4, IFI16, MYH9, MT1G, ZFP36L1, HLA-DRB1, SP3, FASN	significant
GO_POSITIVE_REGULATION_OF_PEPTIDYL_TYROSINE_PHOSPHORYLATION_GO:0050731	0.000280112	0.0142254	-0.491146	-1.71214	1	123	SOCS3, ICAM1, NRP1, NCF1, PTPRC, YES1, ENPP2, VEGFA, HBEGF, MIF, PARP9, CD74, IL6ST, CSF1R, PRNP, IL6R, LILRA5, CD4, TNFRSF14, HGF, STAT3, PECAM1, TGFB1, ABL1, MLST8, CD44, CD36, PAK2, NTRK2, PTPN1, PARP14, IQGAP1, SYK, PTPRJ, ARRB2, TP53, UNC119, ITGA5, TNK2, MTOR, GHR, GAS6, RIPK2	significant
GO_NEGATIVE_REGULATION_OF_T_CELL_PROLIFERATION_GO:0042130	0.00238777	0.0442231	-0.579908	-1.71249	14	43	GPNMB, VSIR, CD86, PRNP, LGALS9, TNFRSF14, LILRB1, CEBPB, NDFIP1, PELI1, ZBTB7B, PTPN6, SPN, HAVCR2	significant
GO_LIPID_TRANSLOCATION_GO:0034204	0.00226684	0.0426427	-0.60801	-1.71498	13	33	ABCA1, PLSCR1, ABCG1, ANO6, ABCC1, PRKCD, ATP11C, ATP11B	significant
GO_RESPONSE_TO_MOLECULE_OF_BACTERIAL_ORIGIN_GO:0002237	0.000126279	0.0106244	-0.456446	-1.71719	0	245	S100A9, CXCL8, CD14, MRC1, FCGR2B, ICAM1, ABCA1, TNFRSF1B, CARD16, THBD, FOS, CD86, TAB2, SLC11A1, PTGS2, MIF, HMGB2, PPARD, IL10RA, ADM, VIM, WNT5A, C5AR1, NLRP3, CXCL3, CASP1, SIRPA, UPF1, IFNAR1, LGALS9, S100A8, TLR6, MAPK3, SCIMP, PTGER4, CDC73, SASH1, TFPI, LY96, NR1H3, CSF2RB, CD180, LY86, GGT5, LILRB1, RELA, GJA1, TGFB1, ABL1, NFKB1, CD36, IRF3, CEBPB, CARD8, PELI1, HAVCR2, CXCL2, KMO, IRF…	significant
GO_LYMPHOCYTE_MEDIATED_IMMUNITY_GO:0002449	0.000134318	0.0106244	-0.475199	-1.71818	0	168	CR1, FCGR2B, ICAM1, TNFRSF1B, IL7R, HLA-B, PTPRC, SLC11A1, MYO1G, CTSC, CD74, LAMP1, IRF7, WAS, RSAD2, HLA-E, NLRP3, SERPING1, FGL2, ZBTB1, INPP5D, HPRT1, LGALS9, HLA-A, CD1D, LILRB1, PRKCD, NECTIN2, IL4R, KDELR1, TGFB1, MAD2L2, BTN3A2, NDFIP1, C1QB, TUBB, VAMP7, PTPN6, HAVCR2, AP1G1, POU2F2, BCL10, SUPT6H, PPP3CB, ARRB2, CTSH, HLA-DRB1	significant
GO_NEGATIVE_REGULATION_OF_VIRAL_PROCESS_GO:0048525	0.000294942	0.0145168	-0.526469	-1.72064	1	79	JUN, ISG15, MX1, PLSCR1, REST, EIF2AK2, STAT1, IFITM3, OAS2, RSAD2, BST2, TRIM8, IFIT1, OASL, IFITM2, IFI16, TRIM25, PARP10, TRIM14, ZC3HAV1, VAPA, TNIP1	significant
GO_POSITIVE_REGULATION_OF_SMOOTH_MUSCLE_CELL_PROLIFERATION_GO:0048661	0.000149432	0.0106244	-0.532723	-1.72148	0	74	JUN, NAMPT, MMP9, PTGS2, HBEGF, STAT1, NR4A3, TGM2, GNAI2, IGFBP5, THBS1, IL6R, MDM2, DNMT1, PAK1, AIF1, P2RY6, GJA1, HMOX1	significant
GO_T_CELL_MIGRATION_GO:0072678	0.00124494	0.0288586	-0.573057	-1.72672	7	47	ICAM1, MYO1G, WNT5A, CXCL16, ITGB7, GPR183, ITGA4, DOCK8, CRKL, F11R, WNK1, TNFRSF14, AIF1, OXSR1, CD200R1, SPN	significant
GO_NEUROINFLAMMATORY_RESPONSE_GO:0150076	0.00154679	0.0334796	-0.563984	-1.72675	9	52	NUPR1, JUN, TNFRSF1B, NAMPT, PTPRC, MMP9, PTGS2, ITGAM, CTSC, C5AR1, TLR6, LRP1, AIF1, CD200R1, ITGB2, ATM, PSEN1, LDLR	significant
GO_NEGATIVE_REGULATION_OF_INNATE_IMMUNE_RESPONSE_GO:0045824	0.00171553	0.0361692	-0.575648	-1.72676	10	46	MMP12, CR1, HLA-B, ADAR, HLA-E, SERPING1, LGALS9, HLA-A, IFI16, NR1H3, LILRB1, PARP14, HAVCR2, SAMHD1, ARRB2, NMI	significant
GO_NUCLEOSIDE_DIPHOSPHATE_METABOLIC_PROCESS_GO:0009132	0.000280112	0.0142254	-0.497924	-1.73577	1	123	NUPR1, GPI, HK2, GAPDH, ENO1, AK2, PGK1, NUP62, LDHA, PGAM1, ZBTB7A, PFKFB4, TPI1, ARNT, AK4, PFKL, EIF6, PRKAG1, AMPD3, STAT3, PKM, CBFA2T3, PFKFB3, DHTKD1, NUP155, NME3, ENO2, FOXK2, OGDH, BAD, HK1, HDAC4, NUP133, PSEN1, OGT, NCOR1, MPP1, CMPK2, ALDOC, NUP43, SIRT6, APP	significant
GO_CELLULAR_RESPONSE_TO_CADMIUM_ION_GO:0071276	0.00114137	0.0269798	-0.634993	-1.75234	6	30	JUN, FOS, NCF1, MMP9, UBE2D3, MAPK3, MT1X, MT2A, HMOX1, SOD1, MT1G, MT3, ATP7A	significant
GO_NADH_METABOLIC_PROCESS_GO:0006734	0.00193642	0.0395316	-0.615716	-1.75493	11	35	GPI, HK2, GAPDH, ENO1, PGK1, PGAM1, TPI1, PFKL, PKM, ENO2, FOXK2, HK1, TP53, ALDOC, MDH1, ALDOA	significant
GO_MODULATION_BY_SYMBIONT_OF_ENTRY_INTO_HOST_GO:0052372	0.000971503	0.0240328	-0.622603	-1.75615	5	33	CXCL8, CD74, IFITM3, TRIM8, LGALS9, TRIM38, P4HB, CD4, IFITM2, TRIM25, TRIM14, NECTIN2, FUCA2, EXOC2	significant
GO_NEGATIVE_REGULATION_OF_PROTEIN_MATURATION_GO:1903318	0.0019861	0.0400598	-0.660908	-1.75625	11	25	CARD16, PRNP, THBS1, CAST, MDM2, BIRC2, TMEM59, NOL3, CARD8, SERPINE1	significant
GO_NEGATIVE_REGULATION_OF_CHEMOTAXIS_GO:0050922	0.000787774	0.0214405	-0.590158	-1.75905	4	45	DUSP1, NRP1, MIF, NBL1, SEMA6B, WNT5A, DPP4, THBS1, DDT, SEMA4B, AIF1, RYK, SEMA5A, SEMA4C, SEMA4A	significant
GO_DEFENSE_RESPONSE_TO_GRAM_POSITIVE_BACTERIUM_GO:0050830	0.000474083	0.0175606	-0.593629	-1.76146	2	44	LYZ, RNASE6, HMGB2, HLA-E, C5AR1, NLRP3, HLA-A, TNFRSF14, GBP2, CD36, NOD1, HAVCR2, MPEG1, RARRES2, ACP5, RIPK2, DMBT1, P2RX7, DROSHA, ANG, PPP1R11	significant
GO_LEUKOCYTE_MEDIATED_CYTOTOXICITY_GO:0001909	0.000152161	0.0106244	-0.557694	-1.76277	0	64	FCGR2B, ICAM1, IL7R, HLA-B, PTPRC, ITGAM, CTSC, LAMP1, HLA-E, HPRT1, LGALS9, HLA-A, CD1D, LILRB1, NECTIN2, TUBB, VAMP7, PTPN6, HAVCR2, AP1G1, PPP3CB, ARRB2, CTSH	significant
GO_NUCLEOTIDE_PHOSPHORYLATION_GO:0046939	0.000285063	0.0142254	-0.513823	-1.76444	1	110	NUPR1, GPI, HK2, GAPDH, ENO1, PGK1, NUP62, LDHA, PGAM1, ZBTB7A, PFKFB4, TPI1, ARNT, AK4, PFKL, EIF6, PRKAG1, STAT3, PKM, CBFA2T3, PFKFB3, DHTKD1, NUP155, NME3, ENO2, FOXK2, OGDH, HK1, HDAC4, NUP133, PSEN1, OGT, NCOR1, CMPK2, ALDOC, NUP43, SIRT6, APP	significant
GO_REGULATION_OF_HORMONE_BIOSYNTHETIC_PROCESS_GO:0046885	0.0028634	0.0492258	-0.738839	-1.77591	16	16	EGR1, REST, H6PD, ADM, ARNT	significant
GO_RESPONSE_TO_BACTERIUM_GO:0009617	0.000118203	0.0106244	-0.455893	-1.77773	0	388	S100A9, CXCL8, CD14, RBPJ, MRC1, FCGR2B, ICAM1, ABCA1, ISG15, TNFRSF1B, CARD16, THBD, FOS, HLA-B, CD86, LYZ, TAB2, SLC11A1, PTGS2, RNASE6, MIF, HMGB2, PPARD, OAS2, IL10RA, ADM, VIM, BNIP3, WNT5A, TMF1, HLA-E, C5AR1, NLRP3, CXCL3, CASP1, TENT5A, SIRPA, LRG1, UPF1, IFNAR1, NOTCH2, PYGL, LGALS9, S100A8, TLR6, HLA-A, BAIAP2, MAPK3, SCIMP, IL6R, CD1D, NAIP, PTGER4, CDC73, SASH1, TFPI, LY96, CD4, NR1H3…	significant
GO_HYALURONAN_METABOLIC_PROCESS_GO:0030212	0.0021609	0.0412657	-0.675352	-1.77958	12	24	LYVE1, PIM1, HEXB, CEMIP2, HGF, TGFB1, NFKB1, CD44	significant
GO_MONOSACCHARIDE_CATABOLIC_PROCESS_GO:0046365	0.000614062	0.0193537	-0.574051	-1.77989	3	56	GPI, HK2, GAPDH, ENO1, PGK1, PGAM1, TPI1, PFKL, GALM, GLB1, PKM, SORD, ENO2, FOXK2, BAD, HK1, RPE, TP53, ALDOC, DHDH	significant
GO_POSITIVE_REGULATION_OF_VASCULAR_ASSOCIATED_SMOOTH_MUSCLE_CELL_PROLIFERATION_GO:1904707	0.000650512	0.0196923	-0.636341	-1.78289	3	32	JUN, MMP9, NR4A3, GNAI2, IGFBP5, MDM2, DNMT1, PAK1, P2RY6, GJA1	significant
GO_PYRUVATE_METABOLIC_PROCESS_GO:0006090	0.000279603	0.0142254	-0.511763	-1.78654	1	124	NUPR1, GPI, HK2, GAPDH, ENO1, PGK1, NR4A3, NUP62, LDHA, PGAM1, ZBTB7A, PFKFB4, TPI1, ARNT, PFKL, PDK1, EIF6, PRKAG1, GLO1, STAT3, PKM, CBFA2T3, PFKFB3, DHTKD1, NUP155, ENO2, FOXK2, OGDH, HK1, VDAC1, HDAC4, NUP133, PSEN1, OGT, PDHX, NCOR1, ALDOC, NUP43, SIRT6, APP, PDK3, PDPR, ALDOA, DLAT, RAE1, PRKAG2, ENTPD5	significant
GO_RESPONSE_TO_ORGANOPHOSPHORUS_GO:0046683	0.000146456	0.0106244	-0.536695	-1.7867	0	89	THBD, FOS, FOSB, DUSP1, STC1, PTGS2, STAT1, PTEN, LDHA, AHR, RAPGEF1, IGFBP5, P2RY11, BIRC2, HSP90B1, ITPR2, RELA, P2RY6, FDX1, SOD1, RAP1B, RAPGEF2, NDUFS4, ZFP36L1	significant
GO_MULTI_MULTICELLULAR_ORGANISM_PROCESS_GO:0044706	0.000137174	0.0106244	-0.504724	-1.79081	0	140	JUNB, RGS2, THBD, FOS, FOSB, NAMPT, STC1, SLC2A1, MMP9, PTGS2, VEGFA, PPARD, KPNA6, HEXB, ADM, FBLN1, RXRA, IGFBP5, EPN1, ACSL4, LGALS9, MAPK3, ASH1L, MAGED2, LNPEP, GJA1, SH3PXD2B, ACVR1B, SOD1, TIMP1, SLC38A2, MAFF, RECK, HAVCR2	significant
GO_POSITIVE_CHEMOTAXIS_GO:0050918	0.000637044	0.0196051	-0.60858	-1.79124	3	42	GPNMB, CXCL8, NRP1, VEGFA, MIF, HMGB2, WNT5A, LRP1, HGF, SEMA5A, IL16	significant
GO_PEPTIDYL_PROLINE_HYDROXYLATION_GO:0019511	0.00252653	0.0463154	-0.746014	-1.79316	14	16	P4HA1, ERO1A, P4HA2, P4HB, EGLN3, EGLN1, P3H3, CRTAP	significant
GO_NEGATIVE_REGULATION_OF_CARDIAC_MUSCLE_TISSUE_GROWTH_GO:0055022	0.00232984	0.0433736	-0.70882	-1.7959	13	20	RGS2, PTEN, SAV1, PAK1, JARID2, GJA1	significant
GO_NEGATIVE_REGULATION_OF_ADAPTIVE_IMMUNE_RESPONSE_GO:0002820	0.000652209	0.0196923	-0.651244	-1.79719	3	30	CR1, FCGR2B, IL7R, PTPRC, TNFRSF14, LILRB1, IL4R, NDFIP1, ZBTB7B, PTPN6, HAVCR2, PPP3CB, TRIM27	significant
GO_NEGATIVE_REGULATION_OF_IMMUNE_RESPONSE_GO:0050777	0.000284941	0.0142254	-0.526093	-1.80081	1	107	MMP12, CR1, FCGR2B, IL7R, HLA-B, PTPRC, COL3A1, HLX, ADAR, HLA-E, SERPING1, FGL2, INPP5D, BST2, LGALS9, HLA-A, IFI16, NR1H3, TNFRSF14, LILRB1, IL4R, TGFB1, HMOX1, NDFIP1, PARP14, ZBTB7B, PTPN6, HAVCR2, SAMHD1, PPP3CB, TRIM27, ARRB2, HLA-DRB1, NMI	significant
GO_CARBOHYDRATE_CATABOLIC_PROCESS_GO:0016052	0.000134953	0.0106244	-0.499768	-1.8016	0	163	NUPR1, GPI, HK2, GAPDH, ENO1, PGK1, NUP62, LDHA, PGAM1, PPP1R3B, ZBTB7A, HEXB, PFKFB4, TPI1, ARNT, PFKL, PYGL, EIF6, GALM, PGD, PRKAG1, AOAH, STAT3, GLB1, PKM, SORD, CBFA2T3, PFKFB3, DHTKD1, NUP155, ENO2, FOXK2, NEU1, OGDH, BAD, MANBA, HK1, HDAC4, NUP133, PSEN1, OGT, GAA, NCOR1, RPE, TP53, ALDOC, NUP43, DHDH, SIRT6, PHKG1, APP, ALDOA, RAE1, PRKAG2, ENTPD5, ABHD10, GALT, TKFC, P2RX7, GM2A, PGM2, N…	significant
GO_HISTONE_MONOUBIQUITINATION_GO:0010390	0.000814863	0.0216874	-0.658963	-1.80731	4	29	WAC, CDC73, CUL4B, PCGF5, PCGF1, LEO1, KDM2B, UBE2E1, RNF40, ATXN7L3, RNF20, RYBP, PCGF2, DTX3L, PAF1, DDB2, RNF2, RNF168	significant
GO_CELL_KILLING_GO:0001906	0.000146886	0.0106244	-0.551168	-1.82307	0	85	FCGR2B, ICAM1, GAPDH, IL7R, HLA-B, PTPRC, LYZ, ITGAM, CTSC, LAMP1, BCL2L11, HLA-E, HPRT1, LGALS9, HLA-A, CD1D, CLEC7A, LILRB1, NECTIN2, BAD, TUBB, VAMP7, PTPN6, HAVCR2, SYK, AP1G1, PPP3CB, ARRB2, CTSH	significant
GO_ANTIGEN_PROCESSING_AND_PRESENTATION_OF_ENDOGENOUS_ANTIGEN_GO:0019883	0.001501	0.0326854	-0.737528	-1.82365	8	18	HLA-B, HLA-C, CD74, HLA-E, HLA-A, CD1D, ERAP1	significant
GO_NEGATIVE_REGULATION_OF_VIRAL_GENOME_REPLICATION_GO:0045071	0.000155618	0.0106244	-0.605242	-1.8237	0	47	ISG15, MX1, PLSCR1, EIF2AK2, IFITM3, OAS2, RSAD2, BST2, IFIT1, OASL, IFITM2, IFI16, PARP10, ZC3HAV1, VAPA, TNIP1, APOBEC3C	significant
GO_KERATINOCYTE_DIFFERENTIATION_GO:0030216	0.000147951	0.0106244	-0.556683	-1.8246	0	81	TXNIP, RBPJ, DSC2, FLNB, STK4, NUMA1, PALLD, WNT5A, SAV1, FOSL2, KRT8, FURIN, CD109, SHARPIN, CLIC4, CTSL, PPHLN1, ERRFI1, ZFP36L1, TSG101, KRT19, LATS1, RUNX1, JUP, FOXC1, ZFP36	significant
GO_BROWN_FAT_CELL_DIFFERENTIATION_GO:0050873	0.000318928	0.0146832	-0.628819	-1.83566	1	40	ERO1A, RGS2, PIM1, PTGS2, BNIP3, METRNL, LRG1, HNRNPU, ALDH6A1, CEBPB, ZBTB7B, TFE3, ZNF516, ARL4A, MTOR, SIRT1	significant
GO_POSITIVE_REGULATION_OF_ERBB_SIGNALING_PATHWAY_GO:1901186	0.000823316	0.0217513	-0.685888	-1.85128	4	27	RBPJ, NCF1, MMP9, ARAP1, HIP1, HBEGF, NUP62	significant
GO_REGULATION_OF_T_CELL_MEDIATED_IMMUNITY_GO:0002709	0.00030931	0.0146832	-0.610054	-1.85733	1	50	FCGR2B, TNFRSF1B, IL7R, HLA-B, PTPRC, WAS, RSAD2, HLA-E, NLRP3, ZBTB1, HLA-A, CD1D, LILRB1, NECTIN2	significant
GO_T_CELL_MEDIATED_CYTOTOXICITY_GO:0001913	0.000487884	0.0176135	-0.663804	-1.85983	2	32	FCGR2B, IL7R, HLA-B, PTPRC, CTSC, HLA-E, HPRT1, HLA-A, CD1D, LILRB1, NECTIN2	significant
GO_HEXOSE_CATABOLIC_PROCESS_GO:0019320	0.000155618	0.0106244	-0.618744	-1.86438	0	47	GPI, HK2, GAPDH, ENO1, PGK1, PGAM1, TPI1, PFKL, GALM, GLB1, PKM, ENO2, FOXK2, BAD, HK1	significant
GO_PROTEIN_HYDROXYLATION_GO:0018126	0.000658979	0.0197309	-0.699816	-1.8763	3	26	P4HA1, PLOD2, ERO1A, P4HA2, P4HB, HIF1AN, EGLN3, PLOD1, EGLN1	significant
GO_RESPONSE_TO_INTERFERON_ALPHA_GO:0035455	0.000498008	0.0176135	-0.750791	-1.88209	2	19	IFIT3, EIF2AK2, MX2, IFITM3, IFIT2, ADAR, BST2, IFNAR1, IFITM2	significant
GO_RESPONSE_TO_AMYLOID_BETA_GO:1904645	0.000160823	0.0106244	-0.653897	-1.88753	0	38	MMP12, FCGR2B, ICAM1, NAMPT, MMP9, BCL2L11, PRNP, ITGA4, TLR6, LRP1, ABCC1, CASP4, GJA1, CD36, CDK5	significant
GO_NEGATIVE_REGULATION_OF_CELL_KILLING_GO:0031342	0.000670691	0.0199156	-0.773599	-1.88936	3	17	FCGR2B, IL7R, HLA-B, PTPRC, HLA-E, LGALS9, HLA-A, LILRB1, HAVCR2, PPP3CB, ARRB2	significant
GO_T_CELL_MEDIATED_IMMUNITY_GO:0002456	0.000150466	0.0106244	-0.592044	-1.89979	0	71	FCGR2B, ICAM1, TNFRSF1B, IL7R, HLA-B, PTPRC, SLC11A1, MYO1G, CTSC, WAS, RSAD2, HLA-E, NLRP3, ZBTB1, HPRT1, HLA-A, CD1D, LILRB1, NECTIN2, KDELR1, BTN3A2	significant
GO_NEGATIVE_REGULATION_OF_LEUKOCYTE_MEDIATED_CYTOTOXICITY_GO:0001911	0.00033687	0.0147607	-0.795087	-1.91111	1	16	FCGR2B, IL7R, HLA-B, PTPRC, HLA-E, LGALS9, HLA-A, LILRB1, HAVCR2, PPP3CB, ARRB2	significant
GO_GLUCOSE_CATABOLIC_PROCESS_GO:0006007	0.000325256	0.0146832	-0.684183	-1.91693	1	32	GPI, HK2, GAPDH, ENO1, PGK1, PGAM1, TPI1, PFKL, PKM, ENO2, FOXK2, BAD, HK1, TP53, ALDOC	significant
GO_NAD_METABOLIC_PROCESS_GO:0019674	0.000157555	0.0106244	-0.65237	-1.94448	0	45	GPI, HK2, GAPDH, ENO1, PGK1, LDHA, PGAM1, TPI1, PFKL, NADSYN1, PKM, ENO2, FOXK2, HK1, KMO, TP53, NADK2, ALDOC, MDH1	significant
GO_RESPONSE_TO_INTERFERON_GAMMA_GO:0034341	0.000135318	0.0106244	-0.543401	-1.94891	0	154	MRC1, SOCS3, ICAM1, GAPDH, RAB20, HLA-B, HLA-C, FLNB, SLC11A1, STAT1, PARP9, IFNGR2, IFITM3, EVL, IRF7, OAS2, WAS, VIM, WNT5A, HLA-E, CXCL16, CASP1, SIRPA, NUB1, BST2, TRIM8, LGALS9, HLA-A, TRIM38, MT2A, OASL, CDC42, IFITM2, NR1H3, TRIM25, VAMP3, PRKCD, AIF1, KIF16B, CD44, GBP2, HLA-DRA, IRF3, VPS26B, PARP14, IRF5, OAS3, SP100, CALCOCO2, IRF8, PIAS1, HLA-DRB1, NMI, PTAFR, TP53	significant
GO_ACUTE_INFLAMMATORY_RESPONSE_GO:0002526	0.000152068	0.0106244	-0.620585	-1.95485	0	62	NUPR1, FCGR2B, ICAM1, PLSCR1, CD163, PTGS2, HLA-E, ANO6, IL6ST, NLRP3, SERPINA1, S100A8, ASH1L, IL6R, TREM1, STAT3, CEBPB	significant
GO_GLYCOLYTIC_PROCESS_THROUGH_FRUCTOSE_6_PHOSPHATE_GO:0061615	0.000331016	0.0146832	-0.73568	-1.95494	1	25	GPI, HK2, GAPDH, ENO1, PGK1, PGAM1, TPI1, PFKL, PKM, ENO2, FOXK2, HK1	significant
GO_POSITIVE_REGULATION_OF_CELL_KILLING_GO:0031343	0.000162628	0.0106244	-0.697761	-1.95497	0	32	GAPDH, HLA-B, PTPRC, ITGAM, LAMP1, BCL2L11, HLA-E, HLA-A, CD1D, CLEC7A, NECTIN2, BAD, SYK, AP1G1	significant
GO_NEGATIVE_REGULATION_OF_LEUKOCYTE_MEDIATED_IMMUNITY_GO:0002704	0.000323834	0.0146832	-0.698558	-1.97039	1	33	CR1, FCGR2B, IL7R, HLA-B, PTPRC, HLA-E, BST2, LGALS9, HLA-A, LILRB1, HMOX1, NDFIP1, PTPN6, HAVCR2, PPP3CB, ARRB2	significant
GO_REGULATION_OF_T_CELL_MEDIATED_CYTOTOXICITY_GO:0001914	0.000165508	0.0106244	-0.743989	-1.97702	0	25	FCGR2B, IL7R, HLA-B, PTPRC, HLA-E, HLA-A, CD1D, LILRB1, NECTIN2	significant
GO_NEGATIVE_REGULATION_OF_ORGAN_GROWTH_GO:0046621	0.000329327	0.0146832	-0.733415	-1.97957	1	27	RGS2, PTEN, STK4, SAV1, WWC3, PAK1, JARID2, WWC2, GJA1	significant
GO_REGULATION_OF_LEUKOCYTE_MEDIATED_CYTOTOXICITY_GO:0001910	0.000157555	0.0106244	-0.671241	-2.00073	0	45	FCGR2B, ICAM1, IL7R, HLA-B, PTPRC, ITGAM, LAMP1, HLA-E, LGALS9, HLA-A, CD1D, LILRB1, NECTIN2, HAVCR2, AP1G1, PPP3CB, ARRB2	significant
GO_NEGATIVE_REGULATION_OF_LYMPHOCYTE_MEDIATED_IMMUNITY_GO:0002707	0.000165508	0.0106244	-0.75887	-2.01656	0	25	CR1, FCGR2B, IL7R, HLA-B, PTPRC, HLA-E, LGALS9, HLA-A, LILRB1, NDFIP1, PTPN6, HAVCR2, PPP3CB, ARRB2	significant
GO_REGULATION_OF_CELL_KILLING_GO:0031341	0.000154297	0.0106244	-0.657486	-2.0311	0	55	FCGR2B, ICAM1, GAPDH, IL7R, HLA-B, PTPRC, ITGAM, LAMP1, BCL2L11, HLA-E, LGALS9, HLA-A, CD1D, CLEC7A, LILRB1, NECTIN2, BAD, HAVCR2, SYK, AP1G1, PPP3CB, ARRB2	significant
GO_ANTIMICROBIAL_HUMORAL_IMMUNE_RESPONSE_MEDIATED_BY_ANTIMICROBIAL_PEPTIDE_GO:0061844	0.00016559	0.0106244	-0.792558	-2.05429	0	22	S100A9, CXCL8, GAPDH, RNASE6, CXCL3	significant
GO_ANTIMICROBIAL_HUMORAL_RESPONSE_GO:0019730	0.000156006	0.0106244	-0.69368	-2.09615	0	48	S100A9, CXCL8, GAPDH, LYZ, SLC11A1, RNASE6, HLA-E, CXCL3, S100A8, HLA-A	significant
GO_INTERFERON_GAMMA_MEDIATED_SIGNALING_PATHWAY_GO:0060333	0.000149031	0.0106244	-0.662916	-2.14686	0	75	SOCS3, ICAM1, HLA-B, HLA-C, STAT1, PARP9, IFNGR2, IRF7, OAS2, HLA-E, TRIM8, HLA-A, TRIM38, MT2A, OASL, NR1H3, TRIM25, PRKCD, CD44, GBP2, HLA-DRA, IRF3, PARP14, IRF5, OAS3, SP100, IRF8, PIAS1, HLA-DRB1, NMI, PTAFR, TP53	significant
GO_RESPONSE_TO_TYPE_I_INTERFERON_GO:0034340	0.000148126	0.0106244	-0.704288	-2.29726	0	78	MMP12, ISG15, MX1, IFIT3, IFI6, HLA-B, IFI27, HLA-C, EGR1, XAF1, STAT1, MX2, IFITM3, IFIT2, IRF7, OAS2, RSAD2, ADAR, WNT5A, HLA-E, IFI35, BST2, IFNAR1, HLA-A, IFIT1, OASL, STAT2, IFITM2, GBP2, IRF3, IP6K2, PTPN1, PTPN6, SAMHD1, IRF5, OAS3, SP100, IFNAR2, IRF8, MAVS	significant

## Sheet: Astrocyte
24HPI versus Control										72HPI versus Control										72HPI versus 24HPI
pathway	pval	padj	ES	NES	nMoreExtreme	size	leadingEdge	adjPvalue		pathway	pval	padj	ES	NES	nMoreExtreme	size	leadingEdge	adjPvalue		pathway	pval	padj	ES	NES	nMoreExtreme	size	leadingEdge	adjPvalue
GO_SISTER_CHROMATID_SEGREGATION_GO:0000819	0.000249128	0.00376634	0.715437	2.41942	0	178	CENPF, TOP2A, NUSAP1, PTTG1, CCNB1, SMC4, NUF2, UBE2C, CENPK, SMC2, RAN, CENPE, DLGAP5, ESCO2, ZWINT, SGO2, MAD2L1, CDC20, NCAPG, SMC1A, NDC80, ANAPC11, TACC3, BUB1, KIF4A, SGO1, SFPQ, KIF14, CDCA5, KIF23, KIF22, RACGAP1, SMC3, NEK2, TTK, KIF2C, BUB1B, FEN1, PLK1, KNSTRN, CDCA8, PRC1, NCAPH, TPR, MAD2L2, AURKB, BUB3, PSRC1, CDC6, NCAPH2, RAB11A, MCMBP, BOD1, KIFC1, FBXO5, CDC26, CHMP4B, SPAG5, PC…	significant		GO_ZINC_ION_HOMEOSTASIS_GO:0055069	0.000168719	0.021498	0.845779	2.18041	0	28	MT2A, MT1X, MT1E, MT1F, MT1M, MT1G, AP3D1, SLC39A7, SLC30A1, ATP13A2	significant		GO_EXTRACELLULAR_STRUCTURE_ORGANIZATION_GO:0043062	0.000124611	0.00460152	0.623153	1.99136	0	330	A2M, TTR, TNC, AEBP1, COL1A2, MMP14, COL3A1, COL6A2, LAMB2, SPOCK2, COL4A1, ITGB4, APP, COL1A1, TIMP2, LRP1, BSG, WASHC1, COL4A2, P3H4, LTBP3, CD44, DDR2, COL5A1, FBN2, MMP17, CAPNS1, NOTCH1, LAMC1, COL11A1, NCAN, AGRN, COL6A3, SERPINH1, PLOD3, ADAMTS3, TNFRSF1A, HTRA1, AGT, FN1, ADAM15, COLGALT1, SPARC, ABL1, SH3PXD2B, CAPN2, FBLN1, MMP2, TGFB2, ITGA2, ITGB5, ICAM1, ATXN1L, ADAM10, CCDC80, NTNG2…	significant
GO_MITOTIC_SISTER_CHROMATID_SEGREGATION_GO:0000070	0.000241779	0.00376634	0.725476	2.41646	0	153	CENPF, NUSAP1, PTTG1, CCNB1, SMC4, NUF2, UBE2C, CENPK, SMC2, RAN, CENPE, DLGAP5, ZWINT, SGO2, MAD2L1, CDC20, NCAPG, SMC1A, NDC80, ANAPC11, TACC3, BUB1, KIF4A, SGO1, KIF14, CDCA5, KIF23, KIF22, RACGAP1, NEK2, TTK, KIF2C, BUB1B, PLK1, KNSTRN, CDCA8, PRC1, NCAPH, TPR, MAD2L2, AURKB, BUB3, PSRC1, CDC6, NCAPH2, RAB11A, BOD1, KIFC1, FBXO5, CDC26, CHMP4B, SPAG5, PCID2, DCTN2, TRIP13, NSMCE2, SPDL1, ANAP…	significant		GO_RESPONSE_TO_ZINC_ION_GO:0010043	0.000164582	0.021498	0.796402	2.17103	0	37	MT2A, MT1X, MT1E, MT1F, MT1M, MT1G, D2HGDH, ATP13A2	significant		GO_ZINC_ION_HOMEOSTASIS_GO:0055069	0.000166251	0.00462726	0.850912	1.98528	0	29	MT1X, MT1G, MT2A, MT1E, SLC39A7, MT1F, MT1M, AP3D1, SLC30A1, ATP13A2, SLC39A10	significant
GO_CHROMOSOME_SEGREGATION_GO:0007059	0.000268601	0.00378601	0.677788	2.41272	0	289	CENPF, TOP2A, NUSAP1, MKI67, PTTG1, BIRC5, CCNB1, SMC4, NUF2, UBE2C, CENPK, SMC2, RAN, SLC25A5, CENPE, DLGAP5, ESCO2, ZWINT, SGO2, MAD2L1, KNL1, CENPX, CDC20, NCAPG, SMC1A, ECT2, NDC80, ANAPC11, TACC3, CENPW, SPC25, BUB1, KIF4A, SGO1, PMF1, SFPQ, KIF14, TOP1, CDCA5, KIF23, KIF22, RACGAP1, SMC3, NEK2, TTK, CENPN, KIF2C, BUB1B, FEN1, BRCA1, PLK1, KNSTRN, UBE2I, CDCA8, PRC1, SKA3, NCAPH, TPR, MAD2L2…	significant		GO_CELLULAR_RESPONSE_TO_ZINC_ION_GO:0071294	0.000173913	0.021498	0.905644	2.13027	0	18	MT2A, MT1X, MT1E, MT1F, MT1M, MT1G, ATP13A2	significant		GO_CELL_JUNCTION_ASSEMBLY_GO:0034329	0.000122324	0.00460152	0.594967	1.91836	0	377	MAP1B, FLNA, MMP14, PLXNB2, FLNC, SPOCK2, SDK2, ITGB4, APP, EPHB2, NRCAM, LRP1, MACF1, EIF4G1, ACTN1, CTNNB1, CD151, SLIT1, ERBB4, PLXNB1, DCHS1, LAMC1, GAP43, TLN2, VEGFA, MAP4K4, SDK1, SORBS1, DST, AGRN, RAPGEF1, BCR, PARD3, DAPK3, DLG5, ADGRB2, ACTN4, LRRC4B, CLSTN1, SPTBN2, ADGRL1, AGT, FN1, RAB29, ABL1, DBNL, TBCD, SETD5, NRXN2, ITGA2, CDH2, CDH6, HEG1, LRP4, ROCK2, LRFN4, NTNG2, PLEC, VASP,…	significant
GO_ANAPHASE_PROMOTING_COMPLEX_DEPENDENT_CATABOLIC_PROCESS_GO:0031145	0.000233536	0.00376634	0.785942	2.37229	0	78	PTTG1, CCNB1, CDK1, UBE2S, UBE2C, PSMB5, PSMC3, MAD2L1, UBB, CDC20, PSMB6, ANAPC11, PSMC4, PSMA3, PSMA4, RPS27A, PSMC2, AURKA, BUB1B, PLK1, PSMD3, PSMD8, PSMB7, PSMB1, AURKB, PSMB3, BUB3, PSMA5, PSMD14, PSMA1, PSMC6, FBXO5, CDC26, PSMA2, CDK2, UBA52, PSMD11, ANAPC15, PSMD9, PSMA7, PSMB2, PSMC5, PSMD4, CDC23	significant		GO_CELLULAR_RESPONSE_TO_COPPER_ION_GO:0071280	0.00017325	0.021498	0.860997	2.0866	0	21	MT2A, MT1X, MT1E, MT1F, NFE2L1, MT1M, MT1G, NFE2L2, APP, MAP1LC3A, PRNP, DAXX	significant		GO_ENDOPLASMIC_RETICULUM_UNFOLDED_PROTEIN_RESPONSE_GO:0030968	0.000145054	0.00460152	0.663161	1.91146	0	113	ATF3, HYOU1, ATP6V0D1, CALR, RHBDD2, CANX, HSPA5, ATF4, GFPT1, STC2, DDIT3, ATF6, LMNA, DCTN1, XBP1, HSP90B1, TPP1, AMFR, WFS1, HERPUD2, EXTL3, VCP, SSR1, PPP1R15A, ATF6B, PPP1R15B, NFE2L2, EP300, ARFGAP1, SRPRB, DAB2IP, ACADVL, HERPUD1, FKBP14, ASNS, HDGF, PDIA5, SEC31A, KLHDC3, VAPB, BFAR, CCND1, TBL2, CTDSP2, ADD1, MBTPS2, PTPN1, MBTPS1, CUL7, YOD1, TATDN2, CREB3L2	significant
GO_NUCLEAR_CHROMOSOME_SEGREGATION_GO:0098813	0.000256937	0.00376634	0.676513	2.35974	0	232	CENPF, TOP2A, NUSAP1, PTTG1, CCNB1, SMC4, NUF2, UBE2C, CENPK, SMC2, RAN, CENPE, DLGAP5, ESCO2, ZWINT, SGO2, MAD2L1, KNL1, CENPX, CDC20, NCAPG, SMC1A, ECT2, NDC80, ANAPC11, TACC3, BUB1, KIF4A, SGO1, SFPQ, KIF14, CDCA5, KIF23, KIF22, RACGAP1, SMC3, NEK2, TTK, KIF2C, BUB1B, FEN1, PLK1, KNSTRN, CDCA8, PRC1, NCAPH, TPR, MAD2L2, MUS81, AURKB, BUB3, PSRC1, CDC6, NCAPH2, RAB11A, MCMBP, BOD1, KIFC1, CENPQ…	significant		GO_RESPONSE_TO_COPPER_ION_GO:0046688	0.000165508	0.021498	0.754748	2.03574	0	35	MT2A, MT1X, MT1E, MT1F, NFE2L1, MT1M, MT1G, MT-CO1, NFE2L2, APP, ICAM1, MAP1LC3A, MT-CYB, PRNP, DAXX	significant		GO_RESPONSE_TO_ENDOPLASMIC_RETICULUM_STRESS_GO:0034976	0.000128733	0.00460152	0.605116	1.90317	0	265	NFE2L1, GRINA, NUPR1, ATF3, HYOU1, ATP6V0D1, SESN2, CALR, TRIB3, RHBDD2, CANX, OS9, PDIA4, EIF4G1, HSPA5, EEF2, DNAJB2, ATF4, GFPT1, MAN1B1, BCAP31, STC2, SEC16A, DDIT3, ATF6, CLU, LMNA, DCTN1, XBP1, SGTA, SEL1L, HSP90B1, TPP1, AMFR, UBE2G2, WFS1, HERPUD2, EXTL3, VCP, SSR1, PPP1R15A, P4HB, DNAJC18, UGGT1, JUN, CEBPB, ATF6B, PPP1R15B, UBE4A, PDIA3, HM13, NFE2L2, EP300, ARFGAP1, SRPRB, AUP1, DAB2IP…	significant
GO_CHROMOSOME_SEPARATION_GO:0051304	0.000231696	0.00376634	0.762198	2.33675	0	85	CENPF, TOP2A, PTTG1, CCNB1, UBE2C, CENPE, DLGAP5, MAD2L1, CENPX, CDC20, NDC80, ANAPC11, TACC3, BUB1, TTK, BUB1B, PLK1, NCAPH, TPR, MAD2L2, MUS81, AURKB, BUB3, CDC6, NCAPH2, FBXO5, CDC26, PCID2, TRIP13, NSMCE2, SPDL1, ANAPC15, CDK5RAP2, CDT1, SMARCAD1, MLH1, CDC23, RAD21, PSMG2, NCAPD2, RMI1, NCAPD3	significant		GO_NEUTRAL_AMINO_ACID_TRANSPORT_GO:0015804	0.00016742	0.021498	0.73962	1.95455	0	32	NFE2L1, SLC7A5, SLC3A2, SLC1A5, SLC43A2, SLC38A1, SLC1A4, SLC38A2, SLC38A7, SLC6A9	significant		GO_NEURON_PROJECTION_GUIDANCE_GO:0097485	0.000129634	0.00460152	0.60419	1.89358	0	255	PLXNB2, DRAXIN, LAMB2, APP, EPHB2, NRCAM, MEGF8, ARHGAP35, LRP1, BSG, SPTBN1, KIF5C, SLIT1, PLXNB1, SEMA3C, MAPK3, NOTCH1, SEMA3B, SLIT2, GAP43, VEGFA, PDLIM7, DPYSL5, EZR, IRS2, SPTBN2, CHL1, NEO1, PALLD, PLCG1, VANGL2, UNC5B, TRIO, SEMA6B, SPTAN1, BMPR2, GFRA2, GAB2, PLXNA2, VLDLR, NRP2, NCAM1, VASP, KIF5A, LAMA2, BMP7, ROBO1, GPC1, PTPRO, LYPLA2, NTN1, NOTCH2, SEMA6D, SEMA5B, EPHB1, NOTCH3, NR…	significant
GO_REGULATION_OF_CHROMOSOME_SEGREGATION_GO:0051983	0.000234137	0.00376634	0.735966	2.2995	0	97	CENPF, MKI67, PTTG1, CCNB1, UBE2C, CENPE, DLGAP5, MAD2L1, CDC20, ECT2, NDC80, ANAPC11, TACC3, BUB1, SFPQ, CDCA5, RACGAP1, NEK2, TTK, KIF2C, BUB1B, FEN1, PLK1, KNSTRN, TPR, MAD2L2, AURKB, BUB3, CDC6, FBXO5, CDC26, SPAG5, PCID2, TRIP13, NSMCE2, TTL, SPDL1, ANAPC15, SLF1, AXIN2, CDK5RAP2, CDT1, CDC23, RAD21, PSMG2	significant		GO_NEGATIVE_REGULATION_OF_POSTTRANSCRIPTIONAL_GENE_SILENCING_GO:0060149	0.000175685	0.021498	0.837103	1.93996	0	17	NEAT1, NCOR2, STAT3, RMRP, TP53, ELAVL1, NCOR1	significant		GO_SYNAPSE_ASSEMBLY_GO:0007416	0.000139063	0.00460152	0.629511	1.89104	0	164	MAP1B, PLXNB2, SPOCK2, SDK2, APP, EPHB2, NRCAM, EIF4G1, SLIT1, ERBB4, PLXNB1, GAP43, SDK1, AGRN, DLG5, ADGRB2, LRRC4B, CLSTN1, SPTBN2, ADGRL1, RAB29, DBNL, SETD5, NRXN2, CDH2, LRP4, LRFN4, NTNG2, PDLIM5, LRRC24, NTN1, EPHB1, DNER, ADGRL3, ADD2, EEF2K, DVL1, PLXND1, GPC6, PTEN, LRRTM3, GPC4, FBXO45, CLSTN2, ADGRB1, ROBO2, MECP2, WNT5A, LRFN3, LRRN1, EPHB3	significant
GO_METAPHASE_ANAPHASE_TRANSITION_OF_CELL_CYCLE_GO:0044784	0.000225175	0.00376634	0.79332	2.29359	0	58	CENPF, CCNB1, UBE2C, CENPE, DLGAP5, MAD2L1, CDC20, NDC80, ANAPC11, TACC3, BUB1, TTK, BUB1B, PLK1, TPR, MAD2L2, AURKB, BUB3, CDC6, FBXO5, CDC26, PCID2, TRIP13, NSMCE2, SPDL1, ANAPC15, CDK5RAP2, CDT1, CDC23, RAD21, PSMG2	significant		GO_CELLULAR_TRANSITION_METAL_ION_HOMEOSTASIS_GO:0046916	0.000152045	0.021498	0.616526	1.9338	0	88	MT2A, MT1X, MT1E, MT1F, MT1M, ATP6V0D1, MT1G, AP3D1, FTH1, SLC39A7, SLC31A1, HMOX1, ATP6AP1, SLC11A2, SLC30A1, TFRC, ATP13A2, APP, HIF1A	significant		GO_BRANCHING_MORPHOGENESIS_OF_AN_EPITHELIAL_TUBE_GO:0048754	0.000142389	0.00460152	0.64292	1.88255	0	128	TNC, MMP14, COL4A1, PKD1, CTNNB1, DCHS1, NOTCH1, SLIT2, VEGFA, DLG5, AGT, ABL1, VANGL2, CSF1, KDM5B, SPRY2, ADAMTS16, CELSR1, FAT4, STK4, GPC3, FGF2, BMP7, PPP1CA, GNA13, RSPO2, NRP1, SIRT6, SMO, PLXND1, MAGED1, EDNRA, TIMELESS, GZF1, PAX2, DDR1, ETV5, SRC, NFATC4, GREB1L, NPNT, MDK, SALL1, WNT5A, SMAD4, ILK, RBM15, DAG1, LAMA5, PML, CTSH, MED1	significant
GO_MITOTIC_NUCLEAR_DIVISION_GO:0140014	0.000262605	0.00376634	0.648362	2.28098	0	257	CENPF, NUSAP1, MKI67, PTTG1, TPX2, BIRC5, CCNB1, SMC4, UBE2S, NUF2, UBE2C, CENPK, SMC2, RAN, CENPE, RANBP1, DLGAP5, KIF11, ZWINT, SGO2, MAD2L1, CDC20, NCAPG, SMC1A, NDC80, ANAPC11, TACC3, KIF20B, BUB1, KIF4A, SGO1, KIF14, CHEK1, CDCA5, KIF23, AURKA, KIF22, RACGAP1, SMC3, NEK2, TTK, KIF2C, BUB1B, PIN1, PLK1, KNSTRN, CDCA8, PRC1, NCAPH, TPR, MAD2L2, AURKB, ANLN, BUB3, MYBL2, PSRC1, CDC6, BCCIP, NCA…	significant		GO_L_ALPHA_AMINO_ACID_TRANSMEMBRANE_TRANSPORT_GO:1902475	0.000321958	0.0250786	0.668464	1.89427	1	46	SLC7A11, SLC7A5, SLC3A2, SLC1A5, SLC43A2, PRAF2, SLC38A1, ATP1A2, AGT, SLC1A3, SLC1A4, SLC7A1, SLC25A22, SLC38A7, SLC6A9, SLC1A2	significant		GO_ENDODERM_DEVELOPMENT_GO:0007492	0.000154799	0.00462726	0.701375	1.87925	0	67	MMP14, COL4A2, COL5A1, CTNNB1, NOTCH1, LAMC1, COL11A1, SOX2, FN1, SMAD2, MMP2, ITGB5, DUSP4, COL6A1, KIF16B, MMP15, ITGAV, LAMB1, SSBP3, ITGA7, COL5A2	significant
GO_REGULATION_OF_CHROMOSOME_SEPARATION_GO:1905818	0.000226193	0.00376634	0.775658	2.26572	0	62	CENPF, PTTG1, CCNB1, UBE2C, CENPE, DLGAP5, MAD2L1, CDC20, NDC80, ANAPC11, TACC3, BUB1, TTK, BUB1B, PLK1, TPR, MAD2L2, AURKB, BUB3, CDC6, FBXO5, CDC26, PCID2, TRIP13, NSMCE2, SPDL1, ANAPC15, CDK5RAP2, CDT1, CDC23, RAD21, PSMG2	significant		GO_NEGATIVE_REGULATION_OF_AUTOPHAGY_GO:0010507	0.000155715	0.021498	0.619936	1.88793	0	73	NUPR1, STAT3, EIF4G1, USP36, WASHC1, SNRNP70, HMOX1, NAMPT, FOXK1, TBC1D14, SMG1, TP53, PHF23, CTSA, CPTP, TSC1, RNF41, CHMP4B, SMCR8, KDM4A, UBQLN4, DAP, CHMP4A, TLK2, PINK1, FEZ1, NPC1, PIK3CA, RUBCN, NRBP2, PTK2, TSC2, KLHL22, MCL1, DAPL1	significant		GO_RESPONSE_TO_ZINC_ION_GO:0010043	0.000163026	0.00462726	0.765665	1.87497	0	38	MT1X, MT1G, MT2A, MT1E, MT1F, MT1M, ATP13A2, PAM, CA2, ASS1, D2HGDH, MT1H	significant
GO_REGULATION_OF_SISTER_CHROMATID_SEGREGATION_GO:0033045	0.000233318	0.00376634	0.734506	2.22304	0	79	CENPF, PTTG1, CCNB1, UBE2C, CENPE, DLGAP5, MAD2L1, CDC20, NDC80, ANAPC11, TACC3, BUB1, SFPQ, CDCA5, TTK, BUB1B, FEN1, PLK1, TPR, MAD2L2, AURKB, BUB3, CDC6, FBXO5, CDC26, PCID2, TRIP13, NSMCE2, SPDL1, ANAPC15, SLF1, AXIN2, CDK5RAP2, CDT1, CDC23, RAD21, PSMG2	significant		GO_SEMAPHORIN_PLEXIN_SIGNALING_PATHWAY_GO:0071526	0.000493746	0.028321	0.692216	1.88701	2	37	FLNA, ARHGDIA, PLXNB2, PLXNA2, PLXNB1, SEMA3C, NCAM1, SEMA5B, SEMA3B, PLXNA1, NRP1, SEMA4B, PLXNA3, SEMA6B	significant		GO_RESPONSE_TO_ACETYLCHOLINE_GO:1905144	0.000168805	0.00462726	0.832989	1.87059	0	24	LY6H, GNAI2, LYPD1, AGRN, ATP2B4, GRK2, ROCK2, GNA11, GNB1	significant
GO_CENTROMERE_COMPLEX_ASSEMBLY_GO:0034508	0.000222124	0.00376634	0.814044	2.20106	0	40	CENPF, NASP, CENPK, CENPE, DLGAP5, CENPM, HELLS, KNL1, CENPX, CENPW, CENPU, NPM1, MIS18BP1, CENPN, CENPH, CENPV, CENPA, MIS18A, CENPQ, HJURP	significant		GO_RESPONSE_TO_CADMIUM_ION_GO:0046686	0.000320102	0.0250786	0.653217	1.88691	1	51	MT2A, MT1X, MT1E, MT1F, MT1M, MT1G, HMOX1, SLC30A1, GSS, GSN, GOT1, MAPK3, MT-CYB, PRNP, OGG1, DAXX	significant		GO_EXTRACELLULAR_MATRIX_DISASSEMBLY_GO:0022617	0.000157159	0.00462726	0.709576	1.85864	0	57	A2M, MMP14, TIMP2, LRP1, BSG, WASHC1, CD44, DDR2, CAPNS1, LAMC1, HTRA1, ADAM15, SH3PXD2B, CAPN2, MMP2, ADAM10, MMP16, MMP15, PDPN, TIMP1, FSCN1, EXOC8, DDR1	significant
GO_NEGATIVE_REGULATION_OF_NUCLEAR_DIVISION_GO:0051784	0.000223264	0.00376634	0.769336	2.19463	0	54	CENPF, PTTG1, CCNB1, MAD2L1, CDC20, NDC80, BUB1, CHEK1, TTK, BUB1B, PLK1, TPR, MAD2L2, AURKB, BUB3, FBXO5, AURKAIP1, PCID2, TRIP13, SPDL1, ANAPC15, CDK5RAP2, CDT1, RAD21, PSMG2	significant		GO_TRANSITION_METAL_ION_HOMEOSTASIS_GO:0055076	0.00014941	0.021498	0.587429	1.88666	0	105	MT2A, MT1X, MT1E, MT1F, MT1M, ATP6V0D1, MT1G, AP3D1, FTH1, SLC39A7, SLC31A1, HMOX1, ATP6AP1, NEO1, XIAP, SLC11A2, SLC30A1, TFRC, ATP13A2, APP, HIF1A, PICALM	significant		GO_CELLULAR_RESPONSE_TO_ZINC_ION_GO:0071294	0.000171497	0.00462726	0.870494	1.85715	0	19	MT1X, MT1G, MT2A, MT1E, MT1F, MT1M, ATP13A2	significant
GO_NEGATIVE_REGULATION_OF_METAPHASE_ANAPHASE_TRANSITION_OF_CELL_CYCLE_GO:1902100	0.000220119	0.00376634	0.819411	2.17487	0	36	CENPF, CCNB1, MAD2L1, CDC20, NDC80, BUB1, TTK, BUB1B, PLK1, TPR, MAD2L2, AURKB, BUB3, FBXO5, PCID2, TRIP13, SPDL1, ANAPC15, CDK5RAP2, CDT1, RAD21, PSMG2	significant		GO_INTERLEUKIN_17_PRODUCTION_GO:0032620	0.000173913	0.021498	0.800711	1.88344	0	18	SLC7A5, DDIT3, SPHK1, RFTN1, PRNP	significant		GO_SYNAPSE_ORGANIZATION_GO:0050808	0.000121418	0.00460152	0.574114	1.85663	0	390	TNC, MAP1B, KIF1A, PLXNB2, C1QL1, LAMB2, SPOCK2, COL4A1, SDK2, APP, EPHB2, NRCAM, SLC7A11, EIF4G1, PTPRF, ACTN1, CTNNB1, BAIAP2, SLIT1, ERBB4, IGF1R, PLXNB1, PRNP, WNT7B, GAP43, SDK1, DCTN1, AGRN, PALM, DLG5, ADGRB2, SPARCL1, LRRC4B, CLSTN1, SPTBN2, ADGRL1, VCP, RAB29, SIPA1L1, SPARC, ABL1, GRIPAP1, PPFIA1, DBNL, SETD5, NRXN2, PCDH8, STAU1, PSEN1, CDH2, DAB2IP, LRP4, ADAM10, NRP2, LRFN4, UBE3A, N…	significant
GO_RNA_SPLICING_VIA_TRANSESTERIFICATION_REACTIONS_GO:0000375	0.000273	0.00379984	0.598826	2.16652	0	340	SNRPG, LUC7L3, SNRPD1, SNRPF, SRSF3, RBM39, DDX46, SNRPE, HNRNPA2B1, HNRNPA3, LSM3, LSM5, RBM3, FUS, NSRP1, SF3B6, LSM8, SRSF7, RBMX, SRSF10, LSM7, POLR2J, SAP18, DDX39A, POLR2K, SNRPB, HNRNPM, HSPA8, HNRNPD, LUC7L, DDX17, SFPQ, EIF4A3, SNRNP25, HNRNPA1, LSM4, SNRPD3, SNRPD2, MAGOH, SNRNP70, UBL5, HNRNPR, TIA1, RALY, SRSF9, C1QBP, HNRNPA0, RBM25, SNRPC, NCL, POLR2F, PABPN1, HNRNPH3, CD2BP2, SRSF2…	significant		GO_CELLULAR_RESPONSE_TO_CADMIUM_ION_GO:0071276	0.000335064	0.0250786	0.721438	1.87778	1	29	MT2A, MT1X, MT1E, MT1F, MT1M, MT1G, HMOX1, GSN, MAPK3, OGG1, DAXX	significant		GO_REGULATION_OF_AXONOGENESIS_GO:0050770	0.000137627	0.00460152	0.612752	1.85657	0	177	MAP1B, PLXNB2, DRAXIN, ARHGDIA, EPHB2, NRCAM, MEGF8, ARHGAP35, LRP1, MACF1, STK11, PLXNB1, SEMA3C, SEMA3B, SLIT2, VEGFA, FN1, SIPA1L1, ABL1, DBNL, GOLGA4, TNFRSF12A, GDI1, SEMA6B, BMPR2, PSEN1, CDH2, PLXNA2, LRP4, CTTN, ROBO1, PTPRO, BRSK1, NTN1, MAP6, MAPT, SEMA6D, SEMA5B, NIN, NRP1, IFRD1, YTHDF1, PLXNA1, PLXND1, PLXNA3, ULK2, SKIL, MARK2, PTEN, TRAK1, SEMA6A, TIAM1, ROBO2, DNM2, WNT5A, RAB21, …	significant
GO_NEGATIVE_REGULATION_OF_CHROMOSOME_SEGREGATION_GO:0051985	0.000222618	0.00376634	0.790731	2.15732	0	42	CENPF, PTTG1, CCNB1, MAD2L1, CDC20, NDC80, BUB1, TTK, BUB1B, PLK1, TPR, MAD2L2, AURKB, BUB3, FBXO5, PCID2, TRIP13, SPDL1, ANAPC15, CDK5RAP2, CDT1, RAD21, PSMG2	significant		GO_POSITIVE_REGULATION_OF_TRANSCRIPTION_FROM_RNA_POLYMERASE_II_PROMOTER_IN_RESPONSE_TO_STRESS_GO:0036003	0.000512295	0.0285519	0.754851	1.86824	2	23	ATF3, SESN2, DDIT3, ATF4, NOTCH1, HSPA5, CEBPB, ATF6B, NFE2L2, ATF6, TP53, HIF1A	significant		GO_SEMAPHORIN_PLEXIN_SIGNALING_PATHWAY_GO:0071526	0.000163586	0.00462726	0.761708	1.85419	0	37	FLNA, PLXNB2, ARHGDIA, PLXNB1, SEMA3C, SEMA3B, SEMA6B, PLXNA2, NRP2, NCAM1, SEMA6D, SEMA5B, NRP1, PLXNA1, PLXND1, PLXNA3, SEMA6A, SEMA4B, PLXNA4, PLXNC1	significant
GO_REGULATION_OF_CELL_CYCLE_G2_M_PHASE_TRANSITION_GO:1902749	0.000251067	0.00376634	0.627244	2.15434	0	204	CENPF, TPX2, CCNB1, CDK1, TUBB, DCTN3, CLSPN, GTSE1, PSMB5, HMMR, PSMC3, DYNLL1, PSMB6, PSMC4, CDK4, NPM1, PSMA3, PSMA4, KIF14, CHEK1, PSMC2, AURKA, NEK2, NAE1, CEP290, BRCA1, PLK1, PSMD3, PSMD8, PSMB7, PSMB1, TUBB4B, DTL, AURKB, PSMB3, CDC6, PSMA5, RBX1, PSMD14, RAB11A, PSMA1, PCNT, SSNA1, PSMC6, ZNF830, FBXO5, PSMA2, ATAD5, CDK2, HAUS1, DCTN2, CDC25B, PSMD11, DYNC1I2, CEP135, TUBG1, CDK5RAP2, P…	significant		GO_AMINO_ACID_TRANSMEMBRANE_TRANSPORT_GO:0003333	0.000474909	0.0281192	0.62588	1.86748	2	64	SLC7A11, SLC7A5, SLC3A2, SLC1A5, SLC43A2, SLC38A10, PRAF2, SLC38A1, ATP1A2, AGT, SLC1A3, SLC1A4, SLC7A1, SLC38A2, SLC25A22, SLC38A7, SLC6A9, LRRC8A, SLC1A2	significant		GO_MORPHOGENESIS_OF_A_BRANCHING_STRUCTURE_GO:0001763	0.000139063	0.00460152	0.616054	1.85061	0	164	TNC, MMP14, COL4A1, PKD1, CTNNB1, SEMA3C, DCHS1, NOTCH1, SLIT2, VEGFA, DLG5, AGT, ABL1, VANGL2, FGFR1, CSF1, KDM5B, SPRY2, ADAMTS16, CELSR1, FAT4, STK4, GPC3, FGF2, BMP7, PPP1CA, GNA13, RSPO2, FEM1B, NRP1, SIRT6, SMO, PLXNA1, PLXND1, MAGED1, EDNRA, TIMELESS, GZF1, PAX2, DDR1, GRB2, ETV5, SRC, NFATC4, GREB1L, NPNT, MDK, SALL1, RXRA, WNT5A, SMAD4, RERE, ILK, RBM15, DAG1, SOCS3, LAMA5, PML, CTSH, SN…	significant
GO_CELL_CYCLE_DNA_REPLICATION_GO:0044786	0.00022604	0.00376634	0.730842	2.14118	0	63	MCM4, PCNA, GMNN, RFC3, DBF4, RFC2, POLE4, FEN1, BRCA2, RPA2, PRIM1, RPA3, MCM7, RFC4, MCM6, MCM2, ZNF830, FBXO5, ATAD5, RFC1, LIG1, CDT1, MCM3, CDC45, DONSON, E2F8, WIZ, POLD3, POLE2, POLA1, GINS1, POLA2, TIPIN, POLE3, CDC7, CHEK2, PRIM2, RFC5	significant		GO_REGULATION_OF_ISOTYPE_SWITCHING_GO:0045191	0.000335064	0.0250786	0.715951	1.86349	1	29	EXOSC6, SUPT6H, NSD2, TP53BP1, TFRC, MAD2L2, RIF1, HMCES, THOC1, KMT5B, STAT6, MLH1	significant		GO_CELL_SUBSTRATE_ADHESION_GO:0031589	0.000126358	0.00460152	0.579843	1.84202	0	305	FLNA, MMP14, COL3A1, LAMB2, SPOCK2, ITGB4, COL1A1, CALR, LRP1, MACF1, CD44, ACTN1, PKD1, CTNNB1, NOTCH1, NEDD9, LAMC1, VEGFA, MAP4K4, SORBS1, DOCK1, BCR, DAPK3, ATRN, ACTN4, CRK, FN1, ATP1B2, ADAM15, WASHC2C, P4HB, ABL1, TMEM8B, PPFIA1, TNFRSF12A, TBCD, ZYX, JAG1, FBLN1, CSF1, ITGA2, MYADM, ITGB5, CCDC80, ROCK2, NTNG2, MEGF9, CX3CL1, CTTN, STK4, FZD7, POSTN, SLK, ITGAV, LAMB1, SRCIN1, ADAM9, TSTA…	significant
GO_DNA_REPLICATION_GO:0006260	0.000262192	0.00376634	0.604048	2.13112	0	263	PCLAF, CDK1, NASP, RRM2, MCM4, CLSPN, PCNA, PTMS, ESCO2, DUT, GMNN, CCNA2, GINS2, CENPX, HRAS, RFC3, BARD1, ORC6, CST3, DBF4, RFC2, CHEK1, TOP1, SSBP1, POLE4, SMC3, FAM111B, FEN1, BRCA2, BRCA1, RPA2, MCM10, PRIM1, RPA3, DTL, THOC1, CCDC88A, CDC6, MCM7, PPP2CA, ING5, RFC4, MCM8, MCMBP, MCM6, MCM2, ZNF830, DTD1, FBXO5, ATAD5, CDK2, CCNE2, BRIP1, EGFR, CHAF1A, TIMELESS, RFC1, LIG1, MMS22L, NUCKS1, N…	significant		GO_COPPER_ION_HOMEOSTASIS_GO:0055070	0.000532481	0.0287462	0.814104	1.85735	2	16	MT2A, SLC31A1, XIAP, APP, PRNP, ARF1	significant		GO_ENDODERM_FORMATION_GO:0001706	0.000157654	0.00462726	0.721867	1.84195	0	47	MMP14, COL4A2, COL5A1, CTNNB1, COL11A1, SOX2, FN1, SMAD2, MMP2, ITGB5, DUSP4, COL6A1, MMP15, ITGAV, LAMB1, ITGA7, COL5A2	significant
GO_KINETOCHORE_ORGANIZATION_GO:0051383	0.000220119	0.00376634	0.891597	2.12801	0	22	CENPF, SMC4, NUF2, CENPK, SMC2, CENPE, DLGAP5, CENPX, NDC80, CENPW, CENPN, CENPH, CENPA	significant		GO_RESPONSE_TO_GONADOTROPIN_GO:0034698	0.000519031	0.0285519	0.769184	1.84862	2	20	GCLM, POR, NOTCH1, NSMF, ASNS, ICAM1	significant		GO_CELLULAR_RESPONSE_TO_COPPER_ION_GO:0071280	0.000171497	0.00462726	0.861213	1.83735	0	19	MT1X, NFE2L1, MT1G, MT2A, MT1E, MT1F, APP, MT1M, PRNP, NFE2L2, MAP1LC3A, DAXX, MT1H	significant
GO_METAPHASE_PLATE_CONGRESSION_GO:0051310	0.00022553	0.00376634	0.727937	2.11067	0	59	CENPF, CCNB1, NUF2, CENPE, NDC80, KIF14, CDCA5, KIF22, KIF2C, CDCA8, AURKB, PSRC1, RAB11A, BOD1, KIFC1, CENPQ, CHMP4B, SPAG5, DCTN2, TTL, SPDL1, KIF18A, CDT1, MLH1, CDC23, CHMP4A	significant		GO_NEGATIVE_REGULATION_OF_GENE_SILENCING_GO:0060969	0.0003465	0.0250786	0.761637	1.8458	1	21	NEAT1, NCOR2, STAT3, RMRP, HMGA1, TP53, ELAVL1, NCOR1, ASF1A, ATAD2B	significant		GO_CELLULAR_RESPONSE_TO_TOPOLOGICALLY_INCORRECT_PROTEIN_GO:0035967	0.000139997	0.00460152	0.61495	1.83344	0	152	ATF3, HYOU1, ATP6V0D1, CALR, RHBDD2, CANX, HSPA5, ATF4, GFPT1, STC2, DDIT3, ATF6, HSPA9, LMNA, DCTN1, OPTN, XBP1, HSP90B1, TPP1, AMFR, WFS1, HERPUD2, EXTL3, VCP, SSR1, PPP1R15A, DNAJC18, UGGT1, ATF6B, PPP1R15B, HSPA13, NFE2L2, EP300, ARFGAP1, SRPRB, AUP1, DAB2IP, ACADVL, HERPUD1, FKBP14, ASNS, HDGF, PDIA5, SEC31A, DAXX, BAG3, KLHDC3, VAPB, BFAR, CCND1, BAG6, POMT2, TBL2, CTDSP2, ADD1, MBTPS2, PTP…	significant
GO_REGULATION_OF_NUCLEAR_DIVISION_GO:0051783	0.000245821	0.00376634	0.626395	2.10212	0	165	CENPF, NUSAP1, MKI67, PTTG1, CCNB1, UBE2C, CENPE, RANBP1, DLGAP5, KIF11, MAD2L1, CDC20, NDC80, ANAPC11, TACC3, KIF20B, BUB1, CHEK1, CDCA5, AURKA, NEK2, TTK, BUB1B, PIN1, PLK1, TPR, MAD2L2, AURKB, ANLN, BUB3, CDC6, FBXO5, CDC26, CHMP4B, AURKAIP1, PCID2, TRIP13, UBXN2B, NSMCE2, PKMYT1, UBE2B, SPDL1, ANAPC15, KNTC1, SLF1, CDK5RAP2, CDT1, CDC23, RAD21, PSMG2	significant		GO_ENDOPLASMIC_RETICULUM_UNFOLDED_PROTEIN_RESPONSE_GO:0030968	0.000148456	0.021498	0.563965	1.83647	0	116	ATP6V0D1, CALR, HYOU1, ATF3, DDIT3, ATF4, RHBDD2, HSPA5, DCTN1, EXTL3, ATF6B, NFE2L2, XBP1, LMNA, HDGF, ATF6, GFPT1, PPP1R15A, DAB2IP, ASNS, STUB1, STC2, HSP90B1, ARFGAP1, CANX, WFS1, SRPRB, HERPUD1, ACADVL, BFAR, BAX, GOSR2, HERPUD2, YOD1, PPP1R15B, AMFR, MYDGF, CDK5RAP3, CTDSP2, VCP, CXXC1, FKBP14, DDX11	significant		GO_G_PROTEIN_COUPLED_RECEPTOR_SIGNALING_PATHWAY_COUPLED_TO_CYCLIC_NUCLEOTIDE_SECOND_MESSENGER_GO:0007187	0.000140154	0.00460152	0.613149	1.82574	0	150	PSAP, FLNA, ADGRG1, ABCA1, AKAP12, GNAI2, PALM, ADGRB2, ADGRL1, AGT, ATP2B4, ADM2, AKAP13, SLC9A3R1, GNA11, ADORA1, ADCY6, ADCY2, GNAZ, GNA13, ADGRL3, NME2, EDNRA, GNA12, ADCY1, GNB1, GNAL, ADCYAP1R1, RAPGEF2, ADGRB1, PDE4D, PRKACB, MC1R, HRH1, APLP1, ADCY5, PTH1R, GNAO1	significant
GO_MICROTUBULE_CYTOSKELETON_ORGANIZATION_INVOLVED_IN_MITOSIS_GO:1902850	0.000241779	0.00376634	0.637764	2.09743	0	140	NUSAP1, TPX2, STMN1, BIRC5, CCNB1, NUF2, RAN, CENPE, DLGAP5, KIF11, MAD2L1, CDC20, SMC1A, NDC80, TACC3, SPC25, KIF4A, KIF23, AURKA, RACGAP1, SMC3, NEK2, TTK, PLK1, PRC1, TPR, CENPH, AURKB, CENPA, MYBL2, PSRC1, DYNLT1, GPSM2, BCCIP, RAB11A, PCNT, KIFC1, EFHC1, DCTN6, CHMP4B, DCTN2, POC1A, UBXN2B, SPDL1, TUBG1, CDK5RAP2, STAG1, CKAP5	significant		GO_L_AMINO_ACID_TRANSPORT_GO:0015807	0.000795798	0.0374535	0.629678	1.82557	4	52	SLC7A11, SLC7A5, SLC3A2, SLC1A5, SLC43A2, PRAF2, SLC38A1, ATP1A2, AGT, SLC1A3, SLC1A4, SLC7A1, SLC38A2, SLC25A22, SLC38A7, SLC6A9, SLC1A2	significant		GO_DEVELOPMENTAL_GROWTH_INVOLVED_IN_MORPHOGENESIS_GO:0060560	0.000133156	0.00460152	0.590483	1.82381	0	214	TNC, MAP1B, DRAXIN, LAMB2, APP, NRCAM, MEGF8, LRP1, MACF1, STK11, CTNNB1, SLIT1, SEMA3C, NOTCH1, SEMA3B, SLIT2, WNT7B, VEGFA, CYFIP2, PTK7, FN1, ABL1, DBNL, GOLGA4, TNFRSF12A, VANGL2, GDI1, SEMA6B, CSF1, KDM5B, BMPR2, SPRY2, NRP2, KIF26B, CTTN, POSTN, RNF157, FLRT1, NTN1, MAPT, SEMA6D, SEMA5B, NIN, NRP1, IFRD1, SIRT6, DVL1, PLXNA1, TRIM28, ALCAM, ITGB1, PLXNA3, ULK2, DDR1, COBL, VCL, NKD1, PLAA, …	significant
GO_ORGANELLE_FISSION_GO:0048285	0.000282566	0.00386966	0.568977	2.08783	0	400	CENPF, TOP2A, NUSAP1, MKI67, PTTG1, TPX2, BIRC5, CCNB1, ASPM, CKS2, SMC4, UBE2S, NUF2, UBE2C, CENPK, SMC2, RAN, CENPE, RANBP1, DLGAP5, KIF11, ZWINT, SGO2, MAD2L1, UBB, CENPX, CDC20, NCAPG, SMC1A, NDC80, ANAPC11, TACC3, MND1, KIF20B, BUB1, KIF4A, SGO1, KIF14, CHEK1, CDCA5, KIF23, AURKA, KIF22, RACGAP1, SMC3, NEK2, TTK, KIF2C, BUB1B, BRCA2, PIN1, PLK1, KNSTRN, CDCA8, PRC1, NCAPH, MFF, TPR, MAD2L2, …	significant		GO_IMMUNOGLOBULIN_PRODUCTION_INVOLVED_IN_IMMUNOGLOBULIN_MEDIATED_IMMUNE_RESPONSE_GO:0002381	0.000971188	0.0424432	0.649889	1.82501	5	44	EXOSC6, SUPT6H, NSD2, TP53BP1, TFRC, MAD2L2, RIF1, HMCES, THOC1, KMT5B, ERCC1, STAT6, MLH1	significant		GO_NEGATIVE_REGULATION_OF_GROWTH_GO:0045926	0.000133529	0.00460152	0.589875	1.81922	0	209	MT1X, MT1G, MT2A, DRAXIN, MT1E, SESN2, MT1F, MT1M, SMARCA4, DNAJB2, PPP2R1A, CCDC85B, STK11, STC2, G6PD, SEMA3C, NOTCH1, SEMA3B, NDUFA13, SLIT2, CDKN1A, HIF1A, CXADR, APBB1, CCAR2, AGT, IGFBP5, ADAM15, PPP1R9B, VGLL4, SEMA6B, TGFB2, BMPR2, SERPINE2, PPARA, MAPK11, STK4, WWC1, GPC3, TP53, ENO1, NTN1, ADIPOR2, NOTCH2, JARID2, FGFR3, SEMA6D, SEMA5B, NRP1, IFRD1, MT1H, PLXNA3, SH3BP4, ULK2, PSRC1, NM…	significant
GO_MITOTIC_SPINDLE_ORGANIZATION_GO:0007052	0.000238039	0.00376634	0.647867	2.07897	0	116	TPX2, STMN1, BIRC5, CCNB1, NUF2, RAN, CENPE, DLGAP5, KIF11, CDC20, SMC1A, NDC80, TACC3, SPC25, KIF4A, KIF23, AURKA, RACGAP1, SMC3, NEK2, TTK, PLK1, PRC1, TPR, CENPH, AURKB, MYBL2, PSRC1, GPSM2, BCCIP, RAB11A, PCNT, KIFC1, EFHC1, DCTN6, CHMP4B, DCTN2, POC1A, TUBG1, STAG1, CKAP5	significant		GO_AMINO_ACID_IMPORT_GO:0043090	0.000823316	0.0382582	0.664111	1.81747	4	38	SLC7A11, SLC7A5, SLC3A2, SLC1A5, SLC43A2, ATP1A2, AGT, SLC1A3, SLC1A4, SLC7A1	significant		GO_TUMOR_NECROSIS_FACTOR_BIOSYNTHETIC_PROCESS_GO:0042533	0.000170561	0.00462726	0.841158	1.81736	0	20	APP, AKAP12, STAT3, HSPB1, PSEN1, MAPKAPK2	significant
GO_RNA_SPLICING_GO:0008380	0.000282406	0.00386966	0.562772	2.07728	0	428	SNRPG, LUC7L3, SNRPD1, SNRPF, SRSF3, RBM39, DDX46, SNRPE, HNRNPA2B1, HNRNPA3, LSM3, LSM5, RBM3, FUS, NSRP1, SF3B6, LSM8, SRSF7, RBMX, SRSF10, LSM7, POLR2J, SAP18, DDX39A, POLR2K, SNRPB, HNRNPM, HSPA8, HNRNPD, LUC7L, DDX17, SFPQ, EIF4A3, SNRNP25, HNRNPA1, LSM4, SNRPD3, SNRPD2, MAGOH, TAF15, SNRNP70, UBL5, HNRNPR, RTRAF, TIA1, RALY, SRSF9, C1QBP, HNRNPA0, RBM25, SNRPC, NCL, ZNF326, PIK3R1, POLR2F, …	significant		GO_RESPONSE_TO_ENDOPLASMIC_RETICULUM_STRESS_GO:0034976	0.000132767	0.021498	0.498327	1.77771	0	270	NFE2L1, ATP6V0D1, CALR, GRINA, HYOU1, ATF3, NUPR1, TRIB3, SESN2, PDIA4, DDIT3, ATF4, MAN1B1, EIF4G1, BCAP31, RHBDD2, HSPA5, OS9, CEBPB, SEC16A, SGTA, DCTN1, P4HB, EXTL3, ATF6B, NFE2L2, XBP1, LMNA, HDGF, BCL2L1, EEF2, ATF6, UBE2G2, GFPT1, AUP1, PPP1R15A, DAB2IP, SEL1L, UGGT1, ASNS, STUB1, TP53, STC2, CHAC1, HSP90B1, ARFGAP1, PSMC6, CANX, DNAJC10, SDF2L1, PML, WFS1, SRPRB, HERPUD1, MANF, ACADVL, BF…	significant		GO_NEUROINFLAMMATORY_RESPONSE_GO:0150076	0.000158957	0.00462726	0.717811	1.81623	0	45	NUPR1, APP, LRP1, SYT11, GRN, NAMPT, SPHK1, CLU, JUN, PSEN1, CX3CL1, MAPT, SMO, ADCY1, BACE2, ATM	significant
GO_CHROMOSOME_LOCALIZATION_GO:0050000	0.000229043	0.00376634	0.696919	2.07551	0	70	CENPF, CCNB1, NUF2, CENPE, DLGAP5, NDC80, KIF14, CDCA5, KIF22, KIF2C, CDCA8, AURKB, PSRC1, RAB11A, BOD1, KIFC1, CENPQ, CHMP4B, SPAG5, DCTN2, UBE2B, TTL, SPDL1, KIF18A, CDT1, MLH1, CDC23, CHMP4A	significant		GO_CELLULAR_RESPONSE_TO_TOPOLOGICALLY_INCORRECT_PROTEIN_GO:0035967	0.000143761	0.021498	0.522869	1.76265	0	155	ATP6V0D1, CALR, HYOU1, ATF3, DDIT3, ATF4, RHBDD2, HSPA5, HSPA9, DCTN1, EXTL3, ATF6B, NFE2L2, XBP1, LMNA, HDGF, ATF6, GFPT1, AUP1, PPP1R15A, DAB2IP, UGGT1, ASNS, STUB1, STC2, HSP90B1, ARFGAP1, HDAC6, CANX, SDF2L1, OPTN, WFS1, SRPRB, HERPUD1, ACADVL, BFAR, BAX, DAXX, GOSR2, HERPUD2, YOD1, HSPA13, PPP1R15B, AMFR, MYDGF, CDK5RAP3, CTDSP2, VCP, CXXC1, UFD1, FKBP14, DDX11	significant		GO_NEGATIVE_REGULATION_OF_SIGNALING_RECEPTOR_ACTIVITY_GO:2000272	0.000324623	0.00589728	0.734643	1.8158	1	40	MTRNR2L1, MTRNR2L8, MTRNR2L12, LY6H, EPHB2, LYPD1, LYNX1, DKK3, PSEN1	significant
GO_CELL_CYCLE_G2_M_PHASE_TRANSITION_GO:0044839	0.000262605	0.00376634	0.586977	2.06503	0	257	CENPF, TPX2, CCNB1, CDK1, TUBB, DCTN3, CLSPN, GTSE1, PSMB5, CCNB2, HMMR, CCNA2, PSMC3, DYNLL1, PSMB6, PSMC4, CDK4, NPM1, PSMA3, PSMA4, KIF14, CHEK1, PSMC2, AURKA, NEK2, NAE1, FOXM1, CEP290, BRCA1, PLK1, PSMD3, PSMD8, PSMB7, PSMB1, TUBB4B, DTL, AURKB, PSMB3, CDC6, CALM3, PSMA5, RBX1, PSMD14, RAB11A, PSMA1, MELK, PCNT, SSNA1, PSMC6, ZNF830, FBXO5, PSMA2, ATAD5, CDK2, HAUS1, DCTN2, CDC25B, PSMD11, D…	significant		GO_NEURON_PROJECTION_GUIDANCE_GO:0097485	0.000135227	0.021498	0.482903	1.70495	0	241	EPHB2, DRAXIN, GAP43, PLXNB2, SLIT1, ARHGAP35, LAMB2, NOTCH1, PDLIM7, KIF5C, PLXNA2, NRCAM, LRP1, NEO1, DPYSL5, PLXNB1, SEMA3C, NCAM1, MEGF8, VLDLR, SEMA5B, GPC1, SEMA3B, KIF5A, SLIT2, NOTCH3, TRIO, PLXNA1, APP, SPTBN2, MYH10, VASP, GRB10, MAPK3, NRP1, GAB2, VANGL2, SPTBN1, PTPRO, SEMA4B, YTHDF1, NPTN, CHL1, CRMP1, LAMA2, PALLD, PLXNA3, IRS2, PLCG1, PSPN, GFRA1, LYPLA2, EFNB3, ZSWIM8, SEMA6B, DPY…	significant		GO_INTERLEUKIN_17_PRODUCTION_GO:0032620	0.000171497	0.00462726	0.850389	1.81425	0	19	SLC7A5, RFTN1, DDIT3, PRNP, SPHK1	significant
GO_MEIOTIC_CHROMOSOME_SEGREGATION_GO:0045132	0.000226757	0.00376634	0.699673	2.06198	0	65	TOP2A, PTTG1, SMC4, NUF2, SMC2, SGO2, CENPX, BUB1, SGO1, TTK, BUB1B, PLK1, NCAPH, MUS81, NCAPH2, FANCD2, CCNE2, BRIP1, TRIP13, UBE2B, MLH1, RAD51C, RAD21	significant		GO_AMINO_ACID_TRANSPORT_GO:0006865	0.000593824	0.0311418	0.517574	1.6854	3	116	NFE2L1, SLC7A11, SLC7A5, SLC3A2, SLC1A5, SLC43A2, SLC38A10, PRAF2, SLC38A1, ATP1A2, AGT, SLC1A3, SLC1A4, SLC7A1, SFXN5, TRH, ADORA1, PPFIA3, SLC38A2, PPFIA1, SLC25A22, SV2A, STXBP1, SLC38A7, SLC6A9, GIPC1, LRRC8A, SLC1A2	significant		GO_AXON_EXTENSION_GO:0048675	0.000145054	0.00460152	0.629289	1.81383	0	113	MAP1B, DRAXIN, LAMB2, NRCAM, MEGF8, LRP1, MACF1, SLIT1, SEMA3C, SEMA3B, SLIT2, VEGFA, FN1, ABL1, DBNL, GOLGA4, TNFRSF12A, GDI1, SEMA6B, BMPR2, NRP2, CTTN, NTN1, MAPT, SEMA6D, SEMA5B, NRP1, IFRD1, DVL1, ALCAM, ITGB1, PLXNA3, ULK2, VCL, SEMA6A, DNM2, ULK1, WNT5A, RAPH1, RAB21, SEMA4B, CDH4, PLXNA4, ILK, PTPRS, GSK3B, DCLK1, ZFYVE27, KIAA0319, LIMK1, ARHGAP4, CDKL5, SPG11, SLC9A6, SEMA3D, NKX6-1, SL…	significant
GO_ATTACHMENT_OF_SPINDLE_MICROTUBULES_TO_KINETOCHORE_GO:0008608	0.00022119	0.00376634	0.78541	2.05715	0	34	CCNB1, NUF2, CENPE, KNL1, ECT2, NDC80, SGO1, RACGAP1, NEK2, KIF2C, KNSTRN, AURKB, BUB3, BOD1, SPAG5, CDT1	significant		GO_NEGATIVE_REGULATION_OF_GROWTH_GO:0045926	0.000138562	0.021498	0.47893	1.66831	0	206	MT2A, MT1X, MT1E, MT1F, MT1M, MT1G, DRAXIN, SESN2, NDUFA13, SMARCA4, PPP2R1A, NOTCH1, G6PD, CCDC85B, AGT, STK11, SEMA3C, ADAM15, PSRC1, CCAR2, GPC3, SEMA5B, JADE1, MAPK11, SEMA3B, SLIT2, STK4, TP53, STC2, APBB1, VGLL4, HIF1A, FLCN, PRDM11, ADIPOR2, NRP1, PML, SEMA4B, PPARD, RIPK1	significant		GO_ACTIN_CYTOSKELETON_REORGANIZATION_GO:0031532	0.00014979	0.00460152	0.649737	1.81279	0	87	FLNA, ARHGDIA, GDPD2, CDC42BPB, BAIAP2, NEDD9, MYH9, EZR, DAPK3, CXADR, PTK7, SIPA1L1, ABL1, GSN, TNIK, CTTN, ABL2, NOTCH2, NRP1, MKLN1, PDLIM4, HRAS, WHAMM, GRB2, MDK, ATP2C1, PTPN1, ARAP1, ANTXR1, F11R, MINK1, SHC1, BCAR1	significant
GO_CHROMATIN_REMODELING_AT_CENTROMERE_GO:0031055	0.000221337	0.00376634	0.799324	2.05301	0	31	NASP, CENPK, CENPM, HELLS, KNL1, CENPX, CENPW, CENPU, NPM1, MIS18BP1, CENPN, CENPH, CENPV, CENPA, MIS18A, CENPQ, HJURP, RBBP4, RUVBL1, OIP5	significant		GO_REGULATION_OF_AXONOGENESIS_GO:0050770	0.000142086	0.021498	0.485839	1.65501	0	170	EPHB2, MAP1B, DRAXIN, ARHGDIA, PLXNB2, ARHGAP35, METRN, PLXNA2, NRCAM, LRP1, TNFRSF12A, PLXNB1, STK11, SEMA3C, MEGF8, MACF1, SEMA5B, GDI1, SEMA3B, SLIT2, DBNL, PLXNA1, CTTN, FN1, NRP1, PTPRO, SEMA4B, ABL1, YTHDF1, MARK2, ILK, DBN1, IST1, CDH2, PLXNA3, EFNB3, ZSWIM8, TIAM1, NIN, ZFYVE27, SEMA6B, BRSK1, GOLGA4, SIPA1L1, CDK5	significant		GO_NEURON_PROJECTION_EXTENSION_INVOLVED_IN_NEURON_PROJECTION_GUIDANCE_GO:1902284	0.000164339	0.00462726	0.755247	1.81254	0	34	MEGF8, SLIT1, SEMA3C, SEMA3B, SLIT2, VEGFA, SEMA6B, BMPR2, NRP2, SEMA6D, SEMA5B, NRP1, ALCAM, PLXNA3, SEMA6A, WNT5A, SEMA4B, PLXNA4	significant
GO_DNA_RECOMBINATION_GO:0006310	0.000258799	0.00376634	0.586778	2.05279	0	240	TOP2A, HMGB2, KPNA2, HMGB1, HMGB3, MCM4, GINS2, APEX1, RAD51AP1, CENPX, FUS, MND1, SFPQ, CHEK1, UBE2N, FEN1, BRCA2, BRCA1, RPA2, MAD2L2, MUS81, RPA3, THOC1, NSMCE4A, NONO, PSMC3IP, MCM7, PSMD14, KDM1A, MCM8, NSD2, MCM6, MCM2, XRCC6, DCLRE1C, MAGEF1, ACTL6A, ATAD5, FANCD2, PARP1, BRIP1, TRIP13, SFR1, TIMELESS, NSMCE2, MMS22L, UBE2B, SPIDR, NUCKS1, MSH6, XRCC5, MCRS1, XRCC1, ALYREF, EXOSC6, MCM3, C…	significant		GO_RESPONSE_TO_TOPOLOGICALLY_INCORRECT_PROTEIN_GO:0035966	0.000139938	0.021498	0.47743	1.6501	0	192	ATP6V0D1, CALR, HYOU1, ATF3, HSPB1, DDIT3, ATF4, RHBDD2, HSPA5, HSPA9, DCTN1, EXTL3, ATF6B, NFE2L2, XBP1, LMNA, HDGF, ATF6, GFPT1, MFN2, AUP1, PPP1R15A, DAB2IP, UGGT1, ASNS, STUB1, STC2, CHAC1, HSP90B1, ARFGAP1, SERPINH1, HDAC6, CANX, SDF2L1, DNAJB1, OPTN, WFS1, SRPRB, HERPUD1, MANF, ACADVL, BFAR, BAX, DAXX, GOSR2, HERPUD2, YOD1, HSPH1, HSPA13, PPP1R15B, AMFR, MYDGF, CDK5RAP3, CTDSP2, VCP, CXXC1,…	significant		GO_ER_NUCLEUS_SIGNALING_PATHWAY_GO:0006984	0.000316006	0.00586725	0.705887	1.80948	1	49	ATF3, CALR, HSPA5, ATF4, DDIT3, ATF6, XBP1, HSP90B1, AMFR, WFS1, PPP1R15A, SCAP, ATF6B, PPP1R15B, NFE2L2, HERPUD1, TP53, ASNS, SREBF2, ERLIN2, CCDC47, ATP2A2, MBTPS2, PTPN1, MBTPS1	significant
GO_PROTEIN_DNA_COMPLEX_SUBUNIT_ORGANIZATION_GO:0071824	0.000250063	0.00376634	0.601519	2.04837	0	191	CENPF, HMGB2, HMGB1, NASP, CENPK, CENPE, MCM4, DLGAP5, CENPM, PTMA, HELLS, GMNN, PSMC3, KNL1, UBB, CENPX, GTF2A2, CENPW, CENPU, ANP32B, PSMC4, NPM1, MIS18BP1, ANP32E, RPS27A, PSMC2, HAT1, CENPN, RPA2, CENPH, RPA3, CENPV, CENPA, ASF1A, MCM7, MIS18A, RBX1, GTF2H2, HP1BP3, MCM6, MCM2, PSMC6, CENPQ, HJURP, PARP1, NAP1L4, NAP1L3, UBA52, UBTF, XPA, ASF1B, CHAF1A, NAP1L1, MCM3AP, CDT1, SMARCC2, MCM3, CD…	significant		GO_DIVALENT_INORGANIC_CATION_HOMEOSTASIS_GO:0072507	0.000129149	0.021498	0.44932	1.62949	0	330	MT2A, MT1X, MT1E, MT1F, MT1M, MT1G, CALR, GRINA, AP3D1, SLC39A7, GRIA1, DDIT3, ATF4, BCAP31, PKD1, ATP1A2, AGT, LETM1, LRP1, ATP13A1, FKBP1A, HAP1, SLC30A1, ADORA1, ATP13A2, STC2, APP, CHERP, NCS1, HSP90B1, SLC25A23, RMDN3, GOT1, HTT, KCTD17, STIM2, RASA3, ATP2B4, PML, WFS1, PRNP, ABL1, SV2A, EDNRA, HERPUD1, STIM1, NPTN, BAX, TMTC2, SLC39A14, CX3CL1, PRKCE, ATP2A2, AKAP6, PLCG1, CHD7, CACNA1C, DL…	significant		GO_INTEGRIN_MEDIATED_SIGNALING_PATHWAY_GO:0007229	0.000149477	0.00460152	0.645776	1.8071	0	89	FLNA, COL3A1, ITGB4, NEDD9, MYH9, DST, DOCK1, FN1, ADAM15, ABL1, ZYX, ITGA2, ITGB5, ADAM10, ITGAV, ADAM9, CTNNA1, RCC2, TIMP1, LIMS1, ITGA7, NRP1, NME2, ERBIN, ITGB8, ITGB1, FUT8, SRC, ITGA6, PTPN11, THY1, ILK, ITGA5, BCAR1, LAMA5, PLPP3, CUL3, CD63, ADAMTS1, PHACTR4	significant
GO_MEIOSIS_I_CELL_CYCLE_PROCESS_GO:0061982	0.000233536	0.00376634	0.663538	2.04534	0	88	TOP2A, PTTG1, CKS2, SGO2, UBB, CENPX, MND1, SGO1, AURKA, BRCA2, PLK1, MUS81, PSMC3IP, FBXO5, FANCD2, CCNE2, BRIP1, TRIP13, CDC25B, UBE2B, MSH6, ERCC1, MLH1, RAD51C, RAD21, CDC25C, RMI1, RAD54L, REC8, NDC1, PSMD13	significant		GO_REGULATION_OF_CELL_MORPHOGENESIS_INVOLVED_IN_DIFFERENTIATION_GO:0010769	0.000132223	0.021498	0.452655	1.61936	0	278	EPHB2, MAP1B, DRAXIN, FLNA, CALR, ARHGDIA, KIF1A, PLXNB2, BAIAP2, ARHGAP35, METRN, NSMF, PLXNA2, NRCAM, LRP1, WASHC2C, TNFRSF12A, DOCK1, PLXNB1, NEDD9, STK11, SEMA3C, P4HB, MEGF8, MDK, MACF1, SEMA5B, GDI1, SEMA3B, SLIT2, DBNL, PLXNA1, CRK, PQBP1, CTTN, UBE3A, MYADM, FN1, SRCIN1, NRP1, PTPRO, CFL1, SEMA4B, ABL1, ACTN4, YTHDF1, ADGRB3, RCC2, MARK2, ILK, DBN1, IST1, RAPGEF2, CUX1, CDH2, FBLN1, PLXNA…	significant		GO_RESPONSE_TO_TOPOLOGICALLY_INCORRECT_PROTEIN_GO:0035966	0.000136073	0.00460152	0.591865	1.8053	0	188	ATF3, HYOU1, ATP6V0D1, CALR, RHBDD2, CANX, HSPA5, DNAJB2, ATF4, GFPT1, HSPB1, STC2, DDIT3, ATF6, CLU, HSPA9, LMNA, DCTN1, OPTN, XBP1, HSP90B1, SERPINH1, TPP1, AMFR, WFS1, HERPUD2, EXTL3, VCP, SSR1, PPP1R15A, DNAJC18, UGGT1, MFN2, ATF6B, PPP1R15B, HSPA13, NFE2L2, EP300, ARFGAP1, DNAJB1, SRPRB, AUP1, DAB2IP, HSPA4, ACADVL, HERPUD1, FKBP14, HSPA4L, CHAC1, ASNS, HDGF, PDIA5, SEC31A, DAXX, DNAJC4, BAG…	significant
GO_MITOTIC_METAPHASE_PLATE_CONGRESSION_GO:0007080	0.000221877	0.00376634	0.738556	2.04424	0	46	CCNB1, NUF2, CENPE, NDC80, KIF14, CDCA5, KIF22, KIF2C, CDCA8, AURKB, PSRC1, RAB11A, BOD1, KIFC1, CHMP4B, DCTN2, SPDL1, KIF18A, CDT1, CDC23, CHMP4A	significant		GO_REGULATION_OF_RAS_PROTEIN_SIGNAL_TRANSDUCTION_GO:0046578	0.000858615	0.0393997	0.478239	1.61781	5	160	EPHB2, ABCA1, ARHGDIA, SQSTM1, MAP4K4, ADGRG1, HRAS, ARHGAP35, NOTCH1, LRRC59, ARHGEF2, MYO9B, STMN3, HEG1, AKAP13, ITPKB, MFN2, CSF1, DAB2IP, DENND4C, BCR, MAPKAP1, CRK, ARFGAP1, ARFGEF2, SPRY2, FLCN, RASA3, NRP1, DENND1A, ABL1, RAPGEF1, RGL2, TIMP2, MAPRE2, CADM4, IRS2, SSX2IP, LYN	significant		GO_REGULATION_OF_CELL_MORPHOGENESIS_INVOLVED_IN_DIFFERENTIATION_GO:0010769	0.000126759	0.00460152	0.569261	1.80292	0	289	MAP1B, KIF1A, FLNA, PLXNB2, DRAXIN, ARHGDIA, CALR, EPHB2, NRCAM, MEGF8, ARHGAP35, LRP1, MACF1, STK11, BAIAP2, PLXNB1, NSMF, SEMA3C, SEMA3B, NEDD9, SLIT2, VEGFA, DOCK1, ACTN4, CRK, FN1, SIPA1L1, WASHC2C, P4HB, ABL1, DBNL, GOLGA4, TNFRSF12A, GDI1, FBLN1, SEMA6B, MYADM, BMPR2, PSEN1, TNIK, CDH2, PLXNA2, LRP4, ADAM10, UBE3A, CTTN, PDLIM5, POSTN, SRCIN1, CUX1, ROBO1, PDPN, PTPRO, BRSK1, NTN1, MAP6, MA…	significant
GO_DNA_PACKAGING_GO:0006323	0.0002405	0.00376634	0.618516	2.04407	0	144	TOP2A, NUSAP1, HMGB2, CCNB1, CDK1, SMC4, NASP, CENPK, SMC2, CENPM, HELLS, KNL1, CENPX, NCAPG, CENPW, CENPU, ANP32B, NPM1, MIS18BP1, CDCA5, HAT1, CENPN, DNMT1, NCAPH, TPR, CENPH, CENPV, CENPA, ASF1A, MIS18A, NCAPH2, HP1BP3, MCM2, CENPQ, HJURP, NAP1L4, NAP1L3, SRPK1, BANF1, ASF1B, CHAF1A, NAP1L1, SET, RBBP4, NCAPD2, NCAPG2, PPHLN1, RUVBL1, OIP5, NCAPD3, CHAF1B, NRDE2, CTCF, CDAN1	significant		GO_CELL_JUNCTION_ASSEMBLY_GO:0034329	0.000127453	0.021498	0.434413	1.58933	0	367	EPHB2, MAP1B, FLNA, GAP43, PLXNB2, SLIT1, MAP4K4, SPOCK2, MMP14, SDK1, FLNC, EIF4G1, NRCAM, AGT, LRP1, LRRC4B, DCHS1, PLXNB1, TBCD, ACTN1, PARD3, DLG5, ARVCF, CTNNB1, MACF1, HEG1, NTNG2, ADGRB2, TLN2, LRFN4, DBNL, CDH6, BCR, ERBB4, NRXN2, APP, CDH20, CTTN, ITGB4, LAMC1, CD151, AFDN, DAPK3, SPTBN2, FLCN, VASP, FN1, ROCK2, RAB13, GRID2, NRP1, WDR1, PTPRO, CLASP2, ABL1, DST, ACTN4, LRRC24, MECP2, TS…	significant		GO_GLIAL_CELL_ACTIVATION_GO:0061900	0.000163586	0.00462726	0.739922	1.80115	0	37	APP, LRP1, SYT11, GRN, NAMPT, SPHK1, CLU, JUN, PSEN1, CX3CL1, MAPT, SMO, BACE2, ATM	significant
GO_SPINDLE_ORGANIZATION_GO:0007051	0.000248942	0.00376634	0.60411	2.04048	0	176	TPX2, STMN1, BIRC5, CCNB1, TUBB, ASPM, NUF2, RAN, CENPE, DLGAP5, KIF11, CDC20, SMC1A, NDC80, TACC3, CENPW, SPC25, KIF4A, KIF23, AURKA, RACGAP1, SMC3, NEK2, TTK, SAC3D1, PLK1, KNSTRN, PRC1, TPR, CENPH, AURKB, MYBL2, PSRC1, GPSM2, BCCIP, RAB11A, GOLGA8B, PCNT, KIFC1, EFHC1, FBXO5, DCTN6, CHMP4B, SPAG5, HAUS1, DCTN2, POC1A, TUBG1, DLG1, STAG1, CKAP5, MLH1, GOLGA8A, CENPJ, RPS3, HDAC3, AAAS, HAUS8, H…	significant		GO_REGULATION_OF_NEURON_PROJECTION_DEVELOPMENT_GO:0010975	0.000123946	0.021498	0.423089	1.5694	0	447	EPHB2, MAP1B, DRAXIN, ARHGDIA, KIF1A, PLXNB2, BAIAP2, SDK1, ARHGAP35, DVL3, METRN, NSMF, HSPA5, GAK, PLXNA2, NRCAM, AGT, LRP1, GRN, TNFRSF12A, KREMEN1, PLXNB1, STK11, SEMA3C, FKBP4, ACAP3, DLG5, MDM2, NFE2L2, MEGF8, MDK, MACF1, VLDLR, NTNG2, SEMA5B, FGFR1, GDI1, SEMA3B, NDRG4, SLIT2, PTK7, DAB2IP, ADCY6, DBNL, MARK1, PLXNA1, CARM1, WASHC5, RETREG3, APBB1, CRK, PQBP1, CTTN, NCS1, HDAC2, UBE3A, FN1…	significant		GO_WOUND_HEALING_GO:0042060	0.000121996	0.00460152	0.557742	1.79997	0	381	A2M, TNC, COL1A2, FLNA, COL3A1, COL1A1, EPHB2, ARHGAP35, SLC7A11, MACF1, CD44, SYT11, COL5A1, PRKAR2A, HSPB1, MCAM, CD151, MAPK3, MYH9, LMAN1, VEGFA, DST, XBP1, DOCK1, HIF1A, HMOX1, F3, EHD1, CRK, CADM4, PTK7, ADAM17, FN1, SPARC, DGKD, GSN, ZFPM1, TNFRSF12A, MFN2, SMAD2, VANGL2, MAFG, FBLN1, PHF21A, TGFB2, ITGA2, PABPC4, SERPINE2, NFE2L2, IRF1, ITPR2, PPARA, GNA11, PLEC, CELSR1, RAB5A, CX3CL1, AN…	significant
GO_MEIOTIC_CELL_CYCLE_PROCESS_GO:1903046	0.00024079	0.00376634	0.612331	2.02898	0	147	TOP2A, PTTG1, ASPM, CKS2, SMC4, NUF2, SMC2, SGO2, UBB, CENPX, CDC20, MND1, BUB1, SGO1, AURKA, TTK, BUB1B, BRCA2, PLK1, NCAPH, MUS81, PSMC3IP, NCAPH2, FBXO5, FANCD2, CCNE2, BRIP1, TRIP13, FANCA, CDC25B, UBE2B, MSH6, TUBG1, KIF18A, MASTL, ERCC1, MLH1, RAD51C, RAD21, NCAPD2, CDC25C, RMI1, NCAPD3, RAD54L, REC8, FZR1, NDC1, HUS1, PSMD13, FIGNL1	significant		GO_COVALENT_CHROMATIN_MODIFICATION_GO:0016569	0.000125329	0.021498	0.42147	1.55772	0	422	BRD4, PKN1, FBL, SIN3B, USP36, MBD3, EHMT2, WDR82, GLYR1, KMT2D, SUPT6H, PHF2, DMAP1, AKAP8L, SKI, NSD2, WBP2, CTNNB1, LMNA, JADE1, PRMT1, HUWE1, DNMT3A, TET3, KDM6B, ZNHIT1, CARM1, HDAC5, WDR70, USP22, TP53, BCOR, APBB1, TRIM37, TRIM28, KMT2B, KMT5A, HDAC2, HDAC6, RBBP5, CREBBP, FLCN, FBLL1, PRDM11, MAPK3, KDM4B, JDP2, HCFC1, NOC2L, DDB1, KMT2C, PHF10, MCRS1, EP400, DOT1L, MECP2, KANSL3, PRMT2, …	significant		GO_NEUTRAL_AMINO_ACID_TRANSPORT_GO:0015804	0.00016469	0.00462726	0.751661	1.79216	0	33	NFE2L1, SLC7A5, SLC38A1, SLC1A5, SLC43A2, SLC3A2, SLC1A4, SLC38A7	significant
GO_DNA_CONFORMATION_CHANGE_GO:0071103	0.000260824	0.00376634	0.574322	2.02043	0	254	TOP2A, NUSAP1, HMGB2, CCNB1, CDK1, SMC4, HMGB1, NASP, CENPK, HMGB3, SMC2, MCM4, CENPM, HNRNPA2B1, HELLS, GINS2, KNL1, UBB, CENPX, NCAPG, RFC3, CENPW, CENPU, ANP32B, NPM1, MIS18BP1, RFC2, TOP1, SSBP1, RPS27A, CDCA5, HAT1, CENPN, DNMT1, NCAPH, TPR, CENPH, CENPV, CENPA, ASF1A, GTF2F2, MCM7, MIS18A, RBX1, NCAPH2, GTF2H2, HP1BP3, RFC4, MCM8, MCM6, MCM2, XRCC6, CENPQ, HJURP, PARP1, NAP1L4, NAP1L3, BRIP…	significant		GO_POSITIVE_REGULATION_OF_NEURON_DIFFERENTIATION_GO:0045666	0.000129938	0.021498	0.428105	1.54698	0	313	MAP1B, ARHGDIA, PLXNB2, BAIAP2, EIF4G1, ARHGAP35, DVL3, METRN, ARHGEF2, HSPA5, PLXNA2, NRCAM, AGT, LRP1, GRN, TNFRSF12A, PLXNB1, STK11, DLG5, NFE2L2, MEGF8, MDK, MACF1, VLDLR, FGFR1, GDI1, NDRG4, SLIT2, PTK7, DAB2IP, DBNL, PLXNA1, ZEB1, WASHC5, RETREG3, APBB1, ETV5, TCF3, CSNK1E, FN1, TCF12, AP2A1, NRP1, KIDINS220, SETX, PLAA, GPRC5B, NPTN, ARF1, MARK2, RAPGEF1, CAMK1D, ILK, DBN1, IST1, PRPF19, R…	significant		GO_HOMOPHILIC_CELL_ADHESION_VIA_PLASMA_MEMBRANE_ADHESION_MOLECULES_GO:0007156	0.000140528	0.00460152	0.603338	1.79172	0	146	PLXNB2, SDK2, BSG, FAT3, PKD1, CELSR2, FAT1, DCHS1, SDK1, CLSTN1, PALLD, TRO, PCDH8, PTPRT, CADM3, CDH2, CDH6, PCDH1, CELSR1, FAT4, NECTIN2, ROBO1, PCDH19, ITGB1, PCDH9, CADM1, CLSTN2, CDH20, PTPN23, ROBO2, CDH4, TENM3, PVR, PCDHAC2, IGSF9B, PCDH7, CDH13	significant
GO_REGULATION_OF_CELLULAR_AMINO_ACID_METABOLIC_PROCESS_GO:0006521	0.000225175	0.00376634	0.698791	2.0203	0	58	ODC1, PSMB5, PSMC3, PSMB6, PSMC4, PSMA3, PSMA4, SLC7A11, PSMC2, PARK7, PSMD3, PSMD8, PSMB7, PSMB1, PSMB3, PSMA5, PSMD14, PSMA1, PSMC6, PSMA2, ATCAY, PSMD11, PSMD9, PSMA7, PSMB2, PSMC5, PSMD4, PSMB4, PSMF1, PSMD13, PSMC1, PSME2, PSMD12, PSME4, NQO1, OAZ2, PSMD6	significant		GO_SYNAPSE_ORGANIZATION_GO:0050808	0.000127275	0.021498	0.41672	1.52502	0	370	EPHB2, SLC7A11, TNC, MAP1B, KIF1A, GAP43, PLXNB2, SLIT1, C1QL1, BAIAP2, SPOCK2, SDK1, EIF4G1, LAMB2, NRCAM, LRRC4B, PCDH8, PLXNB1, COL4A1, DCTN1, ACTN1, DLG5, CTNNB1, NTNG2, GRIPAP1, ADGRB2, LRFN4, DAB2IP, PFN1, DBNL, ABHD17A, ERBB4, DNAJA3, IGF1R, NRXN2, APP, PALM, CTTN, ETV5, HDAC6, UBE3A, SPTBN2, MYH10, PPFIA3, PPFIA1, GRID2, SRCIN1, NRP1, CDC20, PTPRO, CFL1, PRNP, CHCHD10, ABL1, LRRC24, MECP2…	significant		GO_POSITIVE_REGULATION_OF_TRANSCRIPTION_FROM_RNA_POLYMERASE_II_PROMOTER_IN_RESPONSE_TO_STRESS_GO:0036003	0.000676247	0.00945403	0.80205	1.78602	3	23	ATF3, SESN2, HSPA5, ATF4, DDIT3, ATF6, NOTCH1, VEGFA, HIF1A, CEBPB, ATF6B, NFE2L2, TP53, GCN1	significant
GO_DNA_DEPENDENT_DNA_REPLICATION_GO:0006261	0.000239349	0.00376634	0.607956	2.01699	0	148	MCM4, PCNA, GMNN, GINS2, CENPX, RFC3, ORC6, DBF4, RFC2, SSBP1, POLE4, FEN1, BRCA2, RPA2, MCM10, PRIM1, RPA3, THOC1, CDC6, MCM7, RFC4, MCMBP, MCM6, MCM2, ZNF830, FBXO5, ATAD5, CDK2, CCNE2, TIMELESS, RFC1, LIG1, MMS22L, NUCKS1, CDT1, ALYREF, MCM3, CDC45, DONSON, E2F8, BLM, ZGRF1, TONSL, WIZ, CHTF18, POLD3, WDHD1, GINS4, POLE2, POLA1, GINS1, DDX11, POLB, BAZ1A, WRN, POLQ, POLA2, STOML2, TIPIN, POLE3…	significant		GO_SMALL_GTPASE_MEDIATED_SIGNAL_TRANSDUCTION_GO:0007264	0.000124378	0.021498	0.411534	1.52444	0	438	EPHB2, ABCA1, A2M, ARHGDIA, SQSTM1, MAP4K4, ADGRG1, HRAS, ARHGAP35, NOTCH1, SHC2, NUCB1, LRRC59, ARHGEF4, ARHGEF2, DHCR24, RND3, HMOX1, DOCK1, MYO9B, STMN3, HEG1, AKAP13, ITPKB, CELSR1, MAPK11, GDI1, MFN2, CSF1, SLIT2, RFXANK, DAB2IP, DENND4C, DBNL, TRIO, KPNB1, BCR, DNAJA3, MAPKAP1, TP53, CRK, CDC42EP1, RRAGC, ARFGAP1, BCAR3, TRIM28, SIPA1L2, MAPKAPK5, DOCK3, ARFGEF2, SPRY2, FLCN, FAM13B, RASA3,…	significant		GO_ENDODERMAL_CELL_DIFFERENTIATION_GO:0035987	0.000324623	0.00589728	0.721565	1.78348	1	40	MMP14, COL4A2, COL5A1, CTNNB1, COL11A1, SOX2, FN1, MMP2, ITGB5, COL6A1, MMP15, ITGAV, LAMB1, ITGA7, COL5A2	significant
GO_KINETOCHORE_ASSEMBLY_GO:0051382	0.000215983	0.00376634	0.884943	2.00027	0	17	CENPF, CENPK, CENPE, DLGAP5, CENPX, CENPW, CENPN, CENPH, CENPA	significant		GO_METAL_ION_HOMEOSTASIS_GO:0055065	0.000124533	0.021498	0.411432	1.52345	0	435	MT2A, MT1X, MT1E, MT1F, MT1M, ATP6V0D1, MT1G, CALR, GRINA, AP3D1, FTH1, SLC39A7, GRIA1, DDIT3, GNAI2, ATF4, BCAP31, PKD1, ATP1A2, SLC31A1, AGT, LETM1, LRP1, HMOX1, ATP6AP1, ATP13A1, NEO1, XIAP, SLC11A2, FKBP1A, HAP1, SLC30A1, TFRC, ADORA1, ATP13A2, STC2, APP, HIF1A, CHERP, NCS1, HSP90B1, SLC25A23, RMDN3, GOT1, HTT, PICALM, KCTD17, STIM2, RASA3, ATP2B4, SLC12A7, PML, WFS1, PRNP, ABL1, SV2A, EDNRA,…	significant		GO_NEURON_PROJECTION_REGENERATION_GO:0031102	0.000315706	0.00586725	0.690603	1.78059	1	51	TNC, MAP1B, LAMB2, KREMEN1, LRP1, PTPRF, GRN, GAP43, JUN, MAPK8IP3, CTNNA1, MATN2, LRIG2, RGMA, PTEN, ULK1, THY1, DAG1, INPP5F, PTPRS	significant
GO_NEGATIVE_REGULATION_OF_CHROMOSOME_ORGANIZATION_GO:2001251	0.00023855	0.00376634	0.618338	1.99803	0	122	CENPF, TOP2A, PTTG1, CCNB1, ATAD2, MAD2L1, CDC20, NDC80, BUB1, HNRNPA1, TTK, BUB1B, BRCA1, PLK1, DNMT1, TPR, MAD2L2, AURKB, BUB3, ASF1A, KDM1A, MCM2, FBXO5, PARP1, PCID2, TRIP13, UBE2B, SPDL1, ANAPC15, XRCC5, CDK5RAP2, CDT1, XRCC1, ERCC1, SET, SMARCB1, RAD21, PSMG2	significant		GO_REGULATION_OF_AUTOPHAGY_GO:0010506	0.000259909	0.0250786	0.420939	1.52051	1	311	ATP6V0D1, NUPR1, TRIB3, SESN2, HSPB1, DDIT3, EEF1A2, STAT3, PSAP, EIF4G1, USP36, CDC37, WASHC1, SNRNP70, SUPT5H, RAB3GAP2, HMOX1, NAMPT, MLST8, FOXK1, STK11, XBP1, EXOC7, ATP6V0B, TBC1D14, HUWE1, GBA, MFN2, UCHL1, CAPNS1, LARP1, SMG1, PAFAH1B2, PIP4K2B, ATP13A2, TP53, CTTN, HIF1A, RRAGC, HTT, HDAC6, KEAP1, DAPK3, PHF23, ATG13, FLCN, MAPK3, GFAP, RAB5A, OPTN, CTSA, RAB1B, IFT88, ATP6V0A1, ABL1, CP…	significant		GO_GASTRULATION_GO:0007369	0.000139567	0.00460152	0.595192	1.77977	0	157	MMP14, ITGB4, MEGF8, COL4A2, COL5A1, CTNNB1, CRB2, WLS, KDM6B, TENM4, COL11A1, SOX2, ARFRP1, FN1, TXNRD1, SMAD2, VANGL2, FGFR1, ATOH8, MMP2, ITGA2, MYADM, BMPR2, ITGB5, DUSP4, COL6A1, FZD7, GPC3, KIF16B, MMP15, ITGAV, LAMB1, BMP7, TP53, PHLDB1, ITGA7, COL5A2, DVL1, RNF2, ITGB1, PAX2, WNK1, PRKAR1A, EXT2, TBX19, WNT5A, EXOC4, SMAD4, CLASP2, ITGA5, DAG1, POGLUT1, CLASP1, COL12A1, SMAD3, PHLDB2, ETS…	significant
GO_MITOTIC_CELL_CYCLE_CHECKPOINT_GO:0007093	0.000245278	0.00376634	0.595375	1.99376	0	162	CENPF, TOP2A, CCNB1, CDK1, CLSPN, PCNA, GTSE1, ZWINT, MAD2L1, CDC20, HRAS, NDC80, PRMT1, RPL26, BUB1, AURKA, TTK, BUB1B, E2F1, NAE1, BRCA1, RPA2, PLK1, TPR, MAD2L2, MUS81, AURKB, TRIAP1, BUB3, CDC6, ZNF830, CDK2, FANCD2, PCID2, TRIP13, BAX, SPDL1, ANAPC15, KNTC1, DLG1, CDK5RAP2, CDT1, PRKDC, DONSON, MDM4, TAOK3, E2F8, BLM, PSMG2, PML, MSH2, CDC25C, PLAGL1, CNOT3, MAD2L1BP, CASP2, HUS1, XRCC3, CNO…	significant		GO_AXON_DEVELOPMENT_GO:0061564	0.00012364	0.021498	0.408627	1.51704	0	455	EPHB2, TNC, MAP1B, DRAXIN, ARHGDIA, GAP43, PLXNB2, SLIT1, BAIAP2, ARHGAP35, LAMB2, NOTCH1, METRN, PDLIM7, KIF5C, PLXNA2, NRCAM, LRP1, NEO1, GRN, TNFRSF12A, DPYSL5, KREMEN1, PLXNB1, STK11, SEMA3C, NCAM1, PARD3, MEGF8, MACF1, VLDLR, NTNG2, SEMA5B, GDI1, GPC1, UCHL1, B4GALT5, SEMA3B, KIF5A, MAP1A, SLIT2, NOTCH3, DBNL, TRIO, PLXNA1, APBB1, APP, TNFRSF21, MAPK8IP3, CTTN, HDAC6, ADCY1, PICALM, SPTBN2, …	significant		GO_ADENYLATE_CYCLASE_INHIBITING_G_PROTEIN_COUPLED_RECEPTOR_SIGNALING_PATHWAY_GO:0007193	0.000313725	0.00586725	0.681369	1.77695	1	55	PSAP, FLNA, AKAP12, GNAI2, PALM, ADORA1, ADCY6, ADCY2, GNAZ, EDNRA, ADCY1, GNAL	significant
GO_REGULATION_OF_CELLULAR_AMINE_METABOLIC_PROCESS_GO:0033238	0.000463714	0.00497069	0.660694	1.9872	1	75	ODC1, PSMB5, PSMC3, PSMB6, PSMC4, PSMA3, PSMA4, SLC7A11, PSMC2, PARK7, PSMD3, PSMD8, PSMB7, PSMB1, PSMB3, PSMA5, PNKD, PSMD14, PSMA1, PSMC6, PSMA2, ATCAY, PSMD11, PSMD9, PSMA7, PSMB2, PSMC5, PSMD4, PSMB4, PSMF1, PSMD13, PSMC1, PSME2, PSMD12, PSME4, ABAT, NQO1, OAZ2, PSMD6	significant		GO_POSITIVE_REGULATION_OF_NEURON_PROJECTION_DEVELOPMENT_GO:0010976	0.000673673	0.0334196	0.42632	1.50826	4	246	MAP1B, ARHGDIA, PLXNB2, BAIAP2, ARHGAP35, DVL3, METRN, HSPA5, PLXNA2, AGT, LRP1, GRN, TNFRSF12A, PLXNB1, STK11, DLG5, NFE2L2, MEGF8, MDK, MACF1, VLDLR, FGFR1, GDI1, NDRG4, SLIT2, PTK7, DAB2IP, DBNL, PLXNA1, WASHC5, RETREG3, APBB1, FN1, AP2A1, NRP1, KIDINS220, SETX, PLAA, NPTN, ARF1, MARK2, RAPGEF1, CAMK1D, ILK, DBN1, IST1, RAPGEF2, CX3CL1, CUX1, STYXL1, PLXNA3, DLG4, PARP6, KDM1A, KATNB1, LYN, TI…	significant		GO_NEURON_PROJECTION_EXTENSION_GO:1990138	0.000139159	0.00460152	0.594163	1.77693	0	156	MAP1B, DRAXIN, LAMB2, NRCAM, MEGF8, LRP1, MACF1, STK11, CTNNB1, SLIT1, SEMA3C, SEMA3B, SLIT2, VEGFA, CYFIP2, FN1, ABL1, DBNL, GOLGA4, TNFRSF12A, GDI1, SEMA6B, BMPR2, NRP2, CTTN, POSTN, RNF157, FLRT1, NTN1, MAPT, SEMA6D, SEMA5B, NRP1, IFRD1, DVL1, PLXNA1, ALCAM, ITGB1, PLXNA3, ULK2, DDR1, VCL, PLAA, SEMA6A, TIAM1, DNM2, ULK1, WNT5A, RAPH1, RAB21, SEMA4B, CDH4, PLXNA4, ILK, PTPRS, GSK3B, DCLK1, ZFY…	significant
GO_HISTONE_EXCHANGE_GO:0043486	0.000222618	0.00376634	0.728277	1.98693	0	42	NASP, CENPK, CENPM, PTMA, KNL1, CENPX, CENPW, CENPU, NPM1, MIS18BP1, ANP32E, CENPN, CENPH, CENPA, MIS18A, CENPQ, HJURP, RBBP4, RUVBL1, OIP5, VPS72	significant		GO_REGULATION_OF_SMALL_GTPASE_MEDIATED_SIGNAL_TRANSDUCTION_GO:0051056	0.000398301	0.0265848	0.422221	1.50621	2	270	EPHB2, ABCA1, A2M, ARHGDIA, SQSTM1, MAP4K4, ADGRG1, HRAS, ARHGAP35, NOTCH1, LRRC59, ARHGEF4, ARHGEF2, MYO9B, STMN3, HEG1, AKAP13, ITPKB, GDI1, MFN2, CSF1, SLIT2, DAB2IP, DENND4C, TRIO, BCR, MAPKAP1, CRK, ARFGAP1, SIPA1L2, ARFGEF2, SPRY2, FLCN, FAM13B, RASA3, NRP1, DENND1A, ABL1, ARHGAP39, RAPGEF1, RGL2, ARHGAP32, ARHGAP12, ARAP2, TIMP2, MAPRE2, CADM4, IRS2, ARHGAP26, SOS2, SSX2IP, LYN, TIAM1, RAL…	significant		GO_POSITIVE_REGULATION_OF_AXONOGENESIS_GO:0050772	0.000151172	0.00460152	0.642963	1.77436	0	81	MAP1B, PLXNB2, ARHGDIA, MEGF8, LRP1, MACF1, STK11, PLXNB1, SLIT2, VEGFA, FN1, DBNL, GOLGA4, TNFRSF12A, GDI1, BMPR2, PLXNA2, ROBO1, NTN1, MAP6, MAPT, NIN, NRP1, PLXNA1, PLXND1, PLXNA3, SKIL, TRAK1, TIAM1, ROBO2, STK25, CDH4, PLXNA4, ILK	significant
GO_REGULATION_OF_CELL_CYCLE_PHASE_TRANSITION_GO:1901987	0.000283366	0.00386966	0.539192	1.98573	0	419	CENPF, TPX2, CCNB1, CDK1, TUBB, UBE2C, CENPE, DCTN3, CLSPN, DLGAP5, PCNA, GTSE1, PSMB5, EZH2, HMMR, PSMC3, MAD2L1, APEX1, DYNLL1, CDC20, PSMB6, NDC80, ANAPC11, PRMT1, PSMC4, CDK4, RPL26, BUB1, NPM1, PSMA3, DBF4, PSMA4, KIF14, CHEK1, CDCA5, PSMC2, AURKA, CDK2AP2, NEK2, TTK, BUB1B, E2F1, RDX, NAE1, CEP290, BRCA1, RPA2, PLK1, PSMD3, PSMD8, PSMB7, PSMB1, TPR, TUBB4B, MAD2L2, DTL, AURKB, PSMB3, TRIAP1…	significant		GO_RAS_PROTEIN_SIGNAL_TRANSDUCTION_GO:0007265	0.000653509	0.0328635	0.41563	1.496	4	298	EPHB2, ABCA1, ARHGDIA, SQSTM1, MAP4K4, ADGRG1, HRAS, ARHGAP35, NOTCH1, SHC2, LRRC59, ARHGEF2, DHCR24, MYO9B, STMN3, HEG1, AKAP13, ITPKB, CELSR1, MAPK11, GDI1, MFN2, CSF1, RFXANK, DAB2IP, DENND4C, DBNL, KPNB1, BCR, MAPKAP1, TP53, CRK, CDC42EP1, ARFGAP1, TRIM28, MAPKAPK5, ARFGEF2, SPRY2, FLCN, RASA3, ROCK2, NRP1, VANGL2, CFL1, DENND1A, ABL1, COL1A2, NISCH, RAB12, RAB39B, RAPGEF1, CDC42EP4, RGL2, RA…	significant		GO_PROTEOGLYCAN_METABOLIC_PROCESS_GO:0006029	0.000150512	0.00460152	0.639908	1.7726	0	83	CHPF, SPOCK2, CHST3, CTNNB1, COL11A1, NCAN, CHST10, EXTL3, B3GALT6, VANGL2, HEXA, BMPR2, HS6ST1, FAM20B, BCAN, GPC1, B3GAT1, CANT1, NDST1, VCAN, HS2ST1, CHSY1, BGN, BMPR1B, PPARD, EXT2, B3GAT3, SLC35D1, XYLT2, HS6ST2, GAL3ST3, SULF2	significant
GO_MEIOTIC_CELL_CYCLE_GO:0051321	0.000253293	0.00376634	0.582741	1.98345	0	194	TOP2A, PTTG1, ASPM, CKS2, SMC4, NUF2, SMC2, SGO2, UBB, CENPX, CDC20, SMC1A, MND1, BUB1, SGO1, AURKA, SMC3, NEK2, MNS1, TTK, BUB1B, BRCA2, PLK1, NCAPH, MUS81, NPPC, BUB3, PSMC3IP, PPP2CA, NCAPH2, FBXO5, CDK2, FANCD2, CCNE2, BRIP1, TRIP13, FANCA, CDC25B, YTHDC2, PKMYT1, UBE2B, MSH6, TUBG1, KIF18A, MASTL, ERCC1, MLH1, RAD51C, RAD21, NCAPD2, CDC25C, RMI1, NCAPD3, RAD54L, REC8, METTL3, FZR1, EXO1, NDC…	significant		GO_CELL_SUBSTRATE_ADHESION_GO:0031589	0.00039267	0.0265848	0.414951	1.49299	2	297	FLNA, CALR, MAP4K4, SPOCK2, MMP14, LAMB2, PKD1, NOTCH1, LRP1, WASHC2C, TNFRSF12A, DOCK1, NEDD9, ADAM15, TBCD, ACTN1, P4HB, MDK, CTNNB1, MACF1, NTNG2, CSF1, TSTA3, ITGA7, BCR, STK4, CRK, CTTN, ITGB4, LAMC1, LAMB1, DAPK3, ZYX, MYADM, JAG1, FN1, ATRN, ITGB5, ROCK2, PPFIA1, SRCIN1, NRP1, PTPRO, CLASP2, FZD7, ABL1, PPARD, ACTN4, AXL, TSC1, RCC2, SERPINE1, ILK, TMEM8B, CX3CL1, SLK, RSU1, PRKCE, FBLN1, …	significant		GO_ODONTOGENESIS_OF_DENTIN_CONTAINING_TOOTH_GO:0042475	0.000308356	0.00586725	0.658267	1.77209	1	69	TNC, ANKRD11, BSG, CTNNB1, HTRA1, CSF1, LRP4, PPARA, CA2, BMP7, CTNNA1, FAM20C, SERPINE1, RSPO2, STIM1, SMO, NFIC, ITGA6, MSX1, ROGDI	significant
GO_DNA_REPLICATION_INDEPENDENT_NUCLEOSOME_ORGANIZATION_GO:0034724	0.000219877	0.00376634	0.739173	1.98139	0	38	NASP, CENPK, CENPM, KNL1, CENPX, CENPW, CENPU, NPM1, MIS18BP1, HAT1, CENPN, CENPH, CENPA, ASF1A, MIS18A, CENPQ, HJURP, ASF1B, RBBP4, RUVBL1, OIP5, UBN1, CENPC, CENPI	significant		GO_POSITIVE_REGULATION_OF_CELL_DEVELOPMENT_GO:0010720	0.000247127	0.0250786	0.4021	1.49228	1	450	EPHB2, MAP1B, FLNA, CALR, ARHGDIA, PLXNB2, BAIAP2, EIF4G1, ARHGAP35, DVL3, NOTCH1, METRN, NSMF, ARHGEF2, HSPA5, PLXNA2, NRCAM, AGT, LRP1, ATP6AP1, GRN, TNFRSF12A, DOCK1, PLXNB1, NEDD9, STK11, SEMA3C, P4HB, DLG5, NFE2L2, MEGF8, MDK, CTNNB1, MACF1, VLDLR, FGFR1, GDI1, NDRG4, CSF1, SLIT2, SPEN, PTK7, DAB2IP, HAP1, DBNL, PLXNA1, ZEB1, WASHC5, RETREG3, APBB1, CRK, HIF1A, ETV5, TCF3, HDAC2, CSNK1E, TEN…	significant		GO_REGULATION_OF_EXTENT_OF_CELL_GROWTH_GO:0061387	0.000146284	0.00460152	0.619601	1.767	0	103	MAP1B, DRAXIN, NRCAM, MEGF8, LRP1, MACF1, SEMA3C, SEMA3B, VEGFA, FN1, ABL1, DBNL, GOLGA4, TNFRSF12A, GDI1, SEMA6B, BMPR2, CTTN, NTN1, MAPT, SEMA6D, SEMA5B, NRP1, IFRD1, PLXNA3, ULK2, SEMA6A, DNM2, WNT5A, RAB21, SEMA4B, CDH4, PLXNA4, ILK, PTPRS, GSK3B, ZFYVE27, KIAA0319, LIMK1, ARHGAP4, CDKL5, SEMA3D, NKX6-1, SRF, IST1, ADNP, DBN1, SPART	significant
GO_MITOCHONDRIAL_TRANSLATIONAL_TERMINATION_GO:0070126	0.000233536	0.00376634	0.642128	1.97935	0	88	CHCHD1, MRPS18C, MRPL51, MRPS21, MRPL33, MRPS6, MRPL3, MRPL41, MRPL47, MRPS11, MRPL14, MRPL46, MRPL13, MRPL18, MRPL11, MRPL36, MRPL20, AURKAIP1, MRPL40, GADD45GIP1, MRPS26, MRPL57, MRPL55, MRPS35, MRPL22, MRPL9, MRPL32, MRPL50, MRPS22, MRPL37, OXA1L, MRPS12, MRPL58, MRPL23, PTCD3, MRPL15, MRPL43, MRPS18B, MRPL27, MRPL34, MRPS34, MRPS33, MRRF, MRPS17, MRPS30, MRPS15, MRPL35, MRPL1, DAP3, MRPL53, M…	significant		GO_REGULATION_OF_MICROTUBULE_BASED_PROCESS_GO:0032886	0.00110558	0.047193	0.427279	1.49192	7	212	MAP1B, CLIP1, DYNC1H1, ATF5, CDK5RAP2, PKD1, ARHGEF2, APC2, CHMP1A, STK11, FKBP4, DCTN1, TBCD, CDK2AP2, PSRC1, STMN3, CTNNB1, MACF1, HDGFL3, FBXW5, MAP1A, HAP1, ATAT1, TRIM37, TPX2, HDAC6, LAMP1, SENP6, ROCK2, PHLDB1, CNIH2, CLASP2, ABL1, UBXN2B, MECP2, FSD1, CHMP4B, MARK2, CCDC40, CAMSAP1, CKAP5, MAPRE2, CEP250, AKAP9, KATNB1, NIN, MAPK15	significant		GO_AMINOGLYCAN_BIOSYNTHETIC_PROCESS_GO:0006023	0.000146284	0.00460152	0.619303	1.76615	0	103	CHPF, CHST3, B4GAT1, NCAN, AGRN, B3GALT6, B4GALT5, HEXA, ST3GAL2, HS6ST1, GPC3, B4GALT3, BCAN, GPC1, HS3ST1, ST3GAL3, HSPG2, SDC3, NDST1, VCAN, HS2ST1, CHSY1, SDC4, GPC6, AP2A1, BGN, CEMIP, SDC2, GPC4, EXT2, B3GAT3, SLC35D1, XYLT2, HS6ST2, CLTC	significant
GO_POSTREPLICATION_REPAIR_GO:0006301	0.000224316	0.00376634	0.694755	1.97028	0	52	PCLAF, ISG15, PCNA, UBB, RFC3, RFC2, RPS27A, UFD1, UBE2N, BRCA1, RPA2, UBE2A, MAD2L2, RPA3, DTL, RFC4, UBA52, FAAP20, RFC1, UBE2B, UBE2V2, POLD3, MSH2, RAD18, POLE2, RCHY1	significant		GO_REGULATION_OF_CELL_MORPHOGENESIS_GO:0022604	0.000124719	0.021498	0.402373	1.48942	0	436	EPHB2, MAP1B, DRAXIN, FLNA, CALR, ARHGDIA, KIF1A, PLXNB2, BAIAP2, ARHGAP35, DVL3, METRN, NSMF, PLXNA2, NRCAM, LRP1, RND3, WASHC2C, TNFRSF12A, DOCK1, PLXNB1, NEDD9, STK11, SEMA3C, P4HB, MEGF8, MDK, MACF1, NTNG2, SEMA5B, GDI1, MYH9, SEMA3B, ZRANB1, SLIT2, ITGA7, DBNL, PLXNA1, CRK, PALM, PQBP1, MYO10, CTTN, CDC42EP1, UBE3A, DAPK3, MYADM, MYH10, ICAM1, FN1, CORO1B, SRCIN1, NRP1, WDR1, PTPRO, CFL1, SE…	significant		GO_REGULATION_OF_NEURON_MIGRATION_GO:2001222	0.000321492	0.00589728	0.703881	1.76382	1	43	FLNA, PLXNB2, COL3A1, ADGRG1, STAT3, ERBB4, NSMF, ARHGEF2, DAB2IP, NTNG2, CX3CL1, NIPBL, LRIG2, SRGAP2C, ZNF609, FBXO31, RAPGEF2, MDK, PLAA, SEMA6A	significant
GO_NEGATIVE_REGULATION_OF_CELL_CYCLE_PHASE_TRANSITION_GO:1901988	0.000257202	0.00376634	0.565674	1.9701	0	230	CENPF, CCNB1, CDK1, CLSPN, PCNA, GTSE1, PSMB5, EZH2, PSMC3, MAD2L1, CDC20, PSMB6, NDC80, PRMT1, PSMC4, CDK4, RPL26, BUB1, PSMA3, PSMA4, CHEK1, PSMC2, AURKA, CDK2AP2, TTK, BUB1B, E2F1, NAE1, BRCA1, RPA2, PLK1, PSMD3, PSMD8, PSMB7, PSMB1, TPR, MAD2L2, DTL, AURKB, PSMB3, TRIAP1, BUB3, CDC6, CDKN2D, CDKN2C, PSMA5, RBX1, PSMD14, PSMA1, PSMC6, ZNF830, FBXO5, PSMA2, CDK2, PCID2, TRIP13, PSMD11, BAX, SPD…	significant		GO_REGULATION_OF_TRANS_SYNAPTIC_SIGNALING_GO:0099177	0.000127437	0.021498	0.40674	1.48867	0	372	EPHB2, SLC7A11, MAP1B, SQSTM1, GRIA1, BAIAP2, GNAI2, ATF4, HRAS, STAT3, NSMF, ATP1A2, AGT, SLC1A3, SH3GL1, SORCS2, NTNG2, VPS18, STX4, MAP1A, DLGAP4, HAP1, SLC30A1, NAPA, BCR, ADORA1, APP, RIMS3, AKAP12, NCS1, DGKZ, ADCY1, PPFIA3, GRID2, RAB5A, CNIH2, SYP, RNF216, CDC20, NPTXR, PRNP, ABL1, YTHDF1, MECP2, NISCH, NPTN, ARF1, DBN1, STXBP1, HRH1, CACNG4, RAPGEF2, CX3CL1, PRKCE, ATP2A2, CDH2, LAMA2, G…	significant		GO_COLLAGEN_FIBRIL_ORGANIZATION_GO:0030199	0.000316006	0.00586725	0.687923	1.76343	1	49	AEBP1, COL1A2, COL3A1, COL1A1, P3H4, DDR2, COL5A1, COL11A1, SERPINH1, PLOD3, ADAMTS3, COLGALT1, TGFB2, PXDN, COL5A2, LOX, ANXA2	significant
GO_CELL_CYCLE_CHECKPOINT_GO:0000075	0.000251953	0.00376634	0.569455	1.96454	0	211	CENPF, TOP2A, CCNB1, CDK1, CLSPN, PCNA, GTSE1, ZWINT, MAD2L1, CDC20, HRAS, NDC80, PRMT1, RPL26, BUB1, CHEK1, AURKA, TTK, BUB1B, E2F1, NAE1, BRCA1, RPA2, PLK1, TPR, MAD2L2, MUS81, DTL, THOC1, AURKB, TRIAP1, BUB3, CDC6, ZNF830, CDK2, FANCD2, SOX11, PCID2, BRIP1, TRIP13, BAX, TIMELESS, SPDL1, ANAPC15, KNTC1, DLG1, CDK5RAP2, CDT1, CDC45, PRKDC, DONSON, MDM4, TAOK3, E2F8, BLM, WDR76, PSMG2, RNASEH2B, …	significant		GO_CELLULAR_ION_HOMEOSTASIS_GO:0006873	0.000247066	0.0250786	0.39959	1.48446	1	459	MT2A, MT1X, MT1E, MT1F, MT1M, ATP6V0D1, MT1G, CALR, GRINA, AP3D1, FTH1, SLC39A7, GRIA1, DDIT3, ATF4, BCAP31, SLC4A2, PKD1, ATP1A2, SLC31A1, AGT, LETM1, LRP1, HMOX1, ATP6AP1, ATP13A1, GRN, MAFG, ATP6V0B, SLC11A2, FKBP1A, HAP1, SLC30A1, TFRC, ADORA1, ATP13A2, STC2, APP, HIF1A, CHERP, ROGDI, NCS1, HSP90B1, SLC25A23, RMDN3, GOT1, HTT, UBE3A, KCTD17, MAPK3, STIM2, RASA3, ATP2B4, PML, WFS1, PRNP, ATP6V…	significant		GO_DEVELOPMENTAL_CELL_GROWTH_GO:0048588	0.000134012	0.00460152	0.573233	1.76317	0	205	MAP1B, DRAXIN, LAMB2, APP, NRCAM, MEGF8, LRP1, MACF1, STK11, CTNNB1, SLIT1, G6PD, SEMA3C, SEMA3B, SLIT2, VEGFA, CYFIP2, KMT2D, AGT, FN1, ABL1, DBNL, GOLGA4, TNFRSF12A, GDI1, SEMA6B, BMPR2, AKAP13, NRP2, PPARA, CTTN, PDLIM5, POSTN, RNF157, FLRT1, NTN1, MAPT, SEMA6D, SEMA5B, NIN, AKAP6, NRP1, IFRD1, SIRT6, DVL1, PRMT2, PLXNA1, ALCAM, ITGB1, PLXNA3, ULK2, DDR1, COBL, VCL, CTDP1, PLAA, SEMA6A, TIAM1,…	significant
GO_INTERSTRAND_CROSS_LINK_REPAIR_GO:0036297	0.000222767	0.00376634	0.696163	1.96271	0	50	UBE2T, UBB, RAD51AP1, CENPX, USP1, FANCI, RPS27A, RPA2, MUS81, RPA3, MCM8, DCLRE1C, FANCL, FANCD2, UBA52, FANCA, XPA, FAAP20, NUCKS1, MSH6, ERCC1, FANCG, FAN1, XRCC3	significant		GO_PHOSPHOLIPID_METABOLIC_PROCESS_GO:0006644	0.000896861	0.0396672	0.403089	1.4695	6	354	PLPPR3, MVD, WASHC1, ACSL3, GPAA1, PCYT2, SLC44A2, PTDSS2, VAC14, PIGQ, DGKD, PIGX, ITPKB, SOCS7, PTPN13, PI4KA, DAB2IP, SMPD1, IP6K1, ARF3, FADS1, SMG1, CLN8, PIP4K2B, INPP4A, PLPPR2, PIGU, MBOAT7, AGPAT3, SBF1, PMVK, DGKZ, SERINC2, PNPLA6, ISYNA1, INPPL1, PIGT, LPCAT1, PGAP1, DPM2, PIGG, RAB5A, ABCA2, PPARD, MTMR14, PLAA, PITPNM1, MECP2, FAM126A, ARF1, SPHK2, DOLK, PCYT1A, SLC27A1, PLCG1, ITPKC…	significant		GO_LEUKOCYTE_ACTIVATION_INVOLVED_IN_INFLAMMATORY_RESPONSE_GO:0002269	0.000830565	0.0107973	0.751131	1.76224	4	30	APP, SYT11, GRN, NAMPT, SPHK1, CLU, JUN, CX3CL1, MAPT	significant
GO_DNA_STRAND_ELONGATION_GO:0022616	0.000221828	0.00376634	0.795897	1.95068	0	25	MCM4, PCNA, GINS2, RFC3, MCM7, RFC4, LIG1, NUCKS1, MCM3, POLD3, GINS4, POLA1, GINS1	significant		GO_POSITIVE_REGULATION_OF_CELL_PROJECTION_ORGANIZATION_GO:0031346	0.000645995	0.0328635	0.405071	1.46939	4	334	MAP1B, ARHGDIA, PLXNB2, BAIAP2, HRAS, ARHGAP35, WASHC1, DVL3, METRN, HSPA5, AKIRIN1, PLXNA2, AGT, LRP1, GRN, TNFRSF12A, PLXNB1, STK11, DLG5, NFE2L2, MEGF8, MDK, MACF1, VLDLR, FGFR1, GDI1, NDRG4, ATMIN, SLIT2, PTK7, DAB2IP, HAP1, PFN1, DBNL, PLXNA1, WASHC5, RETREG3, APBB1, PALM, CDC42EP1, ACTR3, HTT, KCTD17, FN1, CORO1B, AP2A1, NRP1, KIDINS220, SETX, PLAA, NPTN, ARF1, MARK2, RAPGEF1, CAMK1D, CDC42…	significant		GO_AMINO_ACID_TRANSMEMBRANE_TRANSPORT_GO:0003333	0.000308356	0.00586725	0.65444	1.76179	1	69	SLC7A5, ATP1A2, SLC7A11, SLC38A10, SLC38A1, PRAF2, SLC1A5, SLC7A1, AGT, SLC1A3, SLC43A2, PSEN1, SLC3A2, LRRC8A, SLC1A4, PDPN, SLC1A2, SLC38A7, ITGB1	significant
GO_SPLICEOSOMAL_SNRNP_ASSEMBLY_GO:0000387	0.000220946	0.00376634	0.723899	1.94952	0	39	SNRPG, SNRPD1, SNRPF, SNRPE, SRSF10, SNRPB, LSM4, SNRPD3, SNRPD2, SNRPC, CD2BP2, CLNS1A, PRPF31, LSM2, WDR77, PRPF3, DDX20, SRSF12, COIL, GEMIN2	significant		GO_PROCESS_UTILIZING_AUTOPHAGIC_MECHANISM_GO:0061919	0.000245489	0.0250786	0.392634	1.46219	1	477	ATP6V0D1, SQSTM1, NUPR1, TRIB3, SESN2, GABARAP, HSPB1, DYNLL2, DDIT3, EEF1A2, STAT3, PSAP, EIF4G1, USP36, CDC37, WASHC1, SNRNP70, SUPT5H, RAB3GAP2, HMOX1, NAMPT, MLST8, TOMM22, FOXK1, STK11, XBP1, EXOC7, MAP1LC3B, ATP6V0B, TBC1D14, HUWE1, VPS18, GBA, MFN2, UCHL1, AUP1, HAP1, CAPNS1, HGS, LARP1, SMG1, PAFAH1B2, STUB1, PIP4K2B, RETREG3, ATP13A2, TP53, TECPR1, CTTN, ITGB4, HIF1A, RRAGC, HTT, TOLLIP,…	significant		GO_REGULATION_OF_CELL_MORPHOGENESIS_GO:0022604	0.000119432	0.00460152	0.540007	1.75914	0	450	MAP1B, KIF1A, FLNA, PLXNB2, DRAXIN, ARHGDIA, CALR, EPHB2, NRCAM, MEGF8, ARHGAP35, LRP1, DVL3, MACF1, CD44, STK11, BAIAP2, PLXNB1, NSMF, SEMA3C, SEMA3B, NEDD9, MYH9, SLIT2, VEGFA, ZRANB1, PALM, DOCK1, EZR, DAPK3, ACTN4, CRK, FN1, SIPA1L1, WASHC2C, P4HB, SPARC, ABL1, CDC42EP1, DBNL, GOLGA4, TNFRSF12A, GDI1, FBLN1, SEMA6B, CDC42EP4, MYADM, BMPR2, PSEN1, TNIK, SLC9A3R1, CDH2, PLXNA2, ICAM1, LRP4, ADA…	significant
GO_RIBOSOMAL_LARGE_SUBUNIT_BIOGENESIS_GO:0042273	0.000458085	0.00497069	0.651913	1.94148	1	70	RPL23A, RPL26, NPM1, RPLP0, RPL7A, MRTO4, NIFK, RPL26L1, RPL10A, MRPL11, MRPL20, EBNA1BP2, ZNHIT3, NHP2, SNU13, BRIX1, RPL24, RPF2, NOL9, RPL5, NSA2, DHX30, RPL14, NIP7, FTSJ3, RPL35A, RPL38, NOP16, RPL10, EIF6, MALSU1, FASTKD2, MRPL1, RPL12	significant		GO_POSITIVE_REGULATION_OF_NERVOUS_SYSTEM_DEVELOPMENT_GO:0051962	0.000371655	0.0257424	0.39323	1.45844	2	445	EPHB2, MAP1B, FLNA, ARHGDIA, PLXNB2, BAIAP2, EIF4G1, ARHGAP35, DVL3, NOTCH1, METRN, NSMF, ARHGEF2, HSPA5, PLXNA2, NRCAM, AGT, LRP1, GRN, TNFRSF12A, LRRC4B, PLXNB1, STK11, PARD3, DLG5, NFE2L2, MEGF8, MDK, CTNNB1, MACF1, VLDLR, ADGRB2, FGFR1, GDI1, NDRG4, CSF1, SLIT2, SPEN, PTK7, DAB2IP, HAP1, DBNL, PLXNA1, ZEB1, WASHC5, RETREG3, APBB1, HIF1A, ETV5, TCF3, HDAC2, CSNK1E, TENM4, FN1, TCF12, AP2A1, GR…	significant		GO_ENDOCYTOSIS_GO:0006897	0.000118765	0.00460152	0.538535	1.75813	0	465	ABCA1, HYOU1, APP, CALR, LGALS3BP, LRP1, CANX, MRC2, SYT11, EPN1, CSNK1G1, GRIA1, CD151, SORT1, HIP1, AP2A2, SPHK1, MAPK3, IGF2R, LRP10, RAB7A, CLU, TOM1, MYH9, VEGFA, KIAA1109, PDLIM7, DOCK1, EZR, HSP90B1, EHD1, ACTN4, ATP9A, GRK2, SPARC, ABL1, DGKD, SCARB2, GSN, DBNL, GAK, PICALM, RUFY1, ITGA2, INPPL1, MAPKAPK2, ARFGAP1, LRP4, GPR107, VLDLR, MEGF10, UBE3A, ANKRD13D, RAB5A, ATAD1, AAK1, BCL2L1, …	significant
GO_NEGATIVE_REGULATION_OF_MITOTIC_CELL_CYCLE_GO:0045930	0.000269179	0.00378601	0.543338	1.93912	0	298	CENPF, TOP2A, PTTG1, CCNB1, CDK1, CLSPN, PCNA, GTSE1, PSMB5, ZWINT, EZH2, PSMC3, MAD2L1, CDC20, HRAS, PSMB6, NDC80, PRMT1, PSMC4, CDK4, RPL26, BUB1, PSMA3, PSMA4, CHEK1, PSMC2, AURKA, CDK2AP2, TTK, BUB1B, E2F1, NAE1, BRCA1, RPA2, PLK1, PSMD3, PSMD8, PSMB7, PSMB1, TPR, MAD2L2, MUS81, AURKB, PSMB3, TRIAP1, BUB3, CDC6, CDKN2D, CDKN2C, PSMA5, RBX1, PSMD14, PSMA1, PSMC6, ZNF830, FBXO5, PSMA2, CDK2, AU…	significant		GO_ENDOCYTOSIS_GO:0006897	0.00074331	0.0363826	0.386415	1.43316	5	445	ABCA1, CALR, HYOU1, GRIA1, EPN1, CSNK1G1, HIP1, CLTA, IGF2R, HRAS, SPHK1, PDLIM7, AAK1, GAK, AP2A2, LRP1, DOCK1, SORT1, SH3GL1, EHD1, DGKD, GPC3, VLDLR, BCL2L1, TOM1, MYH9, ANKRD13D, GRK2, LRP3, DBNL, TFRC, LGALS3BP, KIAA1109, GSN, APP, CTTN, HSP90B1, ARFGAP1, CD151, AP1S1, SCRIB, UBE3A, CSNK1E, MAPKAPK2, PICALM, INPPL1, CANX, MAPK3, MRC2, LRP10, AP2A1, RAB5A, SYP, ABCA2, MEGF10, DENND1A, GPR107,…	significant		GO_AXON_DEVELOPMENT_GO:0061564	0.000118231	0.00460152	0.536995	1.75627	0	482	TNC, MAP1B, PLXNB2, DRAXIN, LAMB2, KREMEN1, APP, ARHGDIA, EPHB2, NRCAM, MEGF8, ARHGAP35, LRP1, BSG, SPTBN1, MACF1, PTPRF, TNFRSF21, KIF5C, STK11, BAIAP2, SLIT1, GRN, PLXNB1, SEMA3C, MAPK3, NOTCH1, SEMA3B, SLIT2, GAP43, VEGFA, PDLIM7, DPYSL5, EZR, MAP1A, PARD3, IRS2, SPTBN2, APBB1, FN1, CHL1, NEO1, SIPA1L1, PALLD, PLCG1, ABL1, JUN, DBNL, GOLGA4, TNFRSF12A, VANGL2, PICALM, UNC5B, B4GALT5, MAPK8IP3,…	significant
GO_SPINDLE_ASSEMBLY_GO:0051225	0.000236967	0.00376634	0.609071	1.93837	0	109	TPX2, BIRC5, TUBB, ASPM, KIF11, CDC20, SMC1A, CENPW, KIF4A, KIF23, AURKA, RACGAP1, SMC3, NEK2, SAC3D1, PLK1, PRC1, TPR, AURKB, MYBL2, GPSM2, BCCIP, RAB11A, GOLGA8B, KIFC1, FBXO5, CHMP4B, SPAG5, HAUS1, STAG1, MLH1, GOLGA8A, RPS3, HDAC3, AAAS, HAUS8, HSPA1A, MAPRE2, CLASP2	significant		GO_REGULATION_OF_CYTOSKELETON_ORGANIZATION_GO:0051493	0.00110484	0.047193	0.375694	1.39849	8	471	MAP1B, COTL1, FLNA, ARHGDIA, NES, CLIP1, DYNC1H1, BAIAP2, ATF5, HRAS, CDK5RAP2, ARHGAP35, WASHC1, PKD1, ARHGEF2, APC2, CHMP1A, LRP1, RND3, WASHC2C, MLST8, PLXNB1, FKBP4, DCTN1, TBCD, CDK2AP2, PSRC1, STMN3, MDK, CTNNB1, AKAP13, CELSR1, HDGFL3, FBXW5, MAP1A, SLIT2, CYFIP2, PFN1, ATAT1, DBNL, WASHC5, CRK, GSN, TRIM37, CTTN, CDC42EP1, ACTR3, TPX2, HDAC6, DAPK3, MYADM, SPTBN2, ICAM1, VASP, ARPC4, MAPK…	significant		GO_FORMATION_OF_PRIMARY_GERM_LAYER_GO:0001704	0.000146349	0.00460152	0.614621	1.7541	0	104	MMP14, ITGB4, COL4A2, COL5A1, CTNNB1, CRB2, WLS, KDM6B, COL11A1, SOX2, FN1, TXNRD1, SMAD2, FGFR1, ATOH8, MMP2, ITGA2, BMPR2, ITGB5, DUSP4, COL6A1, FZD7, KIF16B, MMP15, ITGAV, LAMB1, BMP7, ITGA7, COL5A2, ITGB1, PAX2, PRKAR1A, EXT2, TBX19, WNT5A, EXOC4	significant
GO_NEGATIVE_REGULATION_OF_CELL_CYCLE_PROCESS_GO:0010948	0.000269179	0.00378601	0.540045	1.93384	0	308	CENPF, PTTG1, CCNB1, CDK1, RRM2, CLSPN, PCNA, GTSE1, PSMB5, EZH2, PSMC3, MAD2L1, CDC20, PSMB6, NDC80, PRMT1, PSMC4, CDK4, RPL26, BUB1, NPM1, PSMA3, PSMA4, CHEK1, EPC1, PSMC2, AURKA, CDK2AP2, HMGN5, NEK2, TTK, BUB1B, E2F1, NAE1, BRCA1, RPA2, PLK1, PSMD3, PSMD8, PSMB7, PSMB1, TPR, MAD2L2, CBX3, DTL, AURKB, PSMB3, TRIAP1, YAF2, BUB3, CDC6, CDKN2D, CDKN2C, PSMA5, RBX1, PSMD14, PSMA1, PSMC6, ZNF830, F…	significant		GO_RESPONSE_TO_OXYGEN_LEVELS_GO:0070482	0.00088968	0.0396672	-0.353072	-1.40883	1	336	BNIP3, FAM162A, CRYAB, LDHA, BNIP3L, PGK1, S100B, ENO1, EGLN3, AK4, ZFP36L1, HILPDA, CST3, MALAT1, RBPJ, EGR1, SLC2A1, HK2, ELOC, VEGFA, PDK1, EGLN1, ATP1B1, RORA, PLOD2, ADM, NDRG1, VEGFB, PSMB1, ABAT, CHCHD2, ACAA2, CUL2, PKM, RBX1, RPS27A, COL1A1, STOX1, ERO1A, PSMB4, PSMD6, PSMA5, CAT, PSMA7, SCFD1, HIGD1A, TMBIM6, THBS1, AQP1, TWIST1, UBA52, OPA1, PSME2, DDAH1, CA9, FUNDC1, ALKBH5, PSMB8, NO…	significant		GO_PROTEOGLYCAN_BIOSYNTHETIC_PROCESS_GO:0030166	0.000311333	0.00586725	0.662359	1.75392	1	62	CHPF, CHST3, CTNNB1, NCAN, CHST10, EXTL3, B3GALT6, VANGL2, BMPR2, HS6ST1, FAM20B, BCAN, B3GAT1, CANT1, NDST1, VCAN, HS2ST1, CHSY1, BGN, BMPR1B, EXT2, B3GAT3, SLC35D1, XYLT2, HS6ST2, GAL3ST3	significant
GO_NEGATIVE_REGULATION_OF_CELL_CYCLE_G2_M_PHASE_TRANSITION_GO:1902750	0.000233754	0.00376634	0.61514	1.92608	0	98	CDK1, CLSPN, PSMB5, PSMC3, PSMB6, PSMC4, PSMA3, PSMA4, CHEK1, PSMC2, AURKA, NAE1, BRCA1, PLK1, PSMD3, PSMD8, PSMB7, PSMB1, DTL, AURKB, PSMB3, CDC6, PSMA5, RBX1, PSMD14, PSMA1, PSMC6, ZNF830, PSMA2, PSMD11, PSMD9, PSMA7, PSMB2, DONSON, PSMC5, PSMD4, TAOK3, BLM, RAD21, PSMB4, PSMF1, BRCC3, MIIP, FZR1, HUS1, PSMD13, SKP1, PSMC1, UIMC1, PSME2, BABAM1	significant		GO_RIBOSE_PHOSPHATE_METABOLIC_PROCESS_GO:0019693	0.000456204	0.0281192	-0.354523	-1.42205	0	359	LDHA, TPI1, PGK1, GPI, ALDOC, ENO1, AK4, ATP5MF, HSD17B12, ATP5MC2, MPC1, HINT1, ATP5F1C, HK2, GAPDH, ENO2, PDK1, ZBTB20, COX5B, TMSB4X, DBI, NME3, RORA, PGAM1, ATP5MC1, IGF1, NUP54, MPC2, NME7, ACAT1, ACOT13, ATP5MG, PKM, GMPS, ATP5PB, PGAM2, GUCY1A2, HSD17B4, SUCLA2, ATP5PO, GMPR2, ATP5F1A, BPGM, SLC4A4, CROT, ATP5ME, CMPK1, RHOQ, ATP5MC3, PFKFB4, ATIC, PDE7A, ADCY8, OPA1, OGT, PAICS, ATP5F1E, …	significant		GO_POSITIVE_REGULATION_OF_TUMOR_NECROSIS_FACTOR_BIOSYNTHETIC_PROCESS_GO:0042535	0.000171792	0.00462726	0.852983	1.75375	0	16	APP, AKAP12, STAT3, HSPB1, PSEN1, MAPKAPK2	significant
GO_CRISTAE_FORMATION_GO:0042407	0.000441014	0.00492447	0.738538	1.92478	1	33	ATP5PF, ATP5PO, ATP5MC3, ATP5MG, ATP5F1C, ATP5PD, CHCHD3, ATP5MC1, ATP5PB, ATP5MF, SPG7, ATP5MC2, MT-ATP6, ATP5F1E, TAZ, CHCHD6	significant		GO_PURINE_CONTAINING_COMPOUND_METABOLIC_PROCESS_GO:0072521	0.000468604	0.0281192	-0.368626	-1.48677	0	381	LDHA, TPI1, PGK1, GPI, ALDOC, ENO1, AK4, ATP5MF, HSD17B12, ATP5MC2, MPC1, HINT1, ATP5F1C, HK2, GAPDH, ENO2, PDK1, ZBTB20, COX5B, TMSB4X, DBI, NME3, RORA, PGAM1, ATP5MC1, IGF1, NUP54, MPC2, NME7, ACAT1, ACOT13, ATP5MG, PKM, GMPS, ATP5PB, PGAM2, GUCY1A2, HSD17B4, ADAL, SUCLA2, ATP5PO, GMPR2, ATP5F1A, BPGM, SLC4A4, CROT, SLC16A9, ATP5ME, CMPK1, RHOQ, ATP5MC3, PFKFB4, ATIC, PDE7A, ADCY8, OPA1, OGT, P…	significant		GO_CELLULAR_RESPONSE_TO_ACID_CHEMICAL_GO:0071229	0.000462535	0.00740056	0.651419	1.75366	2	69	COL1A2, COL3A1, COL4A1, SESN2, COL1A1, GCLM, BAIAP2, NSMF, DNMT3A, VEGFA, XBP1, IPO5, CEBPB, CAPN2, MMP2, CYBA, COL6A1, BCL2L1, ASS1, RRAGC, COL5A2, FYN	significant
GO_DNA_LIGATION_GO:0006266	0.000431965	0.00489301	0.851052	1.92366	1	17	TOP2A, HMGB2, HMGB1, PAXX, XRCC6, LIG1, XRCC1	significant		GO_GENERATION_OF_PRECURSOR_METABOLITES_AND_ENERGY_GO:0006091	0.000521105	0.0285519	-0.384635	-1.57835	0	456	BNIP3, LDHA, TPI1, PGK1, UQCR10, GPI, ALDOC, ENO1, CALM1, NDUFA4, AK4, ATP5MF, GNAS, ATP5MC2, NDUFB3, ATP5F1C, HK2, COX6C, GAPDH, ENO2, ZBTB20, BDH2, NDUFS5, UQCRH, COX5B, NDUFB2, NDUFB8, NDUFA6, NDUFC1, COX7B, ATP5IF1, NDUFA2, COX7C, PGAM1, ATP5MC1, NDUFA5, NIPSNAP2, NNT, PPIF, COX7A2, IGF1, NUP54, SLC25A4, NDUFA1, UQCRB, NDUFA4L2, NDUFB4, CYB5A, SUCLG1, PARK7, ACAT1, ETFB, ATP5MG, PKM, ADH5, AT…	significant		GO_REGULATION_OF_CELLULAR_CARBOHYDRATE_METABOLIC_PROCESS_GO:0010675	0.000143596	0.00460152	0.602729	1.74964	0	120	NFE2L1, NUPR1, SESN2, STAT3, FOXK1, MIDN, SORBS1, IRS2, FAM3A, SCARB2, DDB1, SLC35B4, IGFBP4, EP300, PPARA, PPP1CB, RANBP2, TP53, PPP1CA, NCOR1, PRKCE, DDIT4, SIRT6, AKT2, FOXK2, KAT2B, PPP1R3B, INPP5K, ADCYAP1R1, PDK2, SRC, DYRK2, HRH1, PPARGC1A, CRY1, PTH1R, PHKG2, GSK3B, BAD, USP7, INSR, ZMPSTE24	significant
GO_CHROMOSOME_CONDENSATION_GO:0030261	0.000664599	0.00605591	0.752544	1.92155	2	30	TOP2A, NUSAP1, CCNB1, CDK1, SMC4, SMC2, NCAPG, CDCA5, NCAPH, NCAPH2, BANF1, NCAPD2, NCAPG2, NCAPD3	significant		GO_RESPIRATORY_ELECTRON_TRANSPORT_CHAIN_GO:0022904	0.000605694	0.0313169	-0.483321	-1.69808	1	110	UQCR10, NDUFA4, NDUFB3, COX6C, NDUFS5, UQCRH, COX5B, NDUFB2, NDUFB8, NDUFA6, NDUFC1, COX7B, NDUFA2, COX7C, NDUFA5, NDUFA1, UQCRB, NDUFB4, PARK7, ETFB, NDUFB10, COX4I1, COX7A2L, NDUFV3, NDUFC2, NDUFA9, CYCS, NDUFB5, COA6, SDHD, NDUFB1, COX5A, UQCRQ, NDUFAF2, NDUFB11, ETFRF1, COX6A1, COX6B1, UQCRFS1, NDUFS4, NDUFV2, NDUFA12	significant		GO_CELL_CELL_ADHESION_VIA_PLASMA_MEMBRANE_ADHESION_MOLECULES_GO:0098742	0.000132205	0.00460152	0.563739	1.74711	0	223	PLXNB2, SDK2, BSG, PTPRF, FAT3, PKD1, CELSR2, FAT1, CRB2, DCHS1, TENM4, SDK1, SPARCL1, CXADR, LRRC4B, CLSTN1, ADGRL1, PALLD, TRO, PCDH8, TGFB2, MYADM, PTPRT, CADM3, CDH2, CDH6, ICAM1, LRFN4, PCDH1, NTNG2, CELSR1, FAT4, CX3CL1, NECTIN2, ROBO1, ARVCF, PCDH19, ADGRL3, ALCAM, GPC6, ITGB1, WNK1, PCDH9, CADM1, GPC4, CLSTN2, CDH20, PTPN23, ROBO2, ATP2C1, LRFN3, CDH4, TENM3, PVR, SLITRK2, ITGA5, CLDN1, P…	significant
GO_NUCLEOSOME_ASSEMBLY_GO:0006334	0.000227221	0.00376634	0.653222	1.91831	0	64	HMGB2, NASP, CENPK, CENPM, KNL1, CENPX, CENPW, CENPU, ANP32B, NPM1, MIS18BP1, HAT1, CENPN, CENPH, CENPA, ASF1A, MIS18A, HP1BP3, MCM2, CENPQ, HJURP, NAP1L4, NAP1L3, ASF1B, CHAF1A, NAP1L1, SET, RBBP4, RUVBL1, OIP5, CHAF1B	significant		GO_PYRUVATE_METABOLIC_PROCESS_GO:0006090	0.000311236	0.0250786	-0.473761	-1.70086	0	130	LDHA, TPI1, PGK1, GPI, ALDOC, ENO1, SLC16A3, MPC1, VDAC1, HK2, GAPDH, ENO2, PDK1, ZBTB20, SLC16A1, PGAM1, IGF1, NUP54, MPC2, PKM, PGAM2, PC, BPGM, SLC4A4	significant		GO_REGULATION_OF_RESPONSE_TO_ENDOPLASMIC_RETICULUM_STRESS_GO:1905897	0.00029967	0.00586725	0.627417	1.74615	1	85	NFE2L1, GRINA, NUPR1, HYOU1, OS9, HSPA5, BCAP31, DDIT3, ATF6, CLU, XBP1, SGTA, UBE2G2, WFS1, PPP1R15A, ATF6B, PPP1R15B, NFE2L2, DAB2IP, BCL2L1, HERPUD1, CAV1, TMEM259	significant
GO_DNA_STRAND_ELONGATION_INVOLVED_IN_DNA_REPLICATION_GO:0006271	0.000433463	0.00489528	0.828247	1.91768	1	19	MCM4, PCNA, GINS2, RFC3, MCM7, RFC4, LIG1, MCM3, POLD3, GINS4, POLA1, GINS1	significant		GO_CELLULAR_RESPONSE_TO_TOXIC_SUBSTANCE_GO:0097237	0.0011554	0.0487526	-0.505599	-1.7046	3	85	MGST3, PRDX2, GSTM3, APOE, PRDX1, PRDX4, SOD2, NNT, GSTK1, GPX8, RDH11, MGST1, SOD1, PARK7, ESD, PRDX6, TXN, ADH5, PRDX3, TXNDC17, CAT	significant		GO_CELLULAR_RESPONSE_TO_VASCULAR_ENDOTHELIAL_GROWTH_FACTOR_STIMULUS_GO:0035924	0.000315706	0.00586725	0.676581	1.74443	1	51	MT1G, HSPB1, SPHK1, NOTCH1, VEGFA, ADAMTS3, CADM4, ATP2B4, MAPKAPK2, SPRY2, DAB2IP, NRP2, PTP4A3, ROBO1, NRP1, MYO1C, PRKD2, SEMA6A, NUS1, SMOC2, RELA	significant
GO_RESPIRATORY_ELECTRON_TRANSPORT_CHAIN_GO:0022904	0.000236967	0.00376634	0.601156	1.91318	0	109	CCNB1, CDK1, NDUFB6, NDUFV2, NDUFC2, COX6A1, NDUFB11, NDUFAB1, NDUFA11, NDUFA12, NDUFA4, NDUFB4, UQCRFS1, NDUFB9, NDUFB3, NDUFB1, UQCRH, NDUFS3, CYC1, COX7C, PARK7, COX8A, NDUFS4, NDUFB8, NDUFS6, NDUFA8, COX7B, COX5A, UQCRQ, NDUFB2, COX6C, NDUFA13, NDUFC1, SDHD, DNAJC15, CYCS, SDHB, COA6, NDUFA1, ETFDH, SDHC, UQCR10, COQ9, NDUFS2, ETFRF1, SLC25A12	significant		GO_ATP_SYNTHESIS_COUPLED_ELECTRON_TRANSPORT_GO:0042773	0.00087745	0.0396672	-0.505634	-1.72964	2	93	UQCR10, NDUFA4, NDUFB3, COX6C, NDUFS5, UQCRH, COX5B, NDUFB2, NDUFB8, NDUFA6, NDUFC1, COX7B, NDUFA2, COX7C, NDUFA5, NDUFA1, UQCRB, NDUFB4, PARK7, NDUFB10, COX4I1, COX7A2L, NDUFV3, NDUFC2, NDUFA9, CYCS, NDUFB5, COA6, SDHD, NDUFB1, COX5A, UQCRQ, NDUFB11, COX6A1, COX6B1, UQCRFS1, NDUFS4, NDUFV2, NDUFA12	significant		GO_CELLULAR_TRANSITION_METAL_ION_HOMEOSTASIS_GO:0046916	0.000148346	0.00460152	0.620091	1.74272	0	92	MT1X, MT1G, MT2A, MT1E, SLC39A7, ATP6V0D1, MT1F, APP, MT1M, ATP6AP1, AP3D1, FTH1, SLC31A1, SLC11A2, PRNP, SLC30A1, HIF1A, HMOX1, ATP13A2, SLC39A10, FTL, TFRC, SLC22A17	significant
GO_DNA_DAMAGE_RESPONSE_DETECTION_OF_DNA_DAMAGE_GO:0042769	0.000440238	0.00492447	0.720604	1.91262	1	36	PCNA, UBB, RFC3, USP1, RFC2, RPS27A, RPA2, MRPS11, RPA3, DTL, RBX1, RFC4, PARP1, UBA52, MRPS26, RFC1, UBE2B, MRPS35, RPS3, POLD3, RAD18	significant		GO_RIBOSOME_ASSEMBLY_GO:0042255	0.000543626	0.0289225	-0.549414	-1.74707	1	60	RPL24, RPS15, SBDS, RPL11, RPL10, RPS14, RPS27, RPS27L, RPL12, RPL5, MRPS7, NPM1, RPS28, XRCC5, EIF2A, RSL24D1, RPL38, RPL6, RPS5, MRPL22, RPL23A	significant		GO_REGULATION_OF_CELL_SUBSTRATE_ADHESION_GO:0010810	0.000136166	0.00460152	0.571106	1.73988	0	185	FLNA, MMP14, SPOCK2, COL1A1, CALR, LRP1, MACF1, NOTCH1, NEDD9, VEGFA, MAP4K4, DOCK1, DAPK3, ACTN4, CRK, FN1, ADAM15, WASHC2C, P4HB, ABL1, TBCD, JAG1, FBLN1, CSF1, MYADM, CCDC80, ROCK2, CX3CL1, STK4, FZD7, POSTN, SLK, TSTA3, PDPN, PTPRO, RCC2, SERPINE1, LIMS1, PRKCE, NRP1, RIN2, CORO2B, SDC4, CASK, DDR1, EDIL3, VCL, PTEN, SRC, ITGA6, NPNT, MDK, TSC1, DUSP22, DNM2, PLEKHA2, SMOC2, PPM1F, CLASP2, FZ…	significant
GO_TRANSLATIONAL_TERMINATION_GO:0006415	0.000235516	0.00376634	0.606759	1.91255	0	102	CHCHD1, MRPS18C, MRPL51, MRPS21, MRPL33, MRPS6, MRPL3, MRPL41, MRPL47, MRPS11, MRPL14, MRPL46, MRPL13, MRPL18, MRPL11, MRPL36, MRPL20, AURKAIP1, MRPL40, GADD45GIP1, MRPS26, MRPL57, MRPL55, EIF5A, TRMT112, MRPS35, MRPL22, MRPL9, GSPT2, MRPL32, MRPL50, MRPS22, MRPL37, OXA1L, MRPS12, MRPL58, MRPL23, PTCD3, MRPL15, MRPL43, MRPS18B, MRPL27, MRPL34, MRPS34, ETF1, MRPS33, MRRF, MRPS17, MRPS30, MRPS15, M…	significant		GO_ATP_METABOLIC_PROCESS_GO:0046034	0.000408664	0.0267894	-0.455703	-1.78004	0	273	LDHA, TPI1, PGK1, UQCR10, GPI, ALDOC, ENO1, NDUFA4, AK4, ATP5MF, ATP5MC2, NDUFB3, ATP5F1C, HK2, COX6C, GAPDH, ENO2, ZBTB20, ATP1B1, NDUFS5, UQCRH, COX5B, TMSB4X, NDUFB2, NDUFB8, NDUFA6, NDUFC1, COX7B, ATP5IF1, NDUFA2, COX7C, PGAM1, ATP5MC1, NDUFA5, NIPSNAP2, PPIF, COX7A2, IGF1, NUP54, NDUFA1, UQCRB, NDUFB4, PARK7, ATP5MG, PKM, ATP5PB, PGAM2, NDUFB10, COX4I1, COX7A2L, NDUFV3, NDUFC2, ATP5PO, NDUFA…	significant		GO_GLUCOSE_METABOLIC_PROCESS_GO:0006006	0.000137798	0.00460152	0.573938	1.73813	0	176	NFE2L1, TKTL1, ATF3, SESN2, HK1, FOXK1, ATF4, G6PD, MIDN, SORBS1, NISCH, PFKL, PKM, IRS2, SLC25A1, FAM3A, CPT1A, PFKP, DDB1, SLC35B4, ENO2, H6PD, INPPL1, IGFBP4, EP300, PCK2, PPARA, PPP1CB, RANBP2, BRAT1, TP53, ENO1, PPP1CA, AKT2, FOXK2, KAT2B, PGM2L1, PIK3CA, HK2, PPP1R3B, INPP5K, SLC39A14, G6PC3, PDK2, SRC, PPARD, DYRK2, HECTD4, GPD2, ALDOA, GOT1, PPARGC1A, CRY1, PGK1, PHKG2, GDPGP1, GSK3B, GOT2	significant
GO_MITOCHONDRIAL_TRANSLATION_GO:0032543	0.000241779	0.00376634	0.585901	1.91211	0	132	CHCHD1, MRPS18C, MRPL51, MRPS21, MRPL33, MRPS6, MRPL3, C1QBP, MRPL41, MRPL47, MRPS11, TSFM, MRPL14, MRPL46, MRPL13, MRPL18, TUFM, MRPL11, UQCC2, MRPL36, MRPL20, AURKAIP1, MRPL40, GADD45GIP1, MRPS26, MRPL57, MRPL55, MRPS35, MRPL22, MRPL9, LRPPRC, MRPL32, MRPL50, MRPS22, MRPL37, COA3, OXA1L, MRPS12, MRPL58, MRPL23, RARS2, PTCD3, MRPL15, MRPL43, RPUSD4, MRPS18B, MRPL27, MTIF3, TRMT10C, GATB, MRPL34,…	significant		GO_RNA_CATABOLIC_PROCESS_GO:0006401	0.000471032	0.0281192	-0.445004	-1.79461	0	382	VIM, RPS13, RPL15, RPL23, RPS7, RPS25, RPL35A, RPL24, RPS15, RPL29, RPS24, RPS15A, ZFP36L1, RPL18, RPL26, RPL21, RPL7A, RPL39, RPS23, RPL34, RPS26, RPS8, EIF3E, RPL30, RPL11, RPL10, RPL32, RPS3A, RPS12, RPL7, RPS14, RPS16, SSB, RPS27, RPL14, RPL31, RPL13, RPL12, DDX5, RPL5, RPL9, PSMB1, RPS18, RPL19, RPL27, RPS4X, RPL35, FXR1, RPS29, RPL27A, RPL36, NPM1, PRR5L, RPL37, ZFP36, RPS27A, CNOT7, PNRC2,…	significant		GO_POSITIVE_REGULATION_OF_CYTOKINE_BIOSYNTHETIC_PROCESS_GO:0042108	0.000845309	0.0108757	0.7804	1.73781	4	23	APP, AKAP12, STAT3, HSPB1, HMOX1, PSEN1, MAPKAPK2	significant
GO_CILIARY_BASAL_BODY_PLASMA_MEMBRANE_DOCKING_GO:0097711	0.000469594	0.00497069	0.614393	1.91053	1	94	CDK1, TUBB, DCTN3, DYNLL1, NEK2, CEP290, PLK1, TUBB4B, CEP162, RAB11A, PCNT, SSNA1, SCLT1, HAUS1, DCTN2, DYNC1I2, RPGRIP1L, CEP135, TUBG1, CDK5RAP2, CEP57, CKAP5, CEP70, CEP152, PRKAR2B, PLK4, CENPJ, CNTRL, TCTN1, HAUS8, B9D1, CETN2, HAUS5, CEP164, CEP76, NPHP4, NDE1, IQCB1, ALMS1, CCP110, CEP97, NPHP1, CEP131, OFD1, CEP89, PRKACA, AHI1, CEP83, MKS1, B9D2, NEDD1, HAUS7, NINL, HAUS2, CEP72	significant		GO_NEGATIVE_REGULATION_OF_OSTEOBLAST_DIFFERENTIATION_GO:0045668	0.000763747	0.0364119	-0.619472	-1.81801	2	39	IGFBP5, ID2, ID3, SOX9, ID1, NOG, CDK6, TWIST1, PTCH1	significant		GO_REGULATION_OF_SMALL_GTPASE_MEDIATED_SIGNAL_TRANSDUCTION_GO:0051056	0.000127324	0.00460152	0.548319	1.73412	0	284	A2M, SQSTM1, COL3A1, ADGRG1, ITPKB, ABCA1, ARHGDIA, EPHB2, TIMP2, ARHGAP35, ARHGEF4, ARHGEF2, NOTCH1, SLIT2, MAP4K4, IQSEC1, RAPGEF1, BCR, IRS2, MYO9B, CRK, CADM4, SIPA1L1, LRRC59, RASA3, ABL1, MFN2, ARFGEF2, DENND4C, TRIO, GDI1, CSF1, TGFB2, ARAP2, AKAP13, SPRY2, ARFGAP1, HEG1, DAB2IP, SIPA1L2, ARHGEF12, ROBO1, ABL2, RHOB, NOTCH2, DGKI, GNA13, GBF1, TSC2, ARHGAP32, ARHGAP12, NRP1, ARHGAP39, DENN…	significant
GO_MRNA_PROCESSING_GO:0006397	0.000292312	0.00395804	0.51283	1.90756	0	489	CCNB1, SNRPG, LUC7L3, SNRPD1, SNRPF, SRSF3, RBM39, DDX46, SNRPE, HNRNPA2B1, HNRNPA3, LSM3, LSM5, RBM3, BARD1, FUS, NSRP1, SF3B6, LSM8, SRSF7, RBMX, SRSF10, LSM7, POLR2J, SAP18, DDX39A, POLR2K, SNRPB, HNRNPM, HSPA8, HNRNPD, LUC7L, DDX17, SFPQ, EIF4A3, SNRNP25, HNRNPA1, LSM4, SNRPD3, SNRPD2, MAGOH, SNRNP70, UBL5, HNRNPR, TIA1, RALY, SRSF9, C1QBP, HNRNPA0, RBM25, SNRPC, NCL, ZNF326, POLR2F, PABPN1, …	significant		GO_CYTOPLASMIC_TRANSLATION_GO:0002181	0.000295683	0.0250786	-0.531936	-1.82548	0	95	RPL15, RPL35A, RPL24, RPL29, RPL18, RPL26, RPL39, RPS23, RPS26, EIF3E, RPL30, RPL11, RPL32, RPL31, RPL9, RPL19, TMA7, RPS29, RPL36, EIF3K, EIF4A2, PKM, RPS28, RPL10A, RPL41, CNBP, NCK1, RPL22, RPL38, RPL6, RWDD1, RPL13A	significant		GO_RETINAL_GANGLION_CELL_AXON_GUIDANCE_GO:0031290	0.000342877	0.00608403	0.822054	1.73378	1	18	EPHB2, NRCAM, SLIT1, SLIT2, VEGFA, PTPRO, EPHB1, NRP1, ALCAM, BMPR1B, ROBO2, EPHB3	significant
GO_HOMOLOGOUS_RECOMBINATION_GO:0035825	0.000445236	0.00492501	0.697916	1.90409	1	42	TOP2A, CENPX, MND1, MUS81, PSMC3IP, FANCD2, BRIP1, TRIP13, UBE2B, MLH1, RAD51C, RAD21, RMI1, RAD54L, REC8	significant		GO_OXIDATIVE_PHOSPHORYLATION_GO:0006119	0.000314169	0.0250786	-0.508234	-1.83544	0	135	PGK1, UQCR10, NDUFA4, AK4, ATP5MF, ATP5MC2, NDUFB3, ATP5F1C, COX6C, NDUFS5, UQCRH, COX5B, NDUFB2, NDUFB8, NDUFA6, NDUFC1, COX7B, NDUFA2, COX7C, ATP5MC1, NDUFA5, NIPSNAP2, PPIF, COX7A2, NDUFA1, UQCRB, NDUFB4, PARK7, ATP5MG, ATP5PB, NDUFB10, COX4I1, COX7A2L, NDUFV3, NDUFC2, ATP5PO, NDUFA9, ATP5F1A, ATP5ME, ATP5MC3, CYCS, NDUFB5, COA6, SDHD, UQCC2, NDUFB1, COX5A, UQCRQ, NDUFB11, ATP5F1E, TEFM, ATP5P…	significant		GO_REGULATION_OF_SYNAPSE_STRUCTURE_OR_ACTIVITY_GO:0050803	0.000133067	0.00460152	0.560221	1.73036	0	213	KIF1A, APP, EPHB2, NRCAM, SLC7A11, EIF4G1, BAIAP2, SLIT1, PRNP, GAP43, DCTN1, AGRN, DLG5, ADGRB2, LRRC4B, CLSTN1, ADGRL1, VCP, SIPA1L1, SPARC, ABL1, GRIPAP1, DBNL, SETD5, PCDH8, CDH2, DAB2IP, LRP4, ADAM10, NRP2, LRFN4, UBE3A, NTNG2, PDLIM5, SRCIN1, PTPRO, LRRC24, NTN1, EPHB1, ADGRL3, EEF2K, FYN, ABHD17C, GPC6, ABHD17A, LZTS3, ETV5, PTEN, LRRTM3, GPC4, NFATC4, CLSTN2, ADGRB1, TIAM1, NGEF, ROBO2, M…	significant
GO_ATP_SYNTHESIS_COUPLED_ELECTRON_TRANSPORT_GO:0042773	0.000468165	0.00497069	0.614147	1.90244	1	91	CCNB1, CDK1, NDUFB6, NDUFV2, NDUFC2, COX6A1, NDUFB11, NDUFAB1, NDUFA11, NDUFA12, NDUFA4, NDUFB4, UQCRFS1, NDUFB9, NDUFB3, NDUFB1, UQCRH, NDUFS3, CYC1, COX7C, PARK7, COX8A, NDUFS4, NDUFB8, NDUFS6, NDUFA8, COX7B, COX5A, UQCRQ, NDUFB2, COX6C, NDUFA13, NDUFC1, SDHD, DNAJC15, CYCS, COA6, NDUFA1, SDHC, UQCR10, COQ9, NDUFS2	significant		GO_PROTEIN_TARGETING_GO:0006605	0.000488998	0.028321	-0.457066	-1.85374	0	409	BNIP3L, RPS13, RPL15, RPL23, SEC62, RPS7, RPS25, RPL35A, RPL24, RPS15, RPL29, RPS24, RPS15A, RPL18, RPL26, RPL21, RPL7A, RPL39, RPS23, NACA, RPL34, RPS26, RPS8, RPL30, RPL11, RPL10, RPL32, UBL5, RPS3A, RPS12, RPL7, RPS14, RPS16, SPCS1, SRP14, GOLGA7, RPS27, SEC61G, ATP5IF1, RPL14, PEX2, RPL31, RASSF9, RPL13, RPL12, RPL5, RPL9, RPS18, RPL19, GSTK1, RPL27, NUP54, RPS4X, TOMM7, UBE2D3, RPL35, TRAM1,…	significant		GO_RESPONSE_TO_WOUNDING_GO:0009611	0.000118737	0.00460152	0.529523	1.72936	0	472	A2M, TNC, MAP1B, COL1A2, FLNA, COL3A1, LAMB2, KREMEN1, ITGB4, COL1A1, EPHB2, ARHGAP35, LRP1, SLC7A11, MACF1, PTPRF, CD44, SYT11, COL5A1, PRKAR2A, HSPB1, MCAM, CD151, GRN, MAPK3, MYH9, LMAN1, GAP43, VEGFA, DST, XBP1, SOX2, DOCK1, HIF1A, HMOX1, RANGAP1, DPYSL3, F3, EHD1, CRK, CADM4, PTK7, ADAM17, FN1, SLC1A3, ZFP36L2, SPARC, DGKD, GSN, JUN, ZFPM1, TNFRSF12A, MFN2, SMAD2, VANGL2, MAPK8IP3, MAFG, FBL…	significant
GO_PROTEIN_LOCALIZATION_TO_CHROMOSOME_GO:0034502	0.000467071	0.00497069	0.629974	1.90152	1	78	CDK1, ESCO2, EZH2, KNL1, CCT6A, NDC80, CCT5, CDCA5, CCT2, TTK, BRCA2, CCT8, RPA2, PLK1, AURKB, TCP1, CCT3, CENPA, BUB3, GNL3, MCM8, BOD1, CENPQ, SPIDR, SPDL1, XRCC5, SLF1, CDT1, RAD21, MSH2, PPHLN1, WRAP53	significant		GO_ESTABLISHMENT_OF_PROTEIN_LOCALIZATION_TO_MEMBRANE_GO:0090150	0.000433088	0.0278924	-0.474169	-1.8754	0	312	RPS13, RPL15, RPL23, SEC62, RPS7, RPS25, RPL35A, RPL24, RPS15, RPL29, RPS24, RPS15A, RPL18, RPL26, RPL21, RPL7A, RPL39, RPS23, NACA, RPL34, RPS26, RPS8, RPL30, RPL11, RPL10, RPL32, RPS3A, RPS12, RPL7, RPS14, RPS16, SRP14, GOLGA7, ATP1B1, RPS27, SEC61G, RPL14, RPL31, RPL13, RPL12, RPL5, RPL9, RPS18, RPL19, RPL27, REEP1, RPS4X, RPL35, TRAM1, RPS29, VPS35, RPL27A, RPL36, NSG1, SRP9, TCAF1, TIMM9, CI…	significant		GO_NEURON_RECOGNITION_GO:0008038	0.000474009	0.00742547	0.673982	1.72769	2	49	APP, EPHB2, NRCAM, MEGF8, ARHGAP35, BSG, TNFRSF21, GAP43, PALLD, ROBO1, CNTNAP2, NRP1	significant
GO_NUCLEAR_TRANSCRIBED_MRNA_CATABOLIC_PROCESS_NONSENSE_MEDIATED_DECAY_GO:0000184	0.000239234	0.00376634	0.59167	1.90107	0	118	RPS14, RPL23A, RPS4Y1, RPLP1, RPL26, RPSA, UPF3A, RPS23, EIF4A3, RPL30, RPS27A, RPLP0, RPS2, MAGOH, RPL31, RPS20, RPS18, RPS3A, RPLP2, RPL7A, RPS9, RPS13, RPS26, RPL27A, MAGOHB, RPL10A, PPP2CA, RPL15, UPF3B, UBA52, RPL37, RPS5, RPS12, RPS16, RPS24, RPL19, RPS21, RPL24, GSPT2, RPS10, RPS28, RPS3, SECISBP2, RPL18, RPL5, RPS15A, RPS19, DCP1B, RPL14, RPL32, RPS4X, RPL35A, RPL38	significant		GO_REGULATION_OF_INSULIN_LIKE_GROWTH_FACTOR_RECEPTOR_SIGNALING_PATHWAY_GO:0043567	0.000460617	0.0281192	-0.794333	-1.88452	1	15	IGFBP5, IGF1, AR, IGFBP3	significant		GO_L_ALPHA_AMINO_ACID_TRANSMEMBRANE_TRANSPORT_GO:1902475	0.000472888	0.00742547	0.66949	1.72328	2	50	SLC7A5, ATP1A2, SLC7A11, SLC38A1, PRAF2, SLC1A5, SLC7A1, AGT, SLC1A3, SLC43A2, PSEN1, SLC3A2, SLC1A4, SLC1A2, SLC38A7, ITGB1	significant
GO_ATP_SYNTHESIS_COUPLED_PROTON_TRANSPORT_GO:0015986	0.000442576	0.00492447	0.788127	1.89662	1	23	ATP5PF, ATP5PO, ATP5MC3, CYC1, ATP5MG, ATP5F1C, ATP5PD, ATP5MC1, ATP5PB, ATP5MF, ATP5MC2, MT-ATP6, ATP5F1E, STOML2	significant		GO_NADH_METABOLIC_PROCESS_GO:0006734	0.000759109	0.0364119	-0.664122	-1.88519	2	34	TPI1, PGK1, GPI, ALDOC, ENO1, HK2, GAPDH, ENO2, PGAM1, PKM, PGAM2, BPGM	significant		GO_CELL_MATRIX_ADHESION_GO:0007160	0.000135833	0.00460152	0.563729	1.72169	0	190	MMP14, COL3A1, ITGB4, LRP1, MACF1, CD44, ACTN1, PKD1, CTNNB1, VEGFA, MAP4K4, SORBS1, BCR, DAPK3, FN1, ADAM15, ABL1, TMEM8B, PPFIA1, ZYX, JAG1, CSF1, ITGA2, ITGB5, ROCK2, CX3CL1, CTTN, POSTN, SLK, ITGAV, ADAM9, TSTA3, TAOK2, RCC2, SERPINE1, LIMS1, ITGA7, NRP1, MKLN1, RIN2, CORO2B, SDC4, CASK, ITGB1, DDR1, WHAMM, VCL, PTEN, SRC, ITGA6, NPNT, TSC1, DUSP22, FBLN5, TIAM1, PLEKHA2, TRPM7, PPM1F, CLASP2…	significant
GO_REGULATION_OF_HEMATOPOIETIC_PROGENITOR_CELL_DIFFERENTIATION_GO:1901532	0.000465008	0.00497069	0.623103	1.89052	1	80	HES5, PSMB5, PSMC3, HES1, PSMB6, PSMC4, PSMA3, PSMA4, PSMC2, PSMD3, PSMD8, PSMB7, PSMB1, PSMB3, PSMA5, PSMD14, PSMA1, N4BP2L2, PSMC6, PSMA2, PSMD11, PSMD9, PSMA7, PSMB2, PRKDC, PSMC5, PSMD4, PDCD2, TCF12, PSMB4, PSMF1, FLCN, DPF2, METTL3, DHX36, PSMD13, PSMC1, PSME2, NFE2L2, LMO2	significant		GO_NAD_METABOLIC_PROCESS_GO:0019674	0.000261506	0.0250786	-0.668872	-2.00781	0	44	LDHA, TPI1, PGK1, GPI, ALDOC, ENO1, HK2, GAPDH, ENO2, PGAM1, PKM, PGAM2, BPGM	significant		GO_EPITHELIAL_CELL_DIFFERENTIATION_INVOLVED_IN_KIDNEY_DEVELOPMENT_GO:0035850	0.000964475	0.0116484	0.686863	1.72118	5	43	LAMB2, CTNNB1, NOTCH1, JAG1, PROM1, WWTR1, FAT4, PTPRO, NOTCH2, ASXL1, SMO, PODXL, PAX2, SALL1, STAT1, PRKX	significant
GO_COTRANSLATIONAL_PROTEIN_TARGETING_TO_MEMBRANE_GO:0006613	0.000470035	0.00497069	0.598929	1.88503	1	101	RPS14, SEC61B, RPL23A, ARL6IP1, RPS4Y1, RPLP1, RPL26, SRP14, RPSA, RPS23, RPL30, RPS27A, RPLP0, RPS2, RPL31, RPS20, RPS18, RPS3A, RPLP2, RPL7A, SRP19, RPS9, RPS13, RPS26, RPL27A, RPL10A, SSR2, RPL15, UBA52, RPL37, RPS5, RPS12, RPS16, RPS24, RPL19, RPS21, RPL24, RPS10, RPS28, RPS3, RPL18, RPL5, RPS15A, RPS19, SRP72, RPL14, RPL32, RPS4X, RPL35A, RPL38, SRP54, RPL23, RPL10, TRAM1L1	significant		GO_GLYCOLYTIC_PROCESS_THROUGH_FRUCTOSE_6_PHOSPHATE_GO:0061615	0.000242189	0.0250786	-0.770373	-2.03493	0	24	TPI1, PGK1, GPI, ALDOC, ENO1, HK2, GAPDH, ENO2, PGAM1, PKM, PGAM2, BPGM	significant		GO_CYTOKINE_METABOLIC_PROCESS_GO:0042107	0.0014608	0.0153212	0.695516	1.7191	8	40	APP, AKAP12, STAT3, HSPB1, IGF2BP2, HMOX1, PCSK5, PSEN1, MAPKAPK2, ASB1	significant
GO_NUCLEOSOME_ORGANIZATION_GO:0034728	0.000470478	0.00497069	0.603872	1.88364	1	96	HMGB2, NASP, CENPK, CENPM, PTMA, KNL1, CENPX, CENPW, CENPU, ANP32B, NPM1, MIS18BP1, ANP32E, HAT1, CENPN, CENPH, CENPA, ASF1A, MIS18A, HP1BP3, MCM2, CENPQ, HJURP, NAP1L4, NAP1L3, ASF1B, CHAF1A, NAP1L1, MCM3AP, SMARCC2, SMARCD3, SET, RBBP4, SMARCB1, SMARCC1, RUVBL1, OIP5, CHAF1B, CTCF, VPS72	significant		GO_TRANSLATIONAL_INITIATION_GO:0006413	0.000344947	0.0250786	-0.590182	-2.21001	0	181	RPS13, RPL15, RPL23, RPS7, RPS25, RPL35A, RPL24, RPS15, EIF1B, RPL29, RPS24, RPS15A, RPL18, RPL26, RPL21, RPL7A, RPL39, RPS23, RPL34, RPS26, RPS8, EIF3E, RPL30, RPL11, RPL10, RPL32, RPS3A, RPS12, RPL7, RPS14, RPS16, RPS27, RPL14, RPL31, RPL13, RPL12, EIF1AX, RPL5, RPL9, RPS18, RPL19, RPL27, RPS4X, RPL35, RPS29, RPL27A, RPL36, NPM1, EIF3K, EIF4A2, RPL37, EIF1, RPS27A, RPS28, RPL10A, RPL41, PAIP2, …	significant		GO_GLYCOSPHINGOLIPID_METABOLIC_PROCESS_GO:0006687	0.000467363	0.00742547	0.651781	1.71699	2	59	PSAP, CERK, SMPD1, GBA, B4GALT5, HEXA, GLTP, GM2A, SUMF2, B4GALT3, CTSA, ESYT1, ITGB8, ST3GAL5, CPTP, ARSA, STS, ESYT2, GBA2, ST8SIA1, KIT, PRKCD	significant
GO_TRANSLATIONAL_ELONGATION_GO:0006414	0.000485909	0.00497069	0.577673	1.87798	1	129	CHCHD1, RPLP1, MRPS18C, MRPL51, MRPS21, EIF4A3, RPL30, MRPL33, EEF1B2, MRPS6, MRPL3, MRPL41, RPLP2, MRPL47, MRPS11, TSFM, MRPL14, DPH7, MRPL46, MRPL13, MRPL18, TUFM, MRPL11, MRPL36, MRPL20, AURKAIP1, MRPL40, SELENOT, GADD45GIP1, MRPS26, MRPL57, MRPL55, EIF5A, MRPS35, MRPL22, MRPL9, MRPL32, MRPL50, SECISBP2, MRPS22, MRPL37, DNAJC24, NEMF, OXA1L, MRPS12, MRPL58, MRPL23, PTCD3, HBS1L, MRPL15, MRPL43…	significant		GO_VIRAL_GENE_EXPRESSION_GO:0019080	0.00035014	0.0250786	-0.587178	-2.21578	0	191	RPS13, RPL15, RPL23, RPS7, RPS25, RPL35A, RPL24, RPS15, RPL29, RPS24, RPS15A, RPL18, RPL26, RPL21, RPL7A, RPL39, RPS23, RPL34, RPS26, RPS8, RPL30, RPL11, RPL10, RPL32, RPS3A, RPS12, RPL7, RPS14, RPS16, SPCS1, SSB, RPS27, RPL14, RPL31, POLR2I, RPL13, RPL12, RPL5, RPL9, RPS18, RPL19, RPL27, NUP54, RPS4X, RPL35, RPS29, RPL27A, RPL36, RPL37, ZFP36, RPS27A, RPS28, RPL10A, RPL41, GTF2F2, RPS9, RPS20, R…	significant		GO_MORPHOGENESIS_OF_AN_EPITHELIAL_SHEET_GO:0002011	0.000630517	0.00897588	0.666896	1.71661	3	50	FLNA, MEGF8, ARHGAP35, CD44, COL5A1, CD151, NOTCH1, ADAM17, VANGL2, JAG1, BMP7, PDPN, NOTCH2, ARHGAP12, DVL1, DDR1, PTEN, RHOC, WNT5A, CLASP2, ITGA5, DAG1, CLASP1, PHLDB2, PHACTR4, SOS1, CARMIL2, SRF	significant
GO_ESTABLISHMENT_OF_PROTEIN_LOCALIZATION_TO_ENDOPLASMIC_RETICULUM_GO:0072599	0.000238949	0.00376634	0.586075	1.87475	0	114	RPS14, SEC61B, RPL23A, RPS4Y1, RPLP1, RPL26, SRP14, RPSA, RPS23, RPL30, RPS27A, RPLP0, RPS2, RPL31, RPS20, RPS18, SPCS2, RPS3A, RPLP2, RPL7A, SRP19, RPS9, SPCS1, RPS13, RPS26, RPL27A, RPL10A, RPL15, CHMP4B, UBA52, RPL37, RPS5, RPS12, RPS16, RPS24, RPL19, RPS21, RPL24, RPS10, RPS28, CHMP4A, RPS3, RPL18, RPL5, RPS15A, RPS19, SRP72, RPL14, PMM1, RPL32, RPS4X, RPL35A, RPL38, SRP54, RPL23, RPL10, TRAM…	significant		GO_NUCLEAR_TRANSCRIBED_MRNA_CATABOLIC_PROCESS_GO:0000956	0.00035524	0.0250786	-0.617823	-2.3487	0	203	RPS13, RPL15, RPL23, RPS7, RPS25, RPL35A, RPL24, RPS15, RPL29, RPS24, RPS15A, ZFP36L1, RPL18, RPL26, RPL21, RPL7A, RPL39, RPS23, RPL34, RPS26, RPS8, EIF3E, RPL30, RPL11, RPL10, RPL32, RPS3A, RPS12, RPL7, RPS14, RPS16, SSB, RPS27, RPL14, RPL31, RPL13, RPL12, DDX5, RPL5, RPL9, RPS18, RPL19, RPL27, RPS4X, RPL35, RPS29, RPL27A, RPL36, RPL37, ZFP36, RPS27A, CNOT7, PNRC2, RPS28, CNOT2, LSM2, RPL10A, RP…	significant		GO_BLOOD_VESSEL_MORPHOGENESIS_GO:0048514	0.000117772	0.00460152	0.524061	1.7163	0	492	MMP14, COL3A1, ADGRG1, COL4A1, EPHB2, NRCAM, LRP1, EMC10, COL4A2, STAT3, HSPB1, EPN1, MCAM, HGS, CTNNB1, GRN, SPHK1, NOTCH1, MYH9, SLIT2, WNT7B, VEGFA, HIPK2, XBP1, PLCD3, HIF1A, HMOX1, ANGPTL4, F3, PKM, ADGRB2, NR2F2, AGT, FN1, ADAM15, ATP2B4, SPARC, PLCG1, ABL1, JUN, TNFRSF12A, ADM2, FGFR1, UNC5B, HDAC5, JAG1, MMP2, TGFB2, AKT3, BMPR2, HS6ST1, NFE2L2, SPRY2, CDH2, HEG1, ERAP1, DAB2IP, NRP2, ROC…	significant
GO_PROTEIN_LOCALIZATION_TO_CHROMOSOME_CENTROMERIC_REGION_GO:0071459	0.000660357	0.00605591	0.782312	1.86718	2	22	CDK1, KNL1, NDC80, TTK, AURKB, CENPA, BUB3, BOD1, CENPQ, SPDL1, CDT1, CTCF, MTBP, CENPT, MIS12, TRAPPC12	significant		GO_PROTEIN_TARGETING_TO_MEMBRANE_GO:0006612	0.000348797	0.0250786	-0.636038	-2.39713	0	188	RPS13, RPL15, RPL23, SEC62, RPS7, RPS25, RPL35A, RPL24, RPS15, RPL29, RPS24, RPS15A, RPL18, RPL26, RPL21, RPL7A, RPL39, RPS23, NACA, RPL34, RPS26, RPS8, RPL30, RPL11, RPL10, RPL32, RPS3A, RPS12, RPL7, RPS14, RPS16, SRP14, GOLGA7, RPS27, SEC61G, RPL14, RPL31, RPL13, RPL12, RPL5, RPL9, RPS18, RPL19, RPL27, RPS4X, RPL35, TRAM1, RPS29, RPL27A, RPL36, SRP9, TCAF1, CIB1, RPL37, RPS27A, RPS28, RPL10A, R…	significant		GO_CELL_SUBSTRATE_JUNCTION_ORGANIZATION_GO:0150115	0.000147319	0.00460152	0.605707	1.71487	0	97	MMP14, ITGB4, LRP1, MACF1, ACTN1, CD151, LAMC1, VEGFA, MAP4K4, SORBS1, DST, IQSEC1, BCR, DAPK3, FN1, ABL1, ITGA2, ROCK2, PLEC, CTTN, SLK, TAOK2, RCC2, LIMS1, NRP1, CORO2B, SDC4, WHAMM, VCL, PTEN, SRC, ITGA6, TSC1, DUSP22, PPM1F, CLASP2, THY1, ITGA5	significant
GO_DNA_SYNTHESIS_INVOLVED_IN_DNA_REPAIR_GO:0000731	0.000444148	0.00492501	0.66437	1.86604	1	49	PCLAF, ISG15, PCNA, UBB, RFC3, RFC2, RPS27A, UFD1, RPA2, MAD2L2, RPA3, DTL, CDKN2D, RFC4, UBA52, FAAP20, RFC1, POLD3, POLE2, POLA1, RCHY1, WRN, REV1, POLI	significant		GO_PROTEIN_LOCALIZATION_TO_ENDOPLASMIC_RETICULUM_GO:0070972	0.000317763	0.0250786	-0.694429	-2.51689	0	140	RPS13, RPL15, GJA1, RPL23, SEC62, RPS7, RPS25, RPL35A, RPL24, RPS15, RPL29, RPS24, RPS15A, RPL18, RPL26, RPL21, RPL7A, RPL39, RPS23, RPL34, RPS26, RPS8, RPL30, RPL11, RPL10, RPL32, RPS3A, RPS12, RPL7, RPS14, GABARAPL2, RPS16, SPCS1, SRP14, RPS27, SEC61G, RPL14, RPL31, RPL13, RPL12, INSIG2, RPL5, RPL9, RPS18, RPL19, RPL27, RPS4X, RPL35, TRAM1, RPS29, RPL27A, RPL36, SRP9, VAPA, MIA3, RPL37, RPS27A,…	significant		GO_REGULATION_OF_CARBOHYDRATE_METABOLIC_PROCESS_GO:0006109	0.000137798	0.00460152	0.566018	1.71414	0	176	NFE2L1, NUPR1, SESN2, APP, STAT3, FOXK1, MIDN, SORBS1, HIF1A, IRS2, FAM3A, SCARB2, DDB1, SLC35B4, PSEN1, ZBTB7A, IGFBP4, EP300, PPARA, PPP1CB, RANBP2, TP53, POM121, PPP1CA, NCOR1, SEC13, NUP93, PRKCE, DDIT4, SIRT6, AKT2, FOXK2, KAT2B, AP2A1, PFKFB3, PPP1R3B, INPP5K, ADCYAP1R1, PDK2, SRC, DYRK2, POM121C, NUP62, CLTC, HRH1, EIF6, PPARGC1A, CRY1, PTH1R, PHKG2, GSK3B, ZBTB20, HAS2, BAD, USP7, INSR, Z…	significant
GO_RIBOSOME_ASSEMBLY_GO:0042255	0.000450653	0.00495587	0.640544	1.86584	1	61	RPS14, RPL23A, NPM1, RPSA, RPLP0, C1QBP, MRPS11, MRTO4, MRPL11, MRPL20, RPS5, XRCC5, BRIX1, MRPL22, PRKDC, RPL24, RPF2, RPS10, RPS28, RPL5, RPS19, DHX30, NIP7, DHX29, RPL38, RPL10, EIF6, RRP7A, FASTKD2, RPS27, RPL12	significant		GO_NUCLEAR_TRANSCRIBED_MRNA_CATABOLIC_PROCESS_NONSENSE_MEDIATED_DECAY_GO:0000184	0.000306185	0.0250786	-0.715826	-2.54127	0	119	RPS13, RPL15, RPL23, RPS7, RPS25, RPL35A, RPL24, RPS15, RPL29, RPS24, RPS15A, RPL18, RPL26, RPL21, RPL7A, RPL39, RPS23, RPL34, RPS26, RPS8, EIF3E, RPL30, RPL11, RPL10, RPL32, RPS3A, RPS12, RPL7, RPS14, RPS16, RPS27, RPL14, RPL31, RPL13, RPL12, RPL5, RPL9, RPS18, RPL19, RPL27, RPS4X, RPL35, RPS29, RPL27A, RPL36, RPL37, RPS27A, PNRC2, RPS28, RPL10A, RPL41, RPS9, RPS20, RPL22, RPL38, RPL6, RPL37A, R…	significant		GO_CELLULAR_RESPONSE_TO_RETINOIC_ACID_GO:0071300	0.000628634	0.00897588	0.653925	1.71287	3	57	TNC, ABCA1, COL1A1, NDUFA13, WNT7B, PTK7, FZD7, SETX, ABL2, WNT5B, PAX2, LYN, TEAD2, SERPINF1, FZD10, ATM, WNT5A, YES1, FZD4	significant
GO_SISTER_CHROMATID_COHESION_GO:0007062	0.000448632	0.00494807	0.657847	1.86561	1	52	ESCO2, SGO2, CDC20, SMC1A, BUB1, SGO1, SFPQ, CDCA5, KIF22, SMC3, BUB1B, FEN1, PLK1, MCMBP, BOD1, NSMCE2, SLF1, AXIN2, STAG1, RAD51C, RAD21, REC8, CTCF, DDX11, PHB2	significant		GO_ESTABLISHMENT_OF_PROTEIN_LOCALIZATION_TO_ENDOPLASMIC_RETICULUM_GO:0072599	0.000305064	0.0250786	-0.748777	-2.63778	0	114	RPS13, RPL15, RPL23, SEC62, RPS7, RPS25, RPL35A, RPL24, RPS15, RPL29, RPS24, RPS15A, RPL18, RPL26, RPL21, RPL7A, RPL39, RPS23, RPL34, RPS26, RPS8, RPL30, RPL11, RPL10, RPL32, RPS3A, RPS12, RPL7, RPS14, RPS16, SPCS1, SRP14, RPS27, SEC61G, RPL14, RPL31, RPL13, RPL12, RPL5, RPL9, RPS18, RPL19, RPL27, RPS4X, RPL35, TRAM1, RPS29, RPL27A, RPL36, SRP9, RPL37, RPS27A, RPS28, RPL10A, RPL41, RPS9, RPS20, R…	significant		GO_EXTRACELLULAR_MATRIX_ASSEMBLY_GO:0085029	0.00114044	0.0128608	0.695797	1.71176	6	39	COL1A2, LAMB2, LTBP3, NOTCH1, PLOD3, AGT, NTNG2, PXDN, LAMB1, PHLDB1, LOX, FBLN5, CLASP2, ANTXR1, DAG1, GAS6, CLASP1, SMAD3, MFAP4, HAS2, PHLDB2, QSOX1	significant
GO_INNER_MITOCHONDRIAL_MEMBRANE_ORGANIZATION_GO:0007007	0.000442184	0.00492447	0.662622	1.85401	1	48	ATP5PF, ATP5PO, TIMM10, ATP5MC3, ATP5MG, ATP5F1C, ATP5PD, CHCHD3, ATP5MC1, ATP5PB, ATP5MF, SPG7, ATP5MC2, TIMM13, NDUFA13, MT-ATP6, TIMM22, MTX2, TMEM11, TIMM29, ATP5F1E	significant		GO_COTRANSLATIONAL_PROTEIN_TARGETING_TO_MEMBRANE_GO:0006613	0.000301932	0.0250786	-0.802406	-2.78385	0	102	RPS13, RPL15, RPL23, SEC62, RPS7, RPS25, RPL35A, RPL24, RPS15, RPL29, RPS24, RPS15A, RPL18, RPL26, RPL21, RPL7A, RPL39, RPS23, RPL34, RPS26, RPS8, RPL30, RPL11, RPL10, RPL32, RPS3A, RPS12, RPL7, RPS14, RPS16, SRP14, RPS27, RPL14, RPL31, RPL13, RPL12, RPL5, RPL9, RPS18, RPL19, RPL27, RPS4X, RPL35, TRAM1, RPS29, RPL27A, RPL36, SRP9, RPL37, RPS27A, RPS28, RPL10A, RPL41, RPS9, RPS20, RPL22, RPL38, RP…	significant		GO_PROSTATE_GLAND_DEVELOPMENT_GO:0030850	0.00145466	0.0153212	0.688984	1.71127	8	41	PSAP, TNC, STK11, CTNNB1, NOTCH1, FKBP4, UBE3A, BMP7, FEM1B, RARA, PTEN, SERPINF1, RXRA, WNT5A	significant
GO_DNA_REPLICATION_INITIATION_GO:0006270	0.00110473	0.0086274	0.687766	1.85221	4	39	MCM4, ORC6, POLE4, MCM10, PRIM1, CDC6, MCM7, MCM6, MCM2, CDK2, CCNE2, CDT1, MCM3, CDC45, POLE2, POLA1, POLA2, POLE3, PRIM2, ORC1, LRWD1, TICRR, CDC34, ORC4, WRNIP1	significant												GO_REGULATION_OF_RAS_PROTEIN_SIGNAL_TRANSDUCTION_GO:0046578	0.000138793	0.00460152	0.567475	1.70686	0	165	SQSTM1, COL3A1, ADGRG1, ITPKB, ABCA1, ARHGDIA, EPHB2, TIMP2, ARHGAP35, ARHGEF2, NOTCH1, MAP4K4, IQSEC1, RAPGEF1, BCR, IRS2, MYO9B, CRK, CADM4, LRRC59, RASA3, ABL1, MFN2, ARFGEF2, DENND4C, CSF1, TGFB2, AKAP13, SPRY2, ARFGAP1, HEG1, DAB2IP, ROBO1, ABL2, NOTCH2, DGKI, GBF1, NRP1, DENND1A, PPP2CB, MAPKAP1, ERBIN, ITGB1, HRAS, LYN, GRB2, CDC42SE2, RGL2, DENND4A, FLCN, PSD3, DNM2, NUP62, ARHGEF3, ARHGA…	significant
GO_MEIOTIC_CHROMOSOME_SEPARATION_GO:0051307	0.00108366	0.00857741	0.798651	1.84916	4	19	TOP2A, CENPX, TTK, NCAPH, MUS81, NCAPH2, MLH1, RMI1	significant												GO_CHONDROITIN_SULFATE_PROTEOGLYCAN_METABOLIC_PROCESS_GO:0050654	0.00130336	0.0141617	0.693591	1.70634	7	39	CHPF, SPOCK2, CHST3, NCAN, B3GALT6, HEXA, BCAN, B3GAT1, VCAN, CHSY1, BGN, B3GAT3, SLC35D1, XYLT2	significant
GO_TRANSLESION_SYNTHESIS_GO:0019985	0.000890472	0.00739837	0.676955	1.84691	3	42	PCLAF, ISG15, PCNA, UBB, RFC3, RFC2, RPS27A, UFD1, RPA2, MAD2L2, RPA3, DTL, RFC4, UBA52, FAAP20, RFC1, POLD3, POLE2, RCHY1	significant												GO_POSITIVE_REGULATION_OF_AXON_EXTENSION_GO:0045773	0.00146628	0.0153212	0.693098	1.70512	8	39	MAP1B, MEGF8, LRP1, MACF1, VEGFA, FN1, DBNL, GOLGA4, TNFRSF12A, GDI1, BMPR2, NTN1, MAPT, NRP1	significant
GO_REGULATION_OF_CHROMOSOME_ORGANIZATION_GO:0033044	0.00026824	0.00378601	0.513688	1.84375	0	313	CENPF, TOP2A, MKI67, PTTG1, CCNB1, UBE2C, CENPE, DLGAP5, ATAD2, HNRNPA2B1, MAD2L1, CDC20, CCT6A, NDC80, ANAPC11, TACC3, BUB1, CCT5, HNRNPD, SFPQ, CHEK1, SSBP1, HNRNPA1, CDCA5, CCT2, UBE2N, NEK2, PARK7, TTK, BUB1B, FEN1, CCT8, BRCA1, PLK1, DNMT1, TPR, MAD2L2, AURKB, TCP1, CENPV, CCT3, BUB3, CDC6, ASF1A, EID1, GNL3, GTF2H2, KDM1A, MCM2, FBXO5, CDC26, PARP1, PCID2, TRIP13, PAXBP1, NSMCE2, UBE2B, SPD…	significant												GO_ADENYLATE_CYCLASE_ACTIVATING_G_PROTEIN_COUPLED_RECEPTOR_SIGNALING_PATHWAY_GO:0007189	0.000298954	0.00586725	0.609066	1.70437	1	89	ADGRG1, ABCA1, GNAI2, ADGRB2, ADGRL1, ATP2B4, ADM2, AKAP13, SLC9A3R1, ADCY6, ADCY2, GNA13, ADGRL3, NME2, ADCY1, GNB1, GNAL, RAPGEF2, ADGRB1, PDE4D, MC1R, APLP1, ADCY5, PTH1R	significant
GO_TRANSCRIPTION_COUPLED_NUCLEOTIDE_EXCISION_REPAIR_GO:0006283	0.000462	0.00497069	0.61492	1.84143	1	73	HMGN1, PCNA, UBB, RFC3, POLR2J, POLR2K, RFC2, RPS27A, RPA2, POLR2F, RPA3, RBX1, POLR2E, GTF2H2, RFC4, ZNF830, POLR2L, COPS8, UBA52, XPA, RFC1, LIG1, COPS4, XRCC1, POLR2C, COPS5, ERCC1, POLR2H, POLD3, AQR, PPIE, COPS3	significant												GO_IMPORT_ACROSS_PLASMA_MEMBRANE_GO:0098739	0.000142918	0.00460152	0.583973	1.70275	0	124	SLC7A5, ATP1A2, SLC7A11, SLC31A1, PRNP, SLC1A5, SLC7A1, SLC30A1, IRS2, SLC27A1, AGT, ATP1B2, KCNJ4, SLC1A3, ATP2B4, SLC39A10, SLC43A2, ATP1A1, PSEN1, SLC9A3R1, WNK2, SLC3A2, SLC1A4, SLC1A2, SLC12A7, AKT2, FYN, LRP2, ITGB1, WNK1, SLC39A14	significant
GO_VIRAL_GENE_EXPRESSION_GO:0019080	0.000250125	0.00376634	0.541282	1.83969	0	188	IFITM3, RPS14, PSMC3, RPL23A, RPS4Y1, RPLP1, POLR2J, RPL26, POLR2K, RPSA, RPS23, RPL30, RPS27A, RPLP0, RPS2, RPL31, RPS20, RPS18, POLR2F, RPS3A, RPLP2, TPR, RPL7A, RPS9, SPCS1, RPS13, GTF2F2, RPS26, RPL27A, RPL10A, RPL15, POLR2E, SSB, PTBP1, NUP107, NUP37, POLR2L, UBA52, RPL37, RPS5, RPS12, RPS16, RPS24, NUP160, NUCKS1, POLR2C, DHX9, RPL19, RPS21, RPL24, NUP85, SMARCB1, RPS10, POLR2H, RPS28, SNW1…	significant												GO_VASCULAR_ENDOTHELIAL_GROWTH_FACTOR_SIGNALING_PATHWAY_GO:0038084	0.00212975	0.0200776	0.70243	1.70247	12	36	HSPB1, VEGFA, ADAMTS3, CADM4, SPRY2, DAB2IP, NRP2, PTP4A3, ROBO1, NRP1, MYO1C, PRKD2, SEMA6A, NUS1, SMOC2	significant
GO_FEMALE_MEIOTIC_NUCLEAR_DIVISION_GO:0007143	0.00130747	0.00980476	0.732984	1.83622	5	27	TOP2A, UBB, AURKA, TTK, PLK1, NCAPH, NCAPH2, FBXO5, TRIP13, CDC25B, MASTL, MLH1, RAD51C	significant												GO_NEURAL_CREST_CELL_MIGRATION_GO:0001755	0.000948017	0.0115581	0.66375	1.70146	5	49	ERBB4, SEMA3C, SEMA3B, HIF1A, FN1, SEMA6B, NRP2, ANXA6, BMP7, SEMA6D, SEMA5B, NRP1, SMO, EFNB1, SEMA6A, SEMA4B, LAMA5, KITLG, TBX1, SEMA3D, PHACTR4	significant
GO_OXIDATIVE_PHOSPHORYLATION_GO:0006119	0.000483559	0.00497069	0.56168	1.83533	1	133	CCNB1, CDK1, NDUFB6, ATP5PF, NDUFV2, NDUFC2, COX6A1, NDUFB11, NDUFAB1, NDUFA11, NDUFA12, NDUFA4, ATP5PO, NDUFB4, UQCRFS1, ATP5MC3, NDUFB9, NDUFB3, NDUFB1, UQCRH, NDUFS3, CYC1, ATP5MG, COX7C, ATP5F1C, PARK7, COX8A, ATP5PD, NDUFS4, NDUFB8, SLC25A33, ATP5MC1, NDUFS6, ATP5PB, NDUFA8, COX7B, COX5A, ATP5MF, UQCRQ, NDUFB2, ATP5MC2, COX6C, UQCC2, COX7A2, NDUFA13, NDUFC1, SDHD, DNAJC15, CYCS, MT-ATP6, COA…	significant												GO_NEGATIVE_REGULATION_OF_AUTOPHAGY_GO:0010507	0.000457666	0.00735408	0.625553	1.70129	2	73	NUPR1, USP36, WASHC1, STAT3, EIF4G1, FOXK1, NAMPT, HMOX1, SMG1, TBC1D14, KDM4A, UBQLN4, TP53, PHF23, TSC2, MCL1, CTSA, SNRNP70, FOXK2, PIK3CA, SMCR8, WDR6, RNF41, PINK1, CPTP, TLK2, TSC1, TAB2, RUBCN, FEZ2, NPC1	significant
GO_PROTEASOMAL_UBIQUITIN_INDEPENDENT_PROTEIN_CATABOLIC_PROCESS_GO:0010499	0.000875657	0.00729134	0.784898	1.83467	3	20	PSMB5, PSMB6, PSMA3, PSMA4, PSMB7, PSMB1, PSMB3, PSMA5, PSMA1, PSMA2, PSMA7, PSMB2, PSMB4, ENC1, NFE2L2, PSME4	significant												GO_POSITIVE_REGULATION_OF_CELL_MORPHOGENESIS_INVOLVED_IN_DIFFERENTIATION_GO:0010770	0.000140607	0.00460152	0.572973	1.70055	0	145	MAP1B, FLNA, PLXNB2, ARHGDIA, CALR, MEGF8, LRP1, MACF1, STK11, BAIAP2, PLXNB1, NEDD9, SLIT2, VEGFA, DOCK1, CRK, FN1, P4HB, ABL1, DBNL, GOLGA4, TNFRSF12A, GDI1, MYADM, BMPR2, PLXNA2, CUX1, ROBO1, NTN1, MAP6, MAPT, NIN, LIMS1, NRP1, EEF2K, PLXNA1, PLXND1, PLXNA3, FBXO31, SKIL, TRAK1, MDK, TIAM1, ROBO2, DNM2, CUL7, RAB21, STK25, LRP8, CDH4, PARP6, PLXNA4, ILK, CAMK2B	significant
GO_TELOMERE_ORGANIZATION_GO:0032200	0.000482975	0.00497069	0.556707	1.83363	1	141	PCNA, HNRNPA2B1, APEX1, RFC3, CCT6A, CCT5, HNRNPD, RFC2, HNRNPA1, POLE4, CCT2, NEK2, FEN1, BRCA2, CCT8, RPA2, PRIM1, NOP10, RPA3, AURKB, TCP1, CCT3, GNL3, RFC4, XRCC6, DCLRE1C, PARP1, CCNE2, RFC1, NSMCE2, XRCC5, NHP2, XRCC1, PRKDC, ERCC1, BLM, RAD51C, PML, POLD3, WRAP53, POLE2, POLA1, TELO2, EXO1, DHX36, HUS1, XRCC3, WRN, TENT4B	significant												GO_ESTABLISHMENT_OF_ENDOTHELIAL_BARRIER_GO:0061028	0.00128597	0.014078	0.678411	1.7	7	43	CTNNB1, WNT7B, VEGFA, RAPGEF1, EZR, TNFRSF1A, MYADM, ICAM1, ROCK2, AFDN, MSN, FASN, VCL, RAPGEF2, ADD1, PDE4D, F11R, CLDN1, PTPRS, CLDN5	significant
GO_PROTEIN_LOCALIZATION_TO_KINETOCHORE_GO:0034501	0.00151417	0.0108789	0.801144	1.8325	6	18	CDK1, KNL1, NDC80, TTK, AURKB, BUB3, CENPQ, SPDL1, CDT1	significant												GO_NEGATIVE_REGULATION_OF_EXECUTION_PHASE_OF_APOPTOSIS_GO:1900118	0.000864753	0.010939	0.837571	1.69869	4	15	MTRNR2L1, MTRNR2L8, MTRNR2L12, DFFA, BCL2L1, FZD3	significant
GO_RNA_CATABOLIC_PROCESS_GO:0006401	0.000280426	0.00386966	0.497771	1.82303	0	390	PSMB5, LSM3, RPS14, PSMC3, APEX1, LSM5, EXOSC8, RPL23A, UBB, RPS4Y1, TRIR, FUS, RPLP1, PSMB6, LSM7, PSMC4, RPL26, NPM1, PSMA3, RPSA, UPF3A, HNRNPM, RPS23, HSPA8, HNRNPD, PSMA4, EIF4A3, RPL30, MYEF2, RPS27A, RPLP0, LSM4, RPS2, CARHSP1, PSMC2, MAGOH, TAF15, HNRNPR, RPL31, E2F1, HNRNPA0, RPS20, FEN1, RPS18, RNH1, RPS3A, PSMD3, RPLP2, PSMD8, PSMB7, PSMB1, RPL7A, MRTO4, PSMB3, RPS9, DDX5, PPP1R8, RPS1…	significant												GO_SPHINGOLIPID_METABOLIC_PROCESS_GO:0006665	0.000141884	0.00460152	0.577796	1.69858	0	133	PSAP, PPP2R1A, TECR, CERK, SPHK1, CLN8, SERINC5, SMPD1, TNFRSF1A, SERINC1, GBA, B4GALT5, HEXA, GLTP, SERINC2, SAMD8, ALDH3A2, SGPL1, GM2A, SUMF2, B4GALT3, ABCA2, PDXDC1, KDSR, CTSA, ESYT1, SPTLC1, VAPB, ITGB8, SPTLC2, PRKD2, ST3GAL5, CPTP, ARSA, ORMDL3, STS, CERS4, SPHK2, PPT1, CERS6, ESYT2, GBA2, PLA2G15, CERS1, PPM1L, ST8SIA1, PLPP3, KIT, PRKCD	significant
GO_ELECTRON_TRANSPORT_CHAIN_GO:0022900	0.000245278	0.00376634	0.543865	1.82126	0	162	CCNB1, CDK1, NDUFB6, NDUFV2, NDUFC2, COX6A1, NDUFB11, NDUFAB1, NDUFA11, NDUFA12, NDUFA4, NDUFB4, UQCRFS1, PHGDH, NDUFB9, NDUFB3, GLRX5, NDUFB1, UQCRH, NDUFS3, CYC1, COX7C, PARK7, COX8A, NDUFS4, NDUFB8, NDUFS6, SH3BGRL3, NDUFA8, COX7B, COX5A, UQCRQ, NDUFB2, AKR7A2, COX6C, FDX1, COX7A2, GLRX3, NDUFA13, NDUFC1, SDHD, DNAJC15, CYCS, SDHB, COA6, NDUFA1, FDX2, CYB5B, ETFDH, SDHC, SRD5A1, CYB5A, UQCR10,…	significant												GO_ODONTOGENESIS_GO:0042476	0.000146692	0.00460152	0.596527	1.69841	0	102	TNC, COL1A2, ANKRD11, COL1A1, BSG, CTNNB1, HTRA1, PAM, CSF1, TGFB2, LRP4, PPARA, CA2, LAMB1, BMP7, CTNNA1, FAM20C, SERPINE1, BCOR, RSPO2, STIM1, SMO, NFIC, SRC, ITGA6, ALPL, MSX1, ROGDI	significant
GO_CHROMOSOME_ORGANIZATION_INVOLVED_IN_MEIOTIC_CELL_CYCLE_GO:0070192	0.000442184	0.00492447	0.650394	1.8198	1	48	SMC4, SMC2, SGO2, BUB1, SGO1, BUB1B, NCAPH, NCAPH2, FANCD2, CCNE2, BRIP1, TRIP13, UBE2B, MLH1, RAD51C, RAD21, NCAPD2, NCAPD3, REC8, NDC1	significant												GO_LYSOSOMAL_TRANSPORT_GO:0007041	0.000146692	0.00460152	0.596087	1.69716	0	102	PSAP, LRP1, AP3D1, LAMP1, HGS, SORT1, GRN, IGF2R, RAB7A, CLU, VPS51, MGRN1, VPS53, VPS18, VCP, ATP13A2, SCARB2, GAK, LAMP2, VPS39, RNF157, BIN1, RHOB, HOOK3, UBXN6, KIF13A, CACNG8, NUMA1, RAB12, RBSN, DTX3L, PINK1, TGFBRAP1, TRAK1, VPS4A, HMGXB4, MVB12A, ARF1, VPS52, VPS11, HGSNAT, NPC1, NCOA4, EHD3, CACNG4	significant
GO_CHROMATIN_ASSEMBLY_OR_DISASSEMBLY_GO:0006333	0.000483676	0.00497069	0.559338	1.81634	1	128	HMGB2, NASP, CENPK, CENPM, HELLS, KNL1, CENPX, CENPW, CENPU, ANP32B, NPM1, MIS18BP1, HAT1, CENPN, DNMT1, TPR, HIRIP3, CENPH, CENPV, CENPA, ASF1A, MIS18A, HP1BP3, MCM2, CENPQ, HJURP, NAP1L4, NAP1L3, ASF1B, CHAF1A, NAP1L1, SMARCC2, SMARCD3, SET, RBBP4, SMARCB1, SMARCC1, PPHLN1, RUVBL1, OIP5, CHAF1B, NRDE2, CTCF, CDAN1, UBN1, TRIM28, EZH1, HDAC1, CENPC, CENPI, SMARCD1, SHPRH, POLE3, BAZ1B	significant												GO_DIVALENT_INORGANIC_CATION_HOMEOSTASIS_GO:0072507	0.000122956	0.00460152	0.528042	1.69707	0	357	MT1X, GRINA, MT1G, MT2A, MT1E, SLC39A7, MT1F, APP, CALR, ATP1A2, LRP1, MT1M, AP3D1, ATP13A1, ATF4, PKD1, GRIA1, BCAP31, STC2, DDIT3, PRNP, SLC25A23, LETM1, SLC30A1, HSP90B1, WFS1, AGT, ATP13A2, ATP2B4, RASA3, PLCG1, SLC39A10, ABL1, SELENON, FKBP1A, HAP1, RMDN3, CYBA, PSEN1, PACS2, ITPR2, ADORA1, CX3CL1, ANXA6, HERPUD1, SV2A, FGF2, ITGAV, ABL2, CAV1, STIM2, CNNM2, GNA13, HTT, PRKCE, AKAP6, STIM1, …	significant
GO_MITOTIC_SPINDLE_ASSEMBLY_GO:0090307	0.000678119	0.00614872	0.619832	1.81595	2	63	TPX2, BIRC5, KIF11, CDC20, SMC1A, KIF4A, KIF23, RACGAP1, SMC3, NEK2, PLK1, PRC1, TPR, AURKB, MYBL2, BCCIP, RAB11A, KIFC1, CHMP4B, STAG1, AAAS, HSPA1A, CLASP2	significant												GO_NEGATIVE_REGULATION_OF_FAT_CELL_DIFFERENTIATION_GO:0045599	0.00211005	0.0199495	0.686549	1.69693	12	40	TRIB3, CCDC85B, SORT1, DDIT3, ZFP36L2, TRIB2, ZFPM1, TRIO, JAG1, WWTR1, LRP3, JDP2, ASXL1, FLCN, WNT5A, ZFPM2	significant
GO_REGULATION_OF_HEMATOPOIETIC_STEM_CELL_DIFFERENTIATION_GO:1902036	0.000456413	0.00497069	0.611833	1.81251	1	67	PSMB5, PSMC3, PSMB6, PSMC4, PSMA3, PSMA4, PSMC2, PSMD3, PSMD8, PSMB7, PSMB1, PSMB3, PSMA5, PSMD14, PSMA1, N4BP2L2, PSMC6, PSMA2, PSMD11, PSMD9, PSMA7, PSMB2, PRKDC, PSMC5, PSMD4, TCF12, PSMB4, PSMF1, METTL3, PSMD13, PSMC1, PSME2, NFE2L2, LMO2	significant												GO_L_AMINO_ACID_TRANSPORT_GO:0015807	0.0010989	0.0125927	0.648584	1.69603	6	56	SLC7A5, ATP1A2, SLC7A11, SLC38A1, PRAF2, SLC1A5, SLC7A1, AGT, SLC1A3, SLC43A2, PSEN1, SLC3A2, SLC1A4, SLC1A2, SLC38A7, ITGB1	significant
GO_TELOMERE_MAINTENANCE_VIA_SEMI_CONSERVATIVE_REPLICATION_GO:0032201	0.00196121	0.0134016	0.722277	1.8094	8	27	PCNA, RFC3, RFC2, POLE4, FEN1, RPA2, PRIM1, RPA3, RFC4, RFC1, POLD3, POLE2, POLA1, POLA2, POLE3, PRIM2, RFC5	significant												GO_POSITIVE_REGULATION_OF_NEURON_PROJECTION_DEVELOPMENT_GO:0010976	0.000128999	0.00460152	0.539252	1.69447	0	263	MAP1B, PLXNB2, ARHGDIA, MEGF8, ARHGAP35, LRP1, DVL3, MACF1, HSPA5, STK11, BAIAP2, GRN, PLXNB1, RETREG3, SLIT2, VEGFA, RAPGEF1, DPYSL3, DLG5, APBB1, PTK7, AGT, FN1, ATP1B2, SCARB2, DBNL, GOLGA4, TNFRSF12A, FGFR1, GDI1, BMPR2, PSEN1, NFE2L2, EP300, PLXNA2, DAB2IP, VLDLR, CX3CL1, CUX1, SETX, RNF157, BMP7, ROBO1, ABL2, STYXL1, WASHC5, TMEM30A, NTN1, MAP6, MAPT, CAMK1D, NIN, P3H1, NRP1, EEF2K, FYN, DV…	significant
GO_RIBONUCLEOPROTEIN_COMPLEX_SUBUNIT_ORGANIZATION_GO:0071826	0.000253293	0.00376634	0.531022	1.80742	0	194	SNRPG, LUC7L3, SNRPD1, SNRPF, SNRPE, RPS14, RPL23A, RBMX, SRSF10, SNRPB, RPSA, LUC7L, RPLP0, LSM4, SNRPD3, SNRPD2, SRSF9, SNRPC, MRPS11, CD2BP2, MRTO4, RBM5, CLNS1A, PSIP1, PRPF31, EIF3J, SF3B1, SRSF1, PTBP2, MRPL11, EIF2S2, MRPL20, SRPK1, RPS5, EIF3H, ZNHIT3, XRCC5, DHX9, SNU13, BRIX1, SRPK2, PRKDC, LUC7L2, RPL24, LSM2, RPF2, RPS10, RPS28, CPSF6, RPL5, RUVBL1, WDR77, RPS19, DENR, DHX30, EIF3F, S…	significant												GO_RESPONSE_TO_INTERLEUKIN_7_GO:0098760	0.00218341	0.0203857	0.745786	1.69216	12	25	SMARCA4, STAT3, IRS2, P4HB, PDIA3, RAD23B, HDGF, BRWD1, GIPC1, YBX1, STAT5B, CISH, JAK1, STIP1	significant
GO_POSITIVE_REGULATION_OF_CYTOKINESIS_GO:0032467	0.00219394	0.0144425	0.715486	1.80371	9	28	ECT2, KIF20B, KIF14, KIF23, RACGAP1, AURKB, CENPV, CDC6, CDC25B, CIT	significant												GO_COPPER_ION_HOMEOSTASIS_GO:0055070	0.000864753	0.010939	0.833563	1.69056	4	15	MT2A, APP, XIAP, SLC31A1, PRNP	significant
GO_AMINE_METABOLIC_PROCESS_GO:0009308	0.000477099	0.00497069	0.557506	1.80146	1	122	ODC1, PSMB5, PSMC3, PSMB6, PSMC4, PSMA3, PSMA4, SLC7A11, PSMC2, PARK7, PSMD3, PSMD8, PSMB7, PSMB1, TRH, PSMB3, AMD1, PSMA5, PNKD, MOXD1, PSMD14, PSMA1, PSMC6, PSMA2, ATCAY, PSMD11, CHKA, VCAM1, PSMD9, PSMA7, PSMB2, PSMC5, PSMD4, SMS, PSMB4, PSMF1, MAOA	significant												GO_NEGATIVE_REGULATION_OF_AXONOGENESIS_GO:0050771	0.000929368	0.0114084	0.632282	1.6905	5	66	DRAXIN, ARHGDIA, EPHB2, SEMA3C, SEMA3B, SLIT2, GDI1, SEMA6B, PSEN1, LRP4, PTPRO, NTN1, SEMA6D, SEMA5B, NRP1, IFRD1, PLXNA3, ULK2, PTEN, SEMA6A, WNT5A, SEMA4B, THY1, PTPRS, KIAA0319, ARHGAP4, EFNB3, NGFR, SEMA3D	significant
GO_RIBONUCLEOPROTEIN_COMPLEX_BIOGENESIS_GO:0022613	0.000282406	0.00386966	0.486437	1.79551	0	428	SNRPG, RAN, LUC7L3, SNRPD1, SNRPF, SNRPE, RPS14, EXOSC8, RPL23A, RBMX, SRSF10, RPL26, NPM1, POP7, SNRPB, RPSA, LUC7L, DDX17, EIF4A3, RPLP0, LSM4, RPS2, SNRPD3, SNRPD2, PA2G4, SRSF9, C1QBP, SNRPC, RPL7A, MRPS11, CD2BP2, MRTO4, DCAF13, NOP10, RBM5, MPHOSPH6, CLNS1A, PSIP1, RPS9, NIFK, PRPF31, POP5, RPP30, RPL26L1, EIF3J, SF3B1, NOP58, FAM207A, SRSF1, RPL10A, PTBP2, MRPL11, EIF2S2, MRPL36, MRPL20, P…	significant												GO_NEUROMUSCULAR_JUNCTION_DEVELOPMENT_GO:0007528	0.00141665	0.015111	0.660172	1.68886	8	48	TNC, LAMB2, COL4A1, APP, DCTN1, AGRN, LRP4, DNAJA3, ERBB2, DVL1, ETV5, UNC13B	significant
GO_ISOPRENOID_BIOSYNTHETIC_PROCESS_GO:0008299	0.00199115	0.0135547	0.738661	1.79381	8	24	FDPS, HMGCS1, HMGCR, LSS, IDI1, MVD, COQ2, PMVK, MVK, SRD5A3	significant												GO_MUSCLE_FIBER_DEVELOPMENT_GO:0048747	0.0010989	0.0125927	0.645571	1.68815	6	56	FLNC, TTN, SKI, VEGFA, NEBL, CXADR, SELENON, DNER, MYOF, SMO, LOX, ACTA1, UCHL1, MYOD1, NEB, RYR1, CAV2, CHRNB1, HDAC9, ZMPSTE24, CACNA2D2, DMD, PTCD2, HDAC4, BIN3, BCL2, PPP3CA	significant
GO_POSITIVE_REGULATION_OF_TELOMERASE_RNA_LOCALIZATION_TO_CAJAL_BODY_GO:1904874	0.00174558	0.0121482	0.816732	1.79138	7	15	CCT6A, CCT5, CCT2, CCT8, NOP10, TCP1, CCT3, NHP2, RUVBL1	significant												GO_REGULATION_OF_NEURON_PROJECTION_DEVELOPMENT_GO:0010975	0.000118934	0.00460152	0.516723	1.68693	0	470	MAP1B, KIF1A, PLXNB2, DRAXIN, KREMEN1, ARHGDIA, EPHB2, NRCAM, MEGF8, ARHGAP35, LRP1, DVL3, MACF1, HSPA5, PTPRF, STK11, MDM2, BAIAP2, GRN, PLXNB1, NSMF, SEMA3C, SEMA3B, RETREG3, SLIT2, VEGFA, SDK1, RAPGEF1, DPYSL3, DLG5, FKBP4, APBB1, CRK, PTK7, AGT, FN1, RAB29, ATP1B2, SIPA1L1, MARK1, ABL1, SCARB2, DBNL, GOLGA4, TNFRSF12A, GAK, FGFR1, GDI1, SEMA6B, BMPR2, PSEN1, TNIK, NFE2L2, EP300, CDH2, PLXNA2,…	significant
GO_ACTIVATION_OF_INNATE_IMMUNE_RESPONSE_GO:0002218	0.000474383	0.00497069	0.560033	1.78698	1	111	HMGB1, PSMB5, PSMC3, HRAS, PSMB6, PSMC4, PSMA3, PSMA4, SFPQ, PSMC2, PLCG2, PSMD3, PSMD8, PSMB7, PSMB1, PSMB3, NONO, PSMA5, PQBP1, PSMD14, PSMA1, XRCC6, PSMC6, PSMA2, PSPC1, PSMD11, XRCC5, PSMD9, PSMA7, PSMB2, PRKDC, PSMC5, PSMD4, PSMB4, PSMF1, RAF1, PSMD13, SKP1, PSMC1, PSME2, MALT1, CHUK, PSMD12	significant												GO_PLASMA_MEMBRANE_ORGANIZATION_GO:0007009	0.00044843	0.00730739	0.602706	1.68657	2	89	PSAP, SPTBN1, PLEKHM2, SYT11, COL5A1, BAIAP2, CLU, MYH9, GSN, TLCD2, TGFB2, SLC9A3R1, FAT4, ANXA6, STX4, BIN1, CAV1, MYOF, AKT2, PACSIN2, EPB41L3, ANK2, WHAMM, OSBPL2, ATP2A2, MYH10, PTEN, DNM2, EHD2, PRX, XKR4, ABCA7	significant
GO_TELOMERASE_RNA_LOCALIZATION_GO:0090672	0.00173385	0.0120983	0.77131	1.78585	7	19	CCT6A, CCT5, CCT2, CCT8, NOP10, TCP1, CCT3, NHP2, RUVBL1, WRAP53	significant												GO_POSITIVE_REGULATION_OF_MACROAUTOPHAGY_GO:0016239	0.00109	0.0125927	0.637792	1.68602	6	61	SESN2, LARP1, RAB3GAP2, MAPK3, OPTN, HUWE1, HIF1A, HMOX1, CDC37, PIP4K2B, SUPT5H, MFN2, VPS13D, PAFAH1B2, TSC2, HTT, LRSAM1, GPSM1, BAG3, SPTLC1, SMCR8, RAB12, SPTLC2, PINK1, TSC1, ULK1	significant
GO_DOUBLE_STRAND_BREAK_REPAIR_GO:0006302	0.000256739	0.00376634	0.511997	1.78542	0	231	MCM4, ESCO2, GINS2, RAD51AP1, BARD1, FUS, PAXX, DEK, SFPQ, CHEK1, CDCA5, PARP2, UBE2N, FEN1, FOXM1, BRCA2, BRCA1, RPA2, MAD2L2, MUS81, RPA3, OGG1, MCM7, NUDT16L1, PSMD14, KDM1A, MCM8, NSD2, MCM6, MCM2, XRCC6, DCLRE1C, MAGEF1, FANCD2, PARP1, BRIP1, TRIP13, SFR1, TIMELESS, NSMCE2, MMS22L, SPIDR, NUCKS1, XRCC5, SLF1, XRCC1, MCM3, CDC45, PRKDC, SMARCAD1, ERCC1, MLH1, BLM, RAD51C, RAD21, TONSL, ZSWIM7…	significant												GO_AMINO_ACID_IMPORT_GO:0043090	0.00195503	0.0188166	0.685257	1.68583	11	39	SLC7A5, ATP1A2, SLC7A11, SLC1A5, SLC7A1, AGT, SLC1A3, SLC43A2, PSEN1, SLC9A3R1, SLC3A2, SLC1A4, SLC1A2	significant
GO_REGULATION_OF_DNA_REPLICATION_GO:0006275	0.00047259	0.00497069	0.563927	1.78433	1	105	CDK1, PCNA, ESCO2, GMNN, CCNA2, HRAS, RFC3, CST3, DBF4, RFC2, SMC3, BRCA2, CCDC88A, CDC6, PPP2CA, RFC4, ZNF830, FBXO5, ATAD5, CDK2, EGFR, TIMELESS, NUCKS1, CACYBP, CDT1, DHX9, DONSON, E2F8, BLM, TTF1, WIZ, CHTF18, CDAN1, HUS1, RAC1, BCAR3, STOML2, GLI2, TIPIN, CDC7, MAP2K4, CHEK2, ID3, RFC5, ZRANB3	significant												GO_TRANSITION_METAL_ION_HOMEOSTASIS_GO:0055076	0.000146028	0.00460152	0.58739	1.68546	0	109	MT1X, MT1G, MT2A, MT1E, SLC39A7, ATP6V0D1, MT1F, APP, MT1M, XIAP, ATP6AP1, AP3D1, FTH1, SLC31A1, SLC11A2, PRNP, SLC30A1, HIF1A, HMOX1, NEO1, ATP13A2, SLC39A10, PICALM, FTL, TFRC, SLC22A17	significant
GO_ESTABLISHMENT_OF_PROTEIN_LOCALIZATION_TO_TELOMERE_GO:0070200	0.00302376	0.018337	0.789252	1.78397	13	17	CCT6A, CCT5, CCT2, BRCA2, CCT8, TCP1, CCT3, WRAP53	significant												GO_REGULATION_OF_CELL_JUNCTION_ASSEMBLY_GO:1901888	0.000137589	0.00460152	0.554473	1.68331	0	181	MMP14, APP, EPHB2, LRP1, MACF1, EIF4G1, SLIT1, GAP43, VEGFA, MAP4K4, AGRN, RAPGEF1, DAPK3, DLG5, ADGRB2, LRRC4B, CLSTN1, ADGRL1, AGT, ABL1, SETD5, ROCK2, LRFN4, NTNG2, PDLIM5, SLK, LRRC24, NTN1, CAV1, RCC2, EPHB1, LIMS1, ADGRL3, NRP1, EEF2K, SDC4, GPC6, VCL, MYO1C, PTEN, RAPGEF2, SRC, LRRTM3, GPC4, TSC1, CLSTN2, DUSP22, ADGRB1, ROBO2, WNT5A, LRFN3, LRRN1, PPM1F, EPHB3, CLASP2, THY1, F11R, SLITRK2…	significant
GO_REGULATION_OF_MRNA_SPLICING_VIA_SPLICEOSOME_GO:0048024	0.000470478	0.00497069	0.563657	1.78362	1	104	SRSF3, RBM39, HNRNPA2B1, RBM3, NSRP1, SRSF7, RBMX, SRSF10, SAP18, HSPA8, DDX17, HNRNPA1, MAGOH, SNRNP70, TIA1, SRSF9, C1QBP, RBM25, NCL, SRSF2, RBM5, SREK1, RBM17, DDX5, HNRNPK, TRA2A, SRSF1, TRA2B, SRSF4, PTBP1, LARP7, SRPK1, SRPK2, HNRNPL, NOVA1, SNW1	significant												GO_IRE1_MEDIATED_UNFOLDED_PROTEIN_RESPONSE_GO:0036498	0.00109085	0.0125927	0.637827	1.68307	6	60	HYOU1, ATP6V0D1, HSPA5, GFPT1, LMNA, DCTN1, XBP1, TPP1, WFS1, EXTL3, SSR1, ARFGAP1, SRPRB, DAB2IP, ACADVL, FKBP14, HDGF, PDIA5, SEC31A, KLHDC3, VAPB, BFAR, CTDSP2, ADD1, PTPN1, CUL7, TATDN2	significant
GO_DNA_BIOSYNTHETIC_PROCESS_GO:0071897	0.000249128	0.00376634	0.526674	1.78107	0	178	CENPF, PCLAF, ISG15, TYMS, PPIA, PCNA, HNRNPA2B1, UBB, RFC3, CCT6A, CCT5, HNRNPD, RFC2, RPS27A, HNRNPA1, PHB, POLE4, UFD1, CCT2, NEK2, CCT8, RPA2, MAD2L2, NPPC, NOP10, RPA3, DTL, TK1, AURKB, TCP1, CCT3, CDKN2D, RFC4, UBA52, FAAP20, RFC1, LIG1, XRCC5, NHP2, DNAJC2, CHTF18, POLD3, WRAP53, POLE2, CERS1, POLA1, RCHY1, TELO2	significant												GO_CARBOHYDRATE_TRANSMEMBRANE_TRANSPORT_GO:0034219	0.000450857	0.00730739	0.606132	1.68281	2	84	SESN2, TRIB3, SORT1, SORBS1, IRS2, ASPSCR1, NFE2L2, CLIP3, GPC3, SLC1A2, ADIPOR2, SIRT6, AKT2, EDNRA, SLC2A11, HK2, INPP5K, PPARD, TSC1, PTPN11, BRAF, SLC2A4, YES1, CREBL2, GRB10, PEA15, SLC2A12, OCLN, SLC2A8, SLC5A3, INSR, SLC23A2, C2CD5, PRKCI, ZDHHC7, PID1, APPL2, RTN2	significant
GO_MITOCHONDRIAL_GENE_EXPRESSION_GO:0140053	0.000244439	0.00376634	0.531213	1.77744	0	160	CHCHD1, MRPS18C, MRPL51, MRPS21, MRPL33, MRPS6, MRPL3, C1QBP, MRPL41, SLC25A33, HSD17B10, MRPL47, MRPS11, TSFM, MRPL14, MRPL46, MRPL13, MRPL18, TUFM, MRPL11, UQCC2, MRPL36, MRPL20, AURKAIP1, MRPL40, GADD45GIP1, MRPS26, MRPL57, MRPL55, MRPS35, MRPL22, MRPL9, TRNT1, LRPPRC, MRPL32, MRPL50, MRPS22, MRPL37, MTERF2, COA3, OXA1L, MRPS12, MRPL58, MRPL23, RARS2, PTCD3, MRPL15, MRPL43, RPUSD4, MRPS18B, MR…	significant												GO_NEGATIVE_REGULATION_OF_CELL_SUBSTRATE_ADHESION_GO:0010812	0.00172063	0.0172709	0.64766	1.68252	10	53	MMP14, COL1A1, LRP1, NOTCH1, MAP4K4, ACTN4, ADAM15, TBCD, JAG1, FBLN1, CX3CL1, FZD7, POSTN, PTPRO, RCC2, SERPINE1, CORO2B, CASK, PTEN, SRC, DUSP22, CLASP2, FZD4, MEN1	significant
GO_DNA_GEOMETRIC_CHANGE_GO:0032392	0.000477213	0.00497069	0.556625	1.77589	1	112	TOP2A, HMGB2, HMGB1, HMGB3, MCM4, HNRNPA2B1, GINS2, UBB, RFC3, RFC2, SSBP1, RPS27A, GTF2F2, MCM7, RBX1, GTF2H2, RFC4, MCM8, MCM6, MCM2, XRCC6, PARP1, BRIP1, UBA52, XPA, XRCC5, DHX9, MCM3, SMARCAD1, CHD7, BLM, CHTF18, RUVBL1, RAD18, GINS4, RAD54L, CETN2, DDX11, DHX36	significant												GO_ERK1_AND_ERK2_CASCADE_GO:0070371	0.000132205	0.00460152	0.542516	1.68133	0	223	ATF3, APP, EPHB2, AKAP12, LRP1, MAP2K2, GNAI2, ATP6AP1, CD44, ERBB4, MAPK3, NOTCH1, RAPGEF1, EZR, EIF3A, AGT, FN1, ZFP36L2, ABL1, JUN, FBLN1, DUSP4, CSK, SLC9A3R1, SPRY2, WNK2, ICAM1, DAB2IP, MFHAS1, CX3CL1, TNIP1, FGF2, ITGAV, TIMP3, NOTCH2, FGFR3, EPHB1, DSTYK, NRP1, ERBB2, HRAS, LYN, SPRED2, MAP2K7, GPNMB, PRKD2, VRK3, PTEN, RAPGEF2, SRC, FLCN, NELFE, NPNT, SEMA6A, TIAM1, PTPN11, BRAF, TRAF7, …	significant
GO_DNA_REPLICATION_CHECKPOINT_GO:0000076	0.00323974	0.0191062	0.784688	1.77366	14	17	CLSPN, NAE1, CDC6, ZNF830, TIMELESS, CDT1, CDC45, HUS1, TIPIN, ORC1, TICRR	significant												GO_LUNG_ALVEOLUS_DEVELOPMENT_GO:0048286	0.00296443	0.0249973	0.703741	1.67791	17	33	SLC7A11, LTBP3, STK40, MAN2A1, IGFBP5, BMPR2, HS6ST1, ATXN1L, MAN1A2, ASXL1	significant
GO_NUCLEOTIDE_EXCISION_REPAIR_DNA_GAP_FILLING_GO:0006297	0.00265545	0.0166385	0.734596	1.7678	11	23	PCNA, UBB, RFC3, RFC2, RPS27A, RPA2, RPA3, RFC4, UBA52, RFC1, LIG1, XRCC1, POLD3	significant												GO_MYOTUBE_DIFFERENTIATION_GO:0014902	0.000448967	0.00730739	0.599579	1.67518	2	88	MMP14, PLD3, SKI, SORT1, NOTCH1, MYH9, XBP1, EHD1, SELENON, HDAC5, CAPN2, DNER, MYOF, SMO, CDON, ACTA1, DYRK1B, MYOD1, ADGRB1, PTGFRN, PLEKHO1, EHD2, RYR1, CAV2, GDF15, HDAC9, BCL9, DMPK, RBM38, RBM24, CACNA1H, KCNH1, TBX1, NLN, FLOT1, HDAC4, BIN3, BCL2	significant
GO_REGULATION_OF_RNA_SPLICING_GO:0043484	0.000481	0.00497069	0.533978	1.76469	1	144	SRSF3, RBM39, HNRNPA2B1, RBM3, FUS, NSRP1, SRSF7, RBMX, SRSF10, SAP18, HSPA8, DDX17, HNRNPA1, MAGOH, SNRNP70, TIA1, SRSF9, C1QBP, RBM25, NCL, ZNF326, PIK3R1, HNRNPH3, SRSF2, RBM5, SREK1, RBM17, DDX5, HNRNPK, TRA2A, RPS13, RPS26, SRSF1, PTBP2, PQBP1, TRA2B, SRSF4, PTBP1, LARP7, SRPK1, SLC38A2, SRPK2, HNRNPL, NOVA1, SNW1, CDK12, SRSF8, HSPA1A	significant												GO_COLLAGEN_METABOLIC_PROCESS_GO:0032963	0.000759186	0.0102571	0.608744	1.673	4	79	CTSD, COL1A2, MMP14, COL1A1, MRC2, P3H4, COL5A1, MMP17, HIF1A, SERPINH1, LARP6, PLOD3, ADAMTS3, ADAM15, CTSB, MMP2, ITGA2, MMP16, MMP15, P3H1, P3H3	significant
GO_ALTERNATIVE_MRNA_SPLICING_VIA_SPLICEOSOME_GO:0000380	0.000697512	0.0062458	0.580573	1.76148	2	80	SRSF3, NSRP1, SRSF7, RBMX, SRSF10, SAP18, HNRNPM, DDX17, SFPQ, HNRNPA1, MAGOH, SRSF9, RBM25, SRSF2, RBM5, SREK1, RBM17, DDX5, SRSF1, PQBP1, TRA2B, KDM1A, SRSF4, PTBP1, RSRC1, DHX9, HNRNPL, NOVA1	significant												GO_NEGATIVE_REGULATION_OF_AXON_GUIDANCE_GO:1902668	0.00302318	0.0252651	0.737189	1.67266	17	25	SEMA3C, SEMA3B, SLIT2, SEMA6B, PTPRO, SEMA6D, SEMA5B, NRP1, PLXNA3, SEMA6A, WNT5A, SEMA4B	significant
GO_MITOCHONDRIAL_RESPIRATORY_CHAIN_COMPLEX_ASSEMBLY_GO:0033108	0.000705384	0.0062458	0.561829	1.76065	2	99	NDUFB6, NDUFV2, NDUFC2, NDUFB11, NDUFAB1, NDUFA11, NDUFA12, NDUFAF8, NDUFB4, NDUFB9, NDUFB3, NDUFB1, NDUFS3, NDUFS4, NDUFB8, SLC25A33, COX14, NDUFS6, NDUFA8, NDUFB2, PET100, TMEM126A, UQCC2, COX17, COA4, NDUFA13, TMEM126B, TIMMDC1, COA1, NDUFC1, DMAC1, NDUFAF3, NDUFA1, UQCR10, COA3, COX20, OXA1L, NDUFS2, TIMM21	significant												GO_MACROPHAGE_ACTIVATION_GO:0042116	0.00139925	0.014968	0.629262	1.67056	8	63	APP, SYT11, GRN, NAMPT, SPHK1, CLU, MYO18A, JUN, FOXP1, MFHAS1, CX3CL1, MAPT, PRKCE	significant
GO_POSITIVE_REGULATION_OF_MITOTIC_NUCLEAR_DIVISION_GO:0045840	0.000663277	0.00605591	0.628952	1.7598	2	48	NUSAP1, UBE2C, RANBP1, DLGAP5, ANAPC11, CDCA5, AURKA, AURKB, UBXN2B, NSMCE2, SLF1, CDT1, CDC23	significant												GO_BASEMENT_MEMBRANE_ORGANIZATION_GO:0071711	0.00366728	0.0289669	0.720556	1.66902	21	28	LAMB2, COL4A1, PLOD3, NTNG2, PXDN, LAMB1, CAV1, PHLDB1, ITGB1, CLASP2, DAG1, CAV2, CLASP1, PHLDB2	significant
GO_REGULATION_OF_DNA_DEPENDENT_DNA_REPLICATION_GO:0090329	0.0006683	0.00607429	0.624	1.75926	2	50	PCNA, GMNN, RFC3, DBF4, RFC2, BRCA2, RFC4, ZNF830, FBXO5, CDK2, TIMELESS, CDT1, DONSON, E2F8, BLM, WIZ, CHTF18, STOML2, TIPIN, CDC7, CHEK2, RFC5, ZRANB3	significant												GO_CELL_CELL_JUNCTION_ORGANIZATION_GO:0045216	0.00013837	0.00460152	0.553454	1.66901	0	169	SDK2, CTNNB1, DCHS1, TLN2, VEGFA, SDK1, PARD3, DLG5, ACTN4, CXADR, AGT, TBCD, TGFB2, CADM3, CSK, CDH2, CDH6, HEG1, ADAM10, ROCK2, AFDN, NECTIN2, CTNNA1, NUMBL, PTPRO, ARVCF, CAV1, FSCN1, LIMS1, MTDH, CTNND2, STRN, EPB41L3, ANK2, ZNF703, VCL, MYO1C, CADM1, SRC, FLCN, RHOC, CDH20, PTPN23, ADD1, AJM1, CNTNAP1, CDH4, PVR, KIFC3, F11R, CLDN1, RUNX1, WHRN, WDR1, CBFB, CLDN5, SNAI2, SMAD3, PRKCA, CDH13,…	significant
GO_ATP_DEPENDENT_CHROMATIN_REMODELING_GO:0043044	0.000693001	0.00623353	0.586352	1.75588	2	73	NASP, CENPK, CENPM, PTMA, KNL1, CENPX, CENPW, CENPU, NPM1, MIS18BP1, ANP32E, CENPN, CENPH, CENPA, MIS18A, ACTL6A, CENPQ, HJURP, SMARCC2, SMARCAD1, RBBP4, SMARCB1, SMARCC1, RUVBL1, ACTB, OIP5, HDAC2, VPS72, HDAC1, CENPC, CENPI, INO80B, PSME4, ACTR5, CENPT, SMARCE1, CENPO, SMARCA2	significant												GO_AMINOGLYCAN_METABOLIC_PROCESS_GO:0006022	0.000140885	0.00460152	0.561808	1.66898	0	147	CHPF, SPOCK2, CHST3, GNS, CD44, B4GAT1, NCAN, AGRN, B3GALT6, B4GALT5, HEXA, ST3GAL2, HS6ST1, GPC3, B4GALT3, FGF2, BCAN, GPC1, HS3ST1, ST3GAL3, HSPG2, B3GAT1, SDC3, NDST1, VCAN, HS2ST1, CHSY1, SDC4, GPC6, AP2A1, BGN, CEMIP, SDC2, GPC4, EXT2, B3GAT3, SLC35D1, XYLT2, HS6ST2, CLTC, GAL3ST3, HGSNAT, ANGPT1, CEMIP2	significant
GO_MITOTIC_CYTOKINESIS_GO:0000281	0.00091617	0.00748008	0.589341	1.75513	3	70	NUSAP1, STMN1, CKAP2, ECT2, KIF20B, KIF4A, KIF23, RACGAP1, PLK1, CFL1, PRC1, CENPA, ANLN, EFHC1, PDCD6IP, CHMP4B, CHMP3, CEP55, UNC119, CIT, CHMP4A, KIF20A, ARL3, MYH10, DCDC1, JTB, ARF1	significant												GO_TISSUE_REMODELING_GO:0048771	0.000144342	0.00460152	0.577047	1.6685	0	116	MMP14, ATP6AP1, P3H4, LTBP3, DDR2, CTNNB1, MDM2, SEMA3C, HIF1A, BCR, TPP1, AGT, IGFBP5, JAG1, MMP2, BMPR2, CSK, ROCK2, PLEKHM1, CA2, TFRC, TP53, CAV1, NOTCH2, TIMP1, AXL, ABR, BGN, GPNMB, SRC, EPAS1, MDK, GPR137	significant
GO_PYRIMIDINE_CONTAINING_COMPOUND_BIOSYNTHETIC_PROCESS_GO:0072528	0.0035219	0.0202509	0.658774	1.74851	15	36	TYMS, DUT, DTYMK, NME1, NME5, TK1, UMPS, SHMT1, NME4, TBPL1, UPP1, PRPS1, PUDP, DCK, TYMP, CTPS2, UCK1, MTOR, CTPS1	significant												GO_NEURON_DEATH_GO:0070997	0.000125865	0.00460152	0.524266	1.6678	0	313	DRAXIN, NES, NUPR1, HYOU1, APP, LRP1, GCLM, XIAP, SLC7A11, STAT3, EIF4G1, HSPA5, TNFRSF21, ATF4, CTNNB1, GRN, G6PD, NSMF, DDIT3, PRNP, NAMPT, CLU, HIPK2, HIF1A, HMOX1, WFS1, UBE2M, RAB29, CHL1, GBA, ATP13A2, CDC34, ABL1, FOXO3, AKT1S1, JUN, CEBPB, PICALM, GRIK5, UNC5B, CAPN2, NQO1, CSF1, TGFB2, PSEN1, PPARA, DNAJC5, PIGT, DHCR24, ADORA1, CX3CL1, BCL2L1, TP53, ATN1, MAPT, TMEM259, EPHB1, AXL, TRIM…	significant
GO_POSITIVE_REGULATION_OF_CHROMOSOME_SEGREGATION_GO:0051984	0.00376273	0.0213491	0.675419	1.7471	16	32	CCNB1, DLGAP5, ANAPC11, SFPQ, FEN1, AURKB, CDC6, NSMCE2, SLF1, CDT1, CDC23, RAD21, RAD18, ANAPC4, DDX11	significant												GO_NEGATIVE_CHEMOTAXIS_GO:0050919	0.00288554	0.0247219	0.661866	1.66671	17	44	SLIT1, SEMA3C, SEMA3B, SLIT2, SEMA6B, NRP2, ITGAV, ROBO1, NTN1, SEMA6D, SEMA5B, PLXNA3, SEMA6A, ROBO2, WNT5A, SEMA4B, PLXNA4	significant
GO_RECOMBINATIONAL_REPAIR_GO:0000725	0.000486263	0.00497069	0.537101	1.74704	1	130	MCM4, GINS2, RAD51AP1, FUS, SFPQ, CHEK1, UBE2N, FEN1, BRCA2, BRCA1, RPA2, MAD2L2, MUS81, RPA3, MCM7, PSMD14, KDM1A, MCM8, MCM6, MCM2, MAGEF1, PARP1, SFR1, TIMELESS, NSMCE2, MMS22L, SPIDR, NUCKS1, XRCC1, MCM3, CDC45, BLM, RAD51C, RAD21, TONSL, ZSWIM7, WRAP53, RMI1, GINS4, RAD54L, REC8, FAN1, HUS1, XRCC3, WRN, FIGNL1, POLQ, RBBP8, RMI2, CDC7, FANCB, RAD54B	significant												GO_CELLULAR_RESPONSE_TO_CADMIUM_ION_GO:0071276	0.00448505	0.0331204	0.710118	1.66601	26	30	MT1X, MT1G, MT2A, MT1E, MT1F, MT1M, MAPK3, HMOX1, GSN, JUN, DAXX, MT1H	significant
GO_PROTEIN_K11_LINKED_UBIQUITINATION_GO:0070979	0.00461945	0.0246109	0.688055	1.7448	20	29	UBE2S, UBE2C, UBE2T, ANAPC11, UBE2A, CDC26, UBE2B, CDC23, UBE2L3, UBE2E3, ANAPC4, FZR1	significant												GO_LEUKOCYTE_APOPTOTIC_PROCESS_GO:0071887	0.00076864	0.0103146	0.6156	1.66563	4	71	ITPKB, PKN1, SLC7A11, TNFRSF21, HIF1A, IRS2, DFFA, ADAM17, SLC39A10, IRF3, NOC2L, FOXP1, TP53, LGALS3, DNAJA3, AXL, LYN, KDELR1, PTEN, RAPGEF2, RIPK1, WNT5A	significant
GO_RIBOSOMAL_LARGE_SUBUNIT_ASSEMBLY_GO:0000027	0.00566572	0.0279957	0.695044	1.74118	25	27	RPL23A, RPLP0, MRTO4, MRPL11, MRPL20, BRIX1, RPL24, RPF2, RPL5, DHX30, RPL38, RPL10, FASTKD2, RPL12, BOP1	significant												GO_POSITIVE_REGULATION_OF_NEURON_DIFFERENTIATION_GO:0045666	0.000124517	0.00460152	0.520347	1.66436	0	338	MAP1B, PLXNB2, ARHGDIA, NRCAM, TIMP2, MEGF8, ARHGAP35, LRP1, DVL3, MACF1, EIF4G1, HSPA5, STK11, BAIAP2, GRN, PLXNB1, GPRC5B, ARHGEF2, RETREG3, SLIT2, VEGFA, RAPGEF1, DPYSL3, DLG5, APBB1, PTK7, AGT, FN1, ATP1B2, SCARB2, DBNL, GOLGA4, TNFRSF12A, FGFR1, GDI1, BMPR2, PSEN1, NFE2L2, EP300, PLXNA2, DAB2IP, VLDLR, CX3CL1, CSNK1E, CUX1, SETX, RNF157, BMP7, ROBO1, ABL2, STYXL1, WASHC5, TMEM30A, NTN1, MAP6…	significant
GO_NUCLEOTIDE_EXCISION_REPAIR_GO:0006289	0.000474721	0.00497069	0.546982	1.73701	1	108	HMGN1, PCNA, UBB, RFC3, POLR2J, POLR2K, RFC2, RPS27A, COMMD1, BRCA2, RPA2, POLR2F, RPA3, OGG1, RBX1, POLR2E, GTF2H2, RFC4, ZNF830, POLR2L, PARP1, COPS8, BRIP1, UBA52, XPA, RFC1, LIG1, COPS4, XRCC1, POLR2C, COPS5, ERCC1, GTF2H2C, POLR2H, POLD3, AQR, PPIE, COPS3, FAN1, CETN2	significant												GO_RESPIRATORY_SYSTEM_DEVELOPMENT_GO:0060541	0.000137931	0.00460152	0.549537	1.66353	0	175	TNC, MMP14, SLC7A11, LTBP3, PKD1, SKI, CTNNB1, EIF4EBP1, MAPK3, NOTCH1, WNT7B, VEGFA, STK40, DLG5, PLOD3, MAN2A1, PTK7, IGFBP5, SPARC, SMAD2, VANGL2, FGFR1, BMPR2, HS6ST1, SPRY2, EP300, HEG1, ATXN1L, CELSR1, MAN1A2, GPC3, FGF2, ASS1, PDPN, TAB1, PPP1CA, FSTL3, RSPO2, ASXL1, HYDIN, RARA, LOX, TIMELESS, THRA, ASCL1, BAG6, EPAS1, RC3H2	significant
GO_NADH_DEHYDROGENASE_COMPLEX_ASSEMBLY_GO:0010257	0.000681663	0.00615442	0.590967	1.73549	2	64	NDUFB6, NDUFV2, NDUFC2, NDUFB11, NDUFAB1, NDUFA11, NDUFA12, NDUFAF8, NDUFB4, NDUFB9, NDUFB3, NDUFB1, NDUFS3, NDUFS4, NDUFB8, NDUFS6, NDUFA8, NDUFB2, TMEM126A, NDUFA13, TMEM126B, TIMMDC1, COA1, NDUFC1, DMAC1, NDUFAF3, NDUFA1, OXA1L, NDUFS2, TIMM21	significant												GO_FAT_SOLUBLE_VITAMIN_METABOLIC_PROCESS_GO:0006775	0.00362797	0.0287778	0.699822	1.66325	21	32	FGFR1, CYP27A1, RBP1, LRP2, VKORC1L1, VKORC1, PIAS4, PPARD, PLTP, UBIAD1, CBR1, LGMN, SNAI2	significant
GO_SPLICEOSOMAL_COMPLEX_ASSEMBLY_GO:0000245	0.00112765	0.00873408	0.598125	1.73428	4	59	SNRPG, LUC7L3, SNRPD1, SNRPE, RBMX, SRSF10, LUC7L, SNRPD2, SRSF9, SNRPC, RBM5, PSIP1, SF3B1, SRSF1, PTBP2, SRPK1, SRPK2, LUC7L2	significant												GO_COLLAGEN_CATABOLIC_PROCESS_GO:0030574	0.00345111	0.0277274	0.692786	1.66264	20	34	CTSD, MMP14, MRC2, MMP17, ADAMTS3, ADAM15, CTSB, MMP2, MMP16, MMP15	significant
GO_POSITIVE_REGULATION_OF_CELL_CYCLE_PROCESS_GO:0090068	0.000260824	0.00376634	0.492818	1.7337	0	254	NUSAP1, CCNB1, CDK1, UBE2C, RANBP1, DLGAP5, PCNA, GTSE1, EZH2, MAD2L1, APEX1, ECT2, NDC80, ANAPC11, PRMT1, CDK4, RPL26, KIF20B, NPM1, DBF4, SFPQ, KIF14, CDCA5, KIF23, AURKA, RACGAP1, E2F1, RDX, FEN1, BRCA1, TPR, DTL, AURKB, CENPV, TRIAP1, CDC6, GPSM2, RAB11A, FBXO5, ATAD5, CDK2, SPAG5, PCID2, POC1A, EGFR, CDC25B, BAX, UBXN2B, NSMCE2, UBE2B, SLF1, CDT1, CDC45, MDM4, SMARCD3, CDC23, E2F8, CIT, RAD5…	significant												GO_MEMBRANE_PROTEIN_PROTEOLYSIS_GO:0033619	0.00220091	0.020427	0.642376	1.66179	13	52	TIMP2, MYH9, SPPL2B, ADAM17, HM13, PSEN1, ERAP1, ADAM10, TIMP3, ADAM9, TIMP1, LRIG2, BACE2, MBTPS2, MBTPS1, BACE1, DAG1, RELA, CTSH, PACSIN3, SPPL3, SPPL2A, NGFR, NRDC, ADAM19, NFKB1, FURIN	significant
GO_TRANSLATIONAL_INITIATION_GO:0006413	0.000249252	0.00376634	0.51168	1.73368	0	181	RPS14, RPL23A, RPS4Y1, RPLP1, RPL26, NPM1, RPSA, RPS23, RPL30, RPS27A, EIF5B, RPLP0, RPS2, EIF4A1, RPL31, RPS20, RPS18, RPS3A, RPLP2, TPR, RPL7A, RPS9, EIF1AY, RPS13, RPS26, EIF3J, RPL27A, RPL10A, RPL15, EIF2S2, PPP1CA, UBA52, RPL37, RPS5, EIF3H, RPS12, RPS16, RPS24, CDC123, RPL19, COPS5, RPS21, RPL24, EIF1, RPS10, RPS28, RPS3, RPL18, RPL5, RPS15A, RPS19, DENR, KLHL25, EIF3F, EIF4EBP1, RPL14, EIF…	significant												GO_RAS_PROTEIN_SIGNAL_TRANSDUCTION_GO:0007265	0.00012639	0.00460152	0.523171	1.6613	0	303	COL1A2, SQSTM1, COL3A1, ADGRG1, ITPKB, ABCA1, ARHGDIA, EPHB2, TIMP2, ARHGAP35, SHC2, ARHGEF2, NOTCH1, MAP4K4, CDKN1A, IQSEC1, NISCH, RAPGEF1, BCR, IRS2, RFXANK, MYO9B, CRK, CADM4, LRRC59, RASA3, ABL1, JUN, CDC42EP1, DBNL, MFN2, VANGL2, ARFGEF2, DENND4C, KPNB1, GDI1, CSF1, TGFB2, CDC42EP4, AKAP13, SPRY2, ARFGAP1, HEG1, DAB2IP, ROCK2, DHCR24, CELSR1, MAPK11, ARHGEF12, FGF2, TP53, ROBO1, ABL2, PDPN,…	significant
GO_ATTACHMENT_OF_MITOTIC_SPINDLE_MICROTUBULES_TO_KINETOCHORE_GO:0051315	0.00589134	0.0288225	0.788687	1.72986	26	15	NUF2, CENPE, NDC80, KIF2C, AURKB, BOD1, CDT1	significant												GO_POSITIVE_REGULATION_OF_NEURON_DEATH_GO:1901216	0.00059755	0.00874961	0.59496	1.65896	3	86	NUPR1, ATF4, CTNNB1, GRN, DDIT3, PRNP, CLU, UBE2M, CDC34, ABL1, FOXO3, JUN, PICALM, GRIK5, CAPN2, NQO1, TGFB2, ADORA1, TP53, MAPT, DAXX, MCL1, DDIT4, FYN, ASCL1, ELK1, AIFM1, ATM, WNT5A, MAP3K11, BACE1, SSH1	significant
GO_SIGNAL_TRANSDUCTION_INVOLVED_IN_CELL_CYCLE_CHECKPOINT_GO:0072395	0.00137552	0.0101987	0.57856	1.72791	5	71	CCNB1, CDK1, PCNA, GTSE1, PRMT1, RPL26, CHEK1, AURKA, E2F1, BRCA1, PLK1, DTL, TRIAP1, CDK2, SOX11, BAX, PRKDC, MDM4, E2F8, PML, CDC25C, BRCC3, PLAGL1, CNOT3, FZR1, CASP2, CNOT4, UIMC1, E2F4, BABAM1, CNOT9, TFDP1, TFDP2, PIDD1, CHEK2, CRADD, CDC5L, RGCC	significant												GO_REGULATION_OF_SYNAPTIC_PLASTICITY_GO:0048167	0.000138236	0.00460152	0.549655	1.65895	0	171	MAP1B, SQSTM1, APP, EPHB2, ATF4, GRIA1, BAIAP2, NSMF, PRNP, MAP1A, ABHD6, AGT, SIPA1L1, ABL1, RIMS3, STAU1, PSEN1, SERPINE2, SORCS2, ADORA1, RAB5A, CX3CL1, PPFIA3, STX4, BRSK1, MAPT, DGKI, SYP, YTHDF1, RARA, ADCY1, HRAS, MPP2, GIPC1, STXBP1, PTEN, RAPGEF2, UNC13B, NFATC4, YWHAG, CRTC1, ADGRB1, MECP2, DLG4, ZDHHC2, ARF1, HRH1, SSH1	significant
GO_DEOXYRIBONUCLEOTIDE_METABOLIC_PROCESS_GO:0009262	0.00530856	0.0267342	0.659057	1.7262	23	34	TYMS, RRM2, DUT, DTYMK, NUDT1, OGG1, AK9, GUK1, RRM1, NT5C, DERA, SHMT1, DGUOK, TBPL1, ADK, DCK, DCTPP1, NTHL1, SMUG1	significant												GO_NEGATIVE_REGULATION_OF_CELL_ADHESION_GO:0007162	0.000133529	0.00460152	0.537801	1.65862	0	209	TNC, MMP14, PLXNB2, COL1A1, ARHGDIA, LRP1, TNFRSF21, PLXNB1, PRNP, NOTCH1, VEGFA, MAP4K4, DLG5, ACTN4, ADAM15, PAG1, ABL1, CEBPB, TBCD, JAG1, FBLN1, MYADM, AKNA, SERPINE2, PLXNA2, ADAM10, IRF1, PPARA, CX3CL1, MAD1L1, FZD7, ASS1, POSTN, LGALS3, PTPRO, RCC2, SERPINE1, ERBB2, PLXNA1, PLXND1, CORO2B, PODXL, SDC4, CASK, PLXNA3, WNK1, SCRIB, ZNF703, GPNMB, PTEN, SRC, SWAP70, PRKAR1A, RC3H2, MDK, SEMA6A…	significant
GO_RIBOSOMAL_SMALL_SUBUNIT_ASSEMBLY_GO:0000028	0.00563502	0.0279225	0.74545	1.72598	25	19	RPS14, RPSA, MRPS11, RPS5, XRCC5, PRKDC, RPS10, RPS28, RPS19, RPL38, RRP7A, RPS27	significant												GO_AMYLOID_PRECURSOR_PROTEIN_CATABOLIC_PROCESS_GO:0042987	0.00220716	0.020427	0.649823	1.65812	13	47	APP, PRNP, CLU, FLOT2, FKBP1A, PICALM, HAP1, PSEN1, ADAM10, ROCK2, DHCR24, ABCA2, BIN1, TMED10, GGA3, LYN, LRRTM3, SPON1, BACE1, ABCA7, RELA	significant
GO_MITOTIC_DNA_REPLICATION_GO:1902969	0.00626891	0.0300081	0.772971	1.72342	28	16	MCM4, BRCA2, MCM6, MCM2, LIG1, MCM3, CDC45, POLA1, GINS1	significant												GO_AMINO_ACID_TRANSPORT_GO:0006865	0.000285837	0.00586725	0.568076	1.6564	1	124	NFE2L1, SLC7A5, ATP1A2, SLC7A11, SLC38A10, SLC38A1, PRAF2, SLC1A5, SLC7A1, AGT, SLC1A3, PPFIA1, SLC43A2, PSEN1, SLC9A3R1, SLC3A2, LRRC8A, ADORA1, SLC1A4, PPFIA3, SV2A, PDPN, SLC1A2, SLC38A7, ITGB1, GIPC1, STXBP1, UNC13B, LRRC8D, SFXN5	significant
GO_PYRIMIDINE_NUCLEOSIDE_METABOLIC_PROCESS_GO:0006213	0.00653737	0.0307086	0.687055	1.72117	29	27	DTYMK, ERH, TK1, UMPS, NT5C, UPP1, PUDP, NT5C3A, DCK, TYMP, UCK1	significant												GO_ACTIVATION_OF_GTPASE_ACTIVITY_GO:0090630	0.000599161	0.00874961	0.593489	1.65585	3	87	APC2, NEDD9, RAPGEF1, SGSM2, BCR, RANGAP1, TBC1D16, CRK, RUNDC1, SIPA1L1, TBC1D14, RCC2, RABGAP1, TBC1D10B, AKT2, EVI5L, ABR, EIF5, SCRIB, TBC1D9, TSC1, TIAM1, NGEF, ARHGAP42, TBC1D9B, WNT5A, RALGAPA1, ARHGEF26, SGSM3, TBC1D17, TBC1D22A	significant
GO_ERROR_PRONE_TRANSLESION_SYNTHESIS_GO:0042276	0.00571429	0.0281388	0.729767	1.72107	25	21	PCNA, UBB, RFC3, RFC2, RPS27A, RPA2, MAD2L2, RPA3, RFC4, UBA52, RFC1, POLE2, REV1, POLI	significant												GO_MONONUCLEAR_CELL_DIFFERENTIATION_GO:1903131	0.00516753	0.0366425	0.71481	1.65571	30	28	MT1G, MYH9, VEGFA, ACIN1, JUN, FOXP1, CSF1, FASN, PIR, ZBTB46, MED1, ZFP36L1, CDK6	significant
GO_RIBOSOME_BIOGENESIS_GO:0042254	0.000268889	0.00378601	0.481016	1.71636	0	297	RAN, RPS14, EXOSC8, RPL23A, RPL26, NPM1, POP7, RPSA, DDX17, EIF4A3, RPLP0, RPS2, PA2G4, C1QBP, RPL7A, MRPS11, MRTO4, DCAF13, NOP10, MPHOSPH6, RPS9, NIFK, POP5, RPP30, RPL26L1, NOP58, FAM207A, RPL10A, MRPL11, MRPL36, MRPL20, PIN4, RRP36, EBNA1BP2, RPS5, LSM6, ZNHIT3, RPS16, FBL, RPS24, XRCC5, NHP2, TRMT112, SNU13, BRIX1, EXOSC6, MRPL22, EXOSC9, BYSL, METTL5, PRKDC, RPS21, RPL24, EMG1, LTV1, CHD7, …	significant												GO_CELL_DIFFERENTIATION_INVOLVED_IN_METANEPHROS_DEVELOPMENT_GO:0072202	0.00422654	0.0318394	0.743171	1.6549	24	23	LAMB2, CTNNB1, POU3F3, WWTR1, FAT4, SMO, PAX2, SALL1, STAT1	significant
GO_CYTOSKELETON_DEPENDENT_CYTOKINESIS_GO:0061640	0.000930233	0.00756135	0.560594	1.7153	3	84	NUSAP1, STMN1, CKAP2, DCTN3, ECT2, KIF20B, KIF4A, KIF23, RACGAP1, PLK1, CFL1, PRC1, AURKB, CENPA, ANLN, EFHC1, PDCD6IP, CHMP4B, CHMP3, CEP55, UNC119, CIT, CHMP4A, IST1, KIF20A, ARL3	significant												GO_INTERLEUKIN_4_PRODUCTION_GO:0032633	0.003569	0.0284305	0.757708	1.6548	20	21	SLC7A5, DDIT3, ZFPM1, CEBPB, HLA-E, RARA	significant
GO_CYTOKINESIS_GO:0000910	0.00048158	0.00497069	0.519279	1.71324	1	143	NUSAP1, STMN1, CKAP2, DCTN3, ECT2, KIF20B, KIF4A, KIF14, KIF23, AURKA, RACGAP1, BRCA2, PIN1, PLK1, CFL1, PRC1, AURKB, CENPV, CENPA, ANLN, CDC6, CALM3, CALM2, RAB11A, EFHC1, PDCD6IP, CHMP4B, CHMP3, CEP55, CDC25B, UNC119, E2F8, CIT, PLK4, CHMP4A, IST1, KIF20A, ARL3, FLCN, CETN2, MYH10, FSD1, DCDC1	significant												GO_POSITIVE_REGULATION_OF_NEURON_APOPTOTIC_PROCESS_GO:0043525	0.00235812	0.0214813	0.639049	1.65318	14	52	NUPR1, ATF4, CTNNB1, GRN, DDIT3, PRNP, UBE2M, CDC34, FOXO3, JUN, GRIK5, NQO1, TGFB2, TP53, MCL1, ASCL1, AIFM1, ATM, MAP3K11, BACE1	significant
GO_CELLULAR_RESPONSE_TO_ZINC_ION_GO:0071294	0.00736888	0.0336506	0.737049	1.70652	33	19	MT2A, MT1X, MT1E, MT1F, MT1M, PARP1, MT3	significant												GO_METAL_ION_HOMEOSTASIS_GO:0055065	0.000118934	0.00460152	0.506212	1.65255	0	467	MT1X, GRINA, MT1G, MT2A, MT1E, SLC39A7, ATP6V0D1, MT1F, APP, CALR, ATP1A2, LRP1, MT1M, GNAI2, XIAP, ATP6AP1, AP3D1, FTH1, ATP13A1, ATF4, PKD1, GRIA1, SLC31A1, BCAP31, STC2, SLC11A2, DDIT3, PRNP, SLC25A23, LETM1, SLC30A1, HIF1A, HSP90B1, HMOX1, WFS1, AGT, NEO1, ATP1B2, ATP13A2, ATP2B4, RASA3, PLCG1, SLC39A10, ABL1, SELENON, FKBP1A, PICALM, HAP1, RMDN3, FTL, CYBA, ATP1A1, PSEN1, PACS2, ITPR2, ADORA…	significant
GO_REGULATION_OF_MRNA_METABOLIC_PROCESS_GO:1903311	0.000270563	0.00378601	0.473811	1.7046	0	321	CCNB1, SRSF3, RBM39, HNRNPA2B1, PSMB5, PSMC3, APEX1, EXOSC8, UBB, RBM3, BARD1, FUS, NSRP1, PSMB6, SRSF7, RBMX, SRSF10, PSMC4, NPM1, SAP18, PSMA3, HNRNPM, HSPA8, HNRNPD, PSMA4, DDX17, MYEF2, RPS27A, HNRNPA1, CARHSP1, PSMC2, MAGOH, TAF15, SNRNP70, HNRNPR, TIA1, SRSF9, E2F1, C1QBP, HNRNPA0, RBM25, NCL, PSMD3, PSMD8, PSMB7, PABPN1, PSMB1, SRSF2, RBM5, SREK1, PSMB3, RBM17, DDX5, HNRNPK, TRA2A, SLTM, C…	significant												GO_TAXIS_GO:0042330	0.000117675	0.00460152	0.504274	1.65165	0	491	PLXNB2, DRAXIN, LAMB2, APP, CALR, EPHB2, NRCAM, MEGF8, ARHGAP35, LRP1, BSG, SPTBN1, HSPB1, KIF5C, SLIT1, PLXNB1, SEMA3C, MAPK3, NOTCH1, SEMA3B, SLIT2, GAP43, VEGFA, PDLIM7, DPYSL5, EZR, F3, IRS2, CXADR, SPTBN2, CRK, ADAM17, CHL1, NEO1, PALLD, PLCG1, VANGL2, FGFR1, UNC5B, AKIRIN1, TRIO, SEMA6B, CSF1, TGFB2, ITGA2, SPTAN1, BMPR2, GFRA2, GAB2, EP300, PLXNA2, ADAM10, VLDLR, NRP2, NCAM1, VASP, CX3CL1,…	significant
GO_PYRIMIDINE_DEOXYRIBONUCLEOTIDE_METABOLIC_PROCESS_GO:0009219	0.00843608	0.0369581	0.744513	1.70296	38	18	TYMS, DUT, DTYMK, OGG1, NT5C, SHMT1, TBPL1, DCTPP1, NTHL1, SMUG1	significant												GO_NEURON_APOPTOTIC_PROCESS_GO:0051402	0.000132661	0.00460152	0.533897	1.65107	0	218	DRAXIN, NES, NUPR1, HYOU1, APP, LRP1, GCLM, XIAP, HSPA5, TNFRSF21, ATF4, CTNNB1, GRN, G6PD, NSMF, DDIT3, PRNP, HIPK2, HIF1A, HMOX1, WFS1, UBE2M, CHL1, CDC34, FOXO3, AKT1S1, JUN, CEBPB, GRIK5, UNC5B, NQO1, TGFB2, PSEN1, DNAJC5, PIGT, CX3CL1, BCL2L1, TP53, ATN1, AXL, TRIM2, MCL1, NRP1, AKT2, FYN, PIK3CA, HRAS, EN2, STXBP1, ASCL1, PINK1, RETREG1, ZPR1, ADARB1, NFATC4, AIFM1, MDK, MECP2, ATM, MAP3K11…	significant
GO_DNA_INTEGRITY_CHECKPOINT_GO:0031570	0.000484496	0.00497069	0.508898	1.70018	1	156	TOP2A, CCNB1, CDK1, CLSPN, PCNA, GTSE1, PRMT1, RPL26, CHEK1, AURKA, E2F1, NAE1, BRCA1, RPA2, PLK1, MUS81, DTL, THOC1, TRIAP1, CDC6, ZNF830, CDK2, FANCD2, BRIP1, BAX, TIMELESS, CDT1, CDC45, PRKDC, DONSON, MDM4, TAOK3, E2F8, BLM, WDR76, RNASEH2B, PML, MSH2, CDC25C, BRCC3, PLAGL1, CNOT3, FZR1, CASP2, HUS1, CNOT4, UIMC1, E2F4, TIPRL, BABAM1, CNOT9, TIPIN, TFDP1, TFDP2, CDK5RAP3, PIDD1, CHEK2, CRADD, …	significant												GO_MONOSACCHARIDE_METABOLIC_PROCESS_GO:0005996	0.000131199	0.00460152	0.530201	1.65083	0	236	NFE2L1, TKTL1, TKT, ATF3, SESN2, HK1, PGD, FOXK1, ATF4, G6PD, MIDN, SORBS1, NISCH, PFKL, PKM, MAN2A1, IRS2, SLC25A1, FAM3A, CPT1A, PFKP, DDB1, SLC35B4, ENO2, H6PD, INPPL1, IGFBP4, EP300, PCK2, PPARA, PPP1CB, RANBP2, BRAT1, TP53, ENO1, PPP1CA, PRKCE, AKT2, FOXK2, KAT2B, GALK1, PGM2L1, PIK3CA, PFKFB3, HK2, PPP1R3B, INPP5K, FUT8, SLC39A14, G6PC3, PDK2, SRC, PPARD, DYRK2, MAN2C1, HECTD4, GPD2, ALDOA,…	significant
GO_HEMATOPOIETIC_STEM_CELL_DIFFERENTIATION_GO:0060218	0.000934143	0.00756135	0.562525	1.69793	3	78	PSMB5, PSMC3, PSMB6, PSMC4, PSMA3, PSMA4, PSMC2, PSMD3, PSMD8, PSMB7, PSMB1, PSMB3, PSMA5, PSMD14, PSMA1, N4BP2L2, PSMC6, PSMA2, PSMD11, XRCC5, PSMD9, PSMA7, PSMB2, PRKDC, PSMC5, PSMD4, TCF12, PSMB4, PSMF1, SFRP1, METTL3, PSMD13, PSMC1, PSME2, NFE2L2, LMO2	significant												GO_CARBOHYDRATE_TRANSPORT_GO:0008643	0.000290698	0.00586725	0.573136	1.65	1	112	SESN2, TRIB3, SORT1, SORBS1, EZR, IRS2, MFSD12, SLC35B4, ASPSCR1, NFE2L2, SLC35A3, CLIP3, GPC3, SLC1A2, ADIPOR2, SIRT6, AKT2, EDNRA, SLC35A4, SLC2A11, HK2, INPP5K, PPARD, TSC1, PTPN11, BRAF, SLC35D1, SLC2A4, YES1, CREBL2, GRB10, PEA15, SLC35C1, SLC2A12, OCLN, SLC2A8, SLC5A3, INSR, SLC23A2, C2CD5, PRKCI, ZDHHC7, PID1, APPL2, RTN2	significant
GO_POSITIVE_REGULATION_OF_INNATE_IMMUNE_RESPONSE_GO:0045089	0.000483559	0.00497069	0.508824	1.69482	1	153	HMGB2, HMGB1, HMGB3, PSMB5, PSMC3, HRAS, PSMB6, PSMC4, PSMA3, PSMA4, SFPQ, PSMC2, PLCG2, PSMD3, PSMD8, PSMB7, PSMB1, PSMB3, NONO, PSMA5, PQBP1, PSMD14, PSMA1, XRCC6, PSMC6, PSMA2, PSPC1, PSMD11, XRCC5, PSMD9, DHX9, PSMA7, PSMB2, PRKDC, PSMC5, PSMD4	significant												GO_LYMPH_VESSEL_DEVELOPMENT_GO:0001945	0.00438893	0.0326923	0.734744	1.64997	25	24	PKD1, VEGFA, NR2F2, PTPN14, BMPR2, HEG1, PDPN, VASH1, TBX1, ACVR2B, PROX1	significant
GO_INNATE_IMMUNE_RESPONSE_ACTIVATING_SIGNAL_TRANSDUCTION_GO:0002758	0.00139893	0.0102661	0.547213	1.69458	5	90	PSMB5, PSMC3, HRAS, PSMB6, PSMC4, PSMA3, PSMA4, PSMC2, PLCG2, PSMD3, PSMD8, PSMB7, PSMB1, PSMB3, PSMA5, PSMD14, PSMA1, PSMC6, PSMA2, PSMD11, PSMD9, PSMA7, PSMB2, PSMC5, PSMD4, PSMB4, PSMF1, RAF1, PSMD13, SKP1, PSMC1, PSME2, MALT1, CHUK, PSMD12	significant												GO_EYE_MORPHOGENESIS_GO:0048592	0.000284535	0.00586725	0.56183	1.64955	1	131	SDK2, EPHB2, STAT3, COL5A1, ATF4, FBN2, SKI, CTNNB1, FAT1, VEGFA, SDK1, HIPK2, HIF1A, FJX1, MAN2A1, GDF11, MFN2, JAG1, PROM1, BMP7, NOTCH2, RING1, NIPBL, EPHB1, COL5A2, IFT122, BCAR3, CDON, TSKU, PAX2, NKD1	significant
GO_PYRIMIDINE_NUCLEOTIDE_METABOLIC_PROCESS_GO:0006220	0.00468855	0.0249439	0.623849	1.69341	20	41	TYMS, DUT, DTYMK, NME1, NME5, OGG1, UMPS, NT5C, SHMT1, NME4, TBPL1, UPP1, PRPS1, DCK, DCTPP1, NTHL1, SMUG1, CTPS2, UCK1, CTPS1, NEIL2	significant												GO_POSITIVE_REGULATION_OF_CELLULAR_COMPONENT_MOVEMENT_GO:0051272	0.000118977	0.00460152	0.505681	1.64897	0	459	FLNA, MMP14, SPOCK2, APP, COL1A1, CALR, MEGF8, AKAP12, LRP1, GNAI2, EMC10, WASHC1, STAT3, HSPA5, DDR2, HSPB1, CAVIN1, MCAM, STK11, MDM2, CD151, GRN, IGF1R, NSMF, SEMA3C, ARHGEF2, SPHK1, MAPK3, NOTCH1, SEMA3B, NEDD9, VEGFA, MAP4K4, IQSEC1, XBP1, DOCK1, HIF1A, HMOX1, DAPK3, F3, IRS2, ACTN4, CRK, AGT, ADAM17, FN1, IGFBP5, SPARC, PLCG1, ABL1, JUN, MGAT5, FGFR1, AKIRIN1, ATOH8, SEMA6B, FOXP1, CSF1, TG…	significant
GO_REGULATION_OF_CYTOKINESIS_GO:0032465	0.000933925	0.00756135	0.561789	1.69246	3	77	ECT2, KIF20B, KIF14, KIF23, AURKA, RACGAP1, BRCA2, PIN1, PLK1, PRC1, AURKB, CENPV, CDC6, CALM3, CALM2, RAB11A, CDC25B, E2F8, CIT, PLK4, KIF20A, FLCN, CETN2, FSD1, DCDC1, BCL2L1	significant												GO_REGULATION_OF_PROTEIN_LOCALIZATION_TO_PLASMA_MEMBRANE_GO:1903076	0.000446828	0.00730739	0.58779	1.64875	2	91	SQSTM1, MMP14, EPHB2, LRP1, SPTBN1, LYPD1, PRNP, SORBS1, EZR, ATP2B4, PPP1R9B, GRIPAP1, PPFIA1, PICALM, ACSL3, CSK, BCL2L1, CLIP3, STX4, LGALS3, PRKCE, PTPN9	significant
GO_ESTABLISHMENT_OF_PROTEIN_LOCALIZATION_TO_CHROMOSOME_GO:0070199	0.00796636	0.0355191	0.702852	1.69141	35	23	CCT6A, CCT5, CCT2, BRCA2, CCT8, TCP1, CCT3, SPIDR, WRAP53, PIH1D1	significant												GO_NEGATIVE_REGULATION_OF_INNATE_IMMUNE_RESPONSE_GO:0045824	0.00389547	0.0302586	0.667045	1.64872	23	40	A2M, GRN, HLA-A, CRK, FAM3A, HLA-E, TTLL12, PARP14, SERPING1, HLA-B, ADAR, NLRX1, NLRC5, CACTIN, SAMHD1	significant
GO_TERMINATION_OF_RNA_POLYMERASE_II_TRANSCRIPTION_GO:0006369	0.0066357	0.031093	0.644532	1.68816	29	34	SNRPG, SNRPF, SNRPE, SNRPB, SNRPD3, PABPN1, SLBP, CSTF3, MAZ, LSM10	significant												GO_GLAND_MORPHOGENESIS_GO:0022612	0.000881964	0.010939	0.581771	1.64865	5	98	TNC, SEMA3C, NOTCH1, XBP1, IGFBP5, CEBPB, FGFR1, CSF1, TGFB2, KDM5B, SLC9A3R1, BMP7, NTN1, CAV1, MSN, NOTCH2, FEM1B, NRP1, PLXNA1, PLXND1, DDR1, SCRIB, ETV5, SRC, MDK, RXRA, WNT5A, DAG1, SULF2, LAMA5, STAT6, PML, SNAI2, MED1	significant
GO_MITOTIC_DNA_INTEGRITY_CHECKPOINT_GO:0044774	0.000948092	0.00765782	0.531379	1.6838	3	106	TOP2A, CCNB1, CDK1, CLSPN, PCNA, GTSE1, PRMT1, RPL26, AURKA, E2F1, NAE1, RPA2, MUS81, TRIAP1, CDC6, ZNF830, CDK2, FANCD2, BAX, PRKDC, DONSON, MDM4, TAOK3, E2F8, BLM, PML, MSH2, CDC25C, PLAGL1, CNOT3, CASP2, HUS1, CNOT4, E2F4, CNOT9, TIPIN, TFDP1, TFDP2, CDK5RAP3, PIDD1, CHEK2, CRADD, ORC1, RGCC	significant												GO_APPENDAGE_DEVELOPMENT_GO:0048736	0.000278203	0.00586725	0.551114	1.64726	1	155	ZNF358, KREMEN1, ITGB4, MEGF8, SLC7A11, ZNRF3, FBN2, SKI, CTNNB1, MYH3, SEMA3C, NOTCH1, NR2F2, FREM2, MAP3K20, IQCE, ECE1, PCSK5, CREBBP, FGFR1, PAM, TGFB2, BMPR2, PSEN1, PLXNA2, LRP4, GPC3, BMP7, FRAS1, NOTCH2, NIPBL, RSPO2, IFT122, RARA, KAT2B, GNA12, BMPR1B, FZD6, AFF3, ITGA6, RC3H2, SALL1, MSX1, WNT5A, IFT140, SMAD4, RNF165	significant
GO_PYRIMIDINE_CONTAINING_COMPOUND_METABOLIC_PROCESS_GO:0072527	0.00183402	0.0126934	0.56278	1.68078	7	71	TYMS, DUT, DTYMK, ERH, NME1, NME5, TK1, OGG1, UMPS, RRM1, NT5C, SHMT1, NME4, TBPL1, UPP1, PRPS1, PUDP, NT5C3A, DCK, TYMP, DCTPP1, NTHL1, SMUG1, CTPS2, UCK1, MTOR, SLC19A2, CTPS1, NEIL2	significant												GO_DENDRITE_DEVELOPMENT_GO:0016358	0.000132031	0.00460152	0.530202	1.64573	0	226	MAP1B, KIF1A, APP, EPHB2, CELSR2, STK11, BAIAP2, SLC11A2, NSMF, SDK1, IQSEC1, MAP1A, DLG5, CRK, SIPA1L1, MARK1, PPP1R9B, DBNL, PICALM, PSEN1, TNIK, DAB2IP, LRP4, ADAM10, VLDLR, UBE3A, CAMSAP2, PDLIM5, CARM1, SRCIN1, CUX1, BMP7, FLRT1, TAOK2, NTN1, MAP6, CAMK1D, EPHB1, NRP1, CTNND2, EEF2K, FYN, MATN2, DVL1, KIDINS220, SRGAP2C, STRN, ITGB1, FBXO31, COBL, LZTS3, SDC2, PTEN, RAPGEF2, MAPK8IP2, TRAK1,…	significant
GO_REGULATION_OF_CELL_CYCLE_CHECKPOINT_GO:1901976	0.00641877	0.0302645	0.653684	1.67894	28	31	CCNB1, MAD2L1, NDC80, RPA2, TPR, THOC1, PCID2, ANAPC15, CDK5RAP2, CDT1, WDR76, RNASEH2B	significant												GO_REGULATION_OF_SYNAPSE_ASSEMBLY_GO:0051963	0.00059268	0.00874961	0.584866	1.64544	3	93	APP, EPHB2, EIF4G1, SLIT1, GAP43, AGRN, DLG5, ADGRB2, LRRC4B, CLSTN1, ADGRL1, SETD5, LRFN4, NTNG2, PDLIM5, LRRC24, NTN1, EPHB1, ADGRL3, EEF2K, GPC6, LRRTM3, GPC4, CLSTN2, ADGRB1, ROBO2, WNT5A, LRFN3, LRRN1, EPHB3, SLITRK2, PTPRS, PTPRD	significant
GO_MEMBRANE_DISASSEMBLY_GO:0030397	0.0118893	0.048067	0.752944	1.67877	54	16	CCNB1, CDK1, CCNB2, PLK1, VRK1	significant												GO_POSITIVE_REGULATION_OF_EXTRINSIC_APOPTOTIC_SIGNALING_PATHWAY_GO:2001238	0.0026759	0.0231911	0.643012	1.64496	16	48	ATF3, PPP2R1A, DAPK3, AGT, TNFRSF12A, PDIA3, STK4, TIMP3, CTNNA1, PPP1CA, CAV1, BMPR1B, SKIL, PTEN, RIPK1, TRPS1, FAF1, PEA15, PML, RBCK1	significant
GO_PYRIMIDINE_NUCLEOTIDE_BIOSYNTHETIC_PROCESS_GO:0006221	0.00849858	0.0370597	0.669583	1.6774	38	27	TYMS, DUT, DTYMK, NME1, NME5, UMPS, SHMT1, NME4, TBPL1, UPP1, PRPS1, CTPS2, UCK1	significant												GO_GLIAL_CELL_MIGRATION_GO:0008347	0.00331074	0.0269465	0.644451	1.64441	20	47	MMP14, ADGRG1, LRP1, CTNNB1, ATP1B2, CSF1, TGFB2, MBOAT7, DAB2IP, CX3CL1, LAMB1, MATN2, SRGAP2C, SYNE2, SCRIB	significant
GO_NEGATIVE_REGULATION_OF_RNA_SPLICING_GO:0033119	0.00923483	0.0395838	0.676356	1.67589	41	26	HNRNPA2B1, SRSF7, RBMX, SRSF10, SAP18, SRSF9, C1QBP, HNRNPK, RPS13, RPS26, PTBP2, SRSF4, PTBP1, HNRNPL	significant												GO_RECEPTOR_MEDIATED_ENDOCYTOSIS_GO:0006898	0.000132661	0.00460152	0.531191	1.64307	0	219	HYOU1, CALR, LRP1, CANX, SYT11, GRIA1, HIP1, AP2A2, IGF2R, CLU, VEGFA, PDLIM7, EZR, HSP90B1, GRK2, SPARC, DGKD, SCARB2, DBNL, GAK, PICALM, GPR107, VLDLR, ANKRD13D, RAB5A, ATAD1, AAK1, CTTN, LRP3, TFRC, PIKFYVE, ABCA2, RAB31, PI4KB, AP1S1, HSPG2, EPS15, CAV1, BMP2K, SERPINE1, DNAJC13, MKLN1, LRP2, CACNG8, AP2A1, ITGB1, SCRIB, ANXA2, GRB2, CLTB, HSPH1, LDLRAD3, SNX17, MX1, DNM2, DLG4, APOC1, CLTC, …	significant
GO_REGULATION_OF_UBIQUITIN_PROTEIN_LIGASE_ACTIVITY_GO:1904666	0.00995796	0.0422038	0.695549	1.67384	44	23	UBE2S, UBE2C, MAD2L1, CDC20, PLK1, MAD2L2, FBXO5, MASTL, RPL5, FZR1, SKP1, RPL23	significant												GO_PEPTIDYL_TYROSINE_AUTOPHOSPHORYLATION_GO:0038083	0.00631754	0.0417158	0.703816	1.64209	37	29	IGF1R, MAPK3, VEGFA, ABL1, CAV1, FYN, DDR1, LYN, SRC, YES1, IQGAP1, INSR, PTK2, DYRK1A	significant
GO_HISTONE_MRNA_METABOLIC_PROCESS_GO:0008334	0.0103982	0.0435838	0.688823	1.67278	46	24	SNRPG, SNRPF, SNRPE, SNRPB, SNRPD3, SLBP, LSM1, SSB, LSM10	significant												GO_MEMBRANE_LIPID_METABOLIC_PROCESS_GO:0006643	0.000137988	0.00460152	0.54244	1.64082	0	174	PSAP, GPAA1, PPP2R1A, TECR, PIGQ, CERK, SPHK1, CLN8, SERINC5, SMPD1, TNFRSF1A, SERINC1, GBA, B4GALT5, HEXA, ST3GAL2, GLTP, PIGX, SERINC2, SAMD8, ALDH3A2, PIGT, SGPL1, GM2A, SUMF2, B4GALT3, ABCA2, PDXDC1, KDSR, PGAP1, PIGU, CTSA, ESYT1, SPTLC1, VAPB, ITGB8, SPTLC2, DPM2, PRKD2, ST3GAL5, CPTP, ARSA, ORMDL3, STS, PIGS, CERS4, SPHK2, CYP1B1, PPT1, GAL3ST3, CERS6, ESYT2, GBA2, PLA2G15, CERS1, PPM1L, S…	significant
GO_DNA_TEMPLATED_TRANSCRIPTION_TERMINATION_GO:0006353	0.00185314	0.0127984	0.557187	1.67091	7	74	SNRPG, SNRPF, SNRPE, POLR2K, SNRPB, SNRPD3, POLR2F, PABPN1, SLBP, CSTF3, POLR2E, GTF2H2, POLR2L, UBTF, MAZ, DHX9, POLR2H, LSM10, TTF1, MTERF2	significant												GO_RESPONSE_TO_COPPER_ION_GO:0046688	0.00527009	0.0370241	0.688132	1.64069	31	33	MT1X, NFE2L1, MT1G, MT2A, MT1E, MT1F, APP, MT1M, MT-CO1, PRNP, PAM, NFE2L2, ICAM1, MAP1LC3A, DAXX, MT1H	significant
GO_INTERLEUKIN_1_MEDIATED_SIGNALING_PATHWAY_GO:0070498	0.00139438	0.0102661	0.537119	1.66869	5	92	PSMB5, PSMC3, UBB, PSMB6, PSMC4, PSMA3, PSMA4, RPS27A, PSMC2, UBE2N, PSMD3, PSMD8, PSMB7, PSMB1, PSMB3, PSMA5, RBX1, PSMD14, PSMA1, PSMC6, PSMA2, ZNF675, UBA52, PSMD11, PSMD9, PSMA7, PSMB2, PSMC5, PSMD4, PSMB4, PSMF1, PSMD13, SKP1, PSMC1, PSME2, PELI1, CHUK, PSMD12, RIPK2	significant												GO_MEMBRANE_PROTEIN_ECTODOMAIN_PROTEOLYSIS_GO:0006509	0.00423867	0.0318666	0.669965	1.64061	25	38	TIMP2, MYH9, SPPL2B, ADAM17, PSEN1, ERAP1, ADAM10, TIMP3, ADAM9, TIMP1, LRIG2, BACE2, BACE1, DAG1, PACSIN3, SPPL2A, NRDC, ADAM19, FURIN	significant
GO_HISTONE_PHOSPHORYLATION_GO:0016572	0.00640742	0.0302645	0.61856	1.66584	28	39	CCNB1, CDK1, CCNA2, CHEK1, AURKA, AURKB, VRK1, CDK2, UBE2B, CDK5	significant												GO_EXCRETION_GO:0007588	0.0042595	0.0319591	0.679787	1.63975	25	35	PSAP, GNAI2, HMOX1, POU3F3, AGT, SLC9A3R1, ADORA1, MLLT6, MDK, KIRREL1, STC1	significant
GO_POSITIVE_REGULATION_OF_CELL_CYCLE_GO:0045787	0.000271003	0.00378601	0.458853	1.65933	0	337	NUSAP1, CCNB1, CDK1, CKS2, UBE2C, RANBP1, DLGAP5, PCNA, CKS1B, GTSE1, EZH2, MAD2L1, APEX1, ECT2, HES1, NDC80, ANAPC11, PRMT1, CDK4, RPL26, KIF20B, NPM1, DBF4, SFPQ, KIF14, CHEK1, CDCA5, KIF23, AURKA, RACGAP1, HMGN5, E2F1, RDX, FEN1, BRCA2, BRCA1, TPR, DTL, THOC1, AURKB, CENPV, TRIAP1, PSRC1, CDC6, GPSM2, RAB11A, FBXO5, ATAD5, CDK2, SPAG5, PCID2, POC1A, EGFR, CDC25B, BAX, UBXN2B, YTHDC2, NSMCE2, U…	significant												GO_ERAD_PATHWAY_GO:0036503	0.000738662	0.0100932	0.580296	1.63962	4	95	RHBDD2, OS9, HSPA5, DNAJB2, MAN1B1, BCAP31, SGTA, SEL1L, HSP90B1, AMFR, UBE2G2, WFS1, VCP, DNAJC18, UGGT1, UBE4A, HM13, NFE2L2, AUP1, HERPUD1, SGTB, FBXO44, CAV1, UBXN6, TMEM259, ERLIN2, CCDC47, DNAJC10, BAG6, POMT2, STT3B, FAF2, RNF139, RNF103, YOD1, FOXRED2, STUB1, DERL1, ECPAS	significant
GO_RNA_EXPORT_FROM_NUCLEUS_GO:0006405	0.000725338	0.00633401	0.508009	1.6579	2	132	RAN, SRSF3, HNRNPA2B1, SRSF7, NPM1, DDX39A, EIF4A3, HNRNPA1, ENY2, MAGOH, SRSF9, PABPN1, TPR, SRSF2, THOC1, SLBP, MAGOHB, SRSF1, SSB, PHAX, SRSF4, NUP107, NUP37, UPF3B, PCID2, NUP160, EIF5A, MCM3AP, THOC7, DHX9, ALYREF, SRSF11, NUP85, LTV1, AAAS, POLDIP3, CPSF6, THOC6, NUP210, RBM26, NRDE2, LSG1, NXF1, NUP35, NDC1, NXT1	significant												GO_ENDOMEMBRANE_SYSTEM_ORGANIZATION_GO:0010256	0.000120802	0.00460152	0.506156	1.63947	0	397	PSAP, SQSTM1, REEP2, ABCA1, SYNE1, MAP2K2, SPTBN1, SEC61A1, AP3D1, PLEKHM2, SYT11, COL5A1, PPP2R1A, CHMP1A, HGS, AKAP8L, BAIAP2, RAB3GAP2, SEC16A, MAPK3, RAB7A, CLU, MYH9, LMAN1, VPS51, LMNA, DCTN1, OPTN, SGTA, SURF4, HUWE1, STX16, EMD, LMAN2, VPS18, RAB29, MYO18A, TMED9, SCARB2, GSN, CHMP7, GAK, ARFGEF2, BAIAP3, TLCD2, TMEM127, NEK6, TGFB2, CHMP1B, SERPINE2, TMCC1, SLC9A3R1, RTN3, FAT4, PLEKHJ1,…	significant
GO_DNA_DEPENDENT_DNA_REPLICATION_MAINTENANCE_OF_FIDELITY_GO:0045005	0.00644588	0.0303544	0.604947	1.65714	28	43	PCNA, CENPX, BRCA2, THOC1, ZNF830, TIMELESS, MMS22L, NUCKS1, ALYREF, DONSON, BLM, ZGRF1, TONSL, DDX11, WRN, TIPIN, ZRANB3, GEN1, EME1, ETAA1, POLD1, ZNF365	significant												GO_REGULATION_OF_EXECUTION_PHASE_OF_APOPTOSIS_GO:1900117	0.00564784	0.0387991	0.69868	1.63918	33	30	MTRNR2L1, MTRNR2L8, MTRNR2L12, DFFA, BCL2L1, TP53, FZD3, AIFM1, MTRNR2L10, HSF1, SIRT2, BOK	significant
GO_CELLULAR_RESPIRATION_GO:0045333	0.000742758	0.00639654	0.490561	1.65692	2	174	CCNB1, CDK1, NDUFB6, NDUFV2, NDUFC2, COX6A1, NDUFB11, NDUFAB1, NDUFA11, NDUFA12, NDUFA4, IDH2, NDUFB4, UQCRFS1, NDUFB9, NDUFB3, BLOC1S1, NDUFB1, UQCRH, NDUFS3, CYC1, FH, COX7C, PARK7, COX8A, NDUFS4, NDUFB8, NDUFS6, NDUFA8, COX7B, COX5A, UQCRQ, NDUFB2, COX6C, IDH1, PRELID1, NDUFA13, MDH2, MDH1, NDUFC1, SDHD, DNAJC15, CYCS, IDH3G, SDHB, COA6, PDHA1, NDUFA1, ETFDH, SDHC, UQCR10, COQ9, OXA1L, FLCN, N…	significant												GO_SMALL_GTPASE_MEDIATED_SIGNAL_TRANSDUCTION_GO:0007264	0.000119019	0.00460152	0.50238	1.63816	0	456	A2M, COL1A2, SQSTM1, COL3A1, ADGRG1, ITPKB, ABCA1, NUCB1, ARHGDIA, EPHB2, TIMP2, ARHGAP35, SHC2, ARHGEF4, ARHGEF2, NOTCH1, SLIT2, MAP4K4, CDKN1A, IQSEC1, NISCH, RAPGEF1, DOCK1, HMOX1, BCR, IRS2, RFXANK, MYO9B, CRK, CADM4, SIPA1L1, LRRC59, RASA3, ABL1, JUN, CDC42EP1, DBNL, MFN2, VANGL2, ARFGEF2, DENND4C, KPNB1, RUFY1, TRIO, GDI1, CSF1, TGFB2, CDC42EP4, ARAP2, AKAP13, SPRY2, ARFGAP1, HEG1, DAB2IP, …	significant
GO_NUCLEAR_TRANSCRIBED_MRNA_CATABOLIC_PROCESS_GO:0000956	0.000502134	0.00511905	0.481252	1.65291	1	204	LSM3, RPS14, LSM5, EXOSC8, RPL23A, RPS4Y1, RPLP1, LSM7, RPL26, RPSA, UPF3A, RPS23, EIF4A3, RPL30, RPS27A, RPLP0, LSM4, RPS2, MAGOH, RPL31, RPS20, RPS18, RPS3A, RPLP2, RPL7A, MRTO4, RPS9, DDX5, RPS13, RPS26, RPL27A, MAGOHB, RPL10A, PPP2CA, RPL15, NBDY, LSM1, SSB, UPF3B, PCID2, UBA52, RPL37, RPS5, LSM6, RPS12, RPS16, RPS24, DCPS, EXOSC6, EXOSC9, RPL19, RPS21, RPL24, LSM2, MLH1, GSPT2, NT5C3B, RPS10…	significant												GO_PEPTIDYL_TYROSINE_MODIFICATION_GO:0018212	0.000128287	0.00460152	0.519362	1.63814	0	278	APP, EPHB2, MAP2K2, STAT3, TTN, CD44, DDR2, PPP2R1A, MLST8, ERBB4, IGF1R, GPRC5B, PRNP, ARHGEF2, MAPK3, NEDD9, VEGFA, HIPK2, IL6ST, TNFRSF1A, CADM4, AGT, ADAM17, ABL1, FGFR1, TESK1, PSEN1, CSK, ICAM1, LRP4, ADORA1, MVP, SRCIN1, TP53, ABL2, PARP14, CAV1, FGFR3, EPHB1, AXL, PRKCE, DSTYK, NRP1, ERBB2, IBTK, FYN, CHMP6, DDR1, LYN, MAP2K7, DYRK1B, SRC, SCYL1, DUSP22, DYRK2, DLG3, PTPN11, DLG4, PTPN1, …	significant
GO_EXIT_FROM_MITOSIS_GO:0010458	0.0106477	0.0442814	0.673838	1.65152	47	25	UBE2S, UBE2C, CDCA5, ANLN, CHMP4B, KNTC1, CDC23, CLASP2, MAD2L1BP, PHB2, EPS8	significant												GO_NUCLEUS_LOCALIZATION_GO:0051647	0.00535296	0.0373212	0.717273	1.6379	31	26	KIF1A, DYNC1H1, SLIT1, DCTN1, SLC9A3R1, BIN1, HOOK3, NTN1, SYNE2, CEP120, MYH10	significant
GO_POSITIVE_REGULATION_OF_NUCLEAR_DIVISION_GO:0051785	0.00315956	0.0187683	0.56748	1.64847	13	60	NUSAP1, UBE2C, RANBP1, DLGAP5, ANAPC11, CDCA5, AURKA, AURKB, UBXN2B, NSMCE2, UBE2B, SLF1, CDT1, CDC23	significant												GO_CARBOHYDRATE_BIOSYNTHETIC_PROCESS_GO:0016051	0.00027674	0.00586725	0.542682	1.63652	1	169	TKT, ATF3, SESN2, PGD, ATF4, G6PD, SORBS1, CHST10, IRS2, SLC25A1, FAM3A, DDB1, SLC35B4, ENO2, B4GALT5, ST3GAL2, ISYNA1, EP300, PCK2, PPARA, PPP1CB, RANBP2, ENO1, PPP1CA, NDST1, AKT2, HS2ST1, KAT2B, MPDU1, AP2A1, PGM2L1, PPP1R3B, INPP5K, FUT8, SLC39A14, ADCYAP1R1, G6PC3, PDK2, EXT2, GYG1, DYRK2, GYG2, GPD2, ALDOA, GOT1, CLTC, HRH1, PPARGC1A, CRY1, PTH1R, PGK1, PHKG2, IMPA1, GSK3B, GOT2, HAS2, GYS1…	significant
GO_POSITIVE_REGULATION_OF_DNA_REPLICATION_GO:0045740	0.00950066	0.0405849	0.609363	1.64107	42	39	CDK1, PCNA, HRAS, CST3, DBF4, ATAD5, CDK2, EGFR, CACYBP, CDT1, DHX9, E2F8, WIZ, RAC1, BCAR3, STOML2, GLI2, CDC7, MAP2K4	significant												GO_CELL_GROWTH_GO:0016049	0.000120308	0.00460152	0.503774	1.63489	0	412	MAP1B, MMP14, DRAXIN, LAMB2, SESN2, APP, NRCAM, MEGF8, LRP1, SMARCA4, MACF1, EIF4G1, DNAJB2, PPP2R1A, CCDC85B, STK11, CTNNB1, SLIT1, G6PD, SEMA3C, SPHK1, SEMA3B, NDUFA13, SLIT2, VEGFA, CDKN1A, KIAA1109, CYFIP2, CLSTN1, EXTL3, APBB1, KMT2D, CCAR2, AGT, ADAM17, FN1, IGFBP5, ADAM15, PPP1R9B, ABL1, DBNL, GOLGA4, TNFRSF12A, ATAD3A, VGLL4, GDI1, SEMA6B, TGFB2, CYBA, BMPR2, AKAP13, SUPV3L1, SERPINE2, IG…	significant
GO_MATURATION_OF_LSU_RRNA_GO:0000470	0.0116279	0.0473144	0.648803	1.6356	52	28	RPL7A, NIFK, RPL10A, ZNHIT3, NHP2, SNU13, RPF2, NOL9, NSA2, FTSJ3, EIF6, MRPL1, BOP1	significant												GO_VASCULAR_ENDOTHELIAL_GROWTH_FACTOR_RECEPTOR_SIGNALING_PATHWAY_GO:0048010	0.00105358	0.0123646	0.590119	1.63468	6	83	SHC2, HSPB1, HGS, BAIAP2, VEGFA, DOCK1, HIF1A, CYFIP2, CRK, CADM4, CYBA, MAPKAPK2, DAB2IP, NRP2, ROCK2, MAPK11, ITGAV, AXL, MYOF, NRP1, FYN, VAV2, PIK3CA, PRKD2, SRC, PTPN1, FZD4, ITGA5, GRB10, BCAR1, MAPKAPK3, ABI1	significant
GO_G0_TO_G1_TRANSITION_GO:0045023	0.00756901	0.034233	0.599135	1.63459	33	42	RRM2, EZH2, CHEK1, EPC1, E2F1, BRCA1, CBX3, YAF2, RBBP4, EHMT1, UXT, RBBP8, CDC7, TFDP1, TFDP2, SUZ12, PHC1, APAF1, EHMT2	significant												GO_NEGATIVE_REGULATION_OF_POSTTRANSCRIPTIONAL_GENE_SILENCING_GO:0060149	0.00531641	0.0372049	0.765406	1.63295	30	19	NEAT1, STAT3, NCOR2, RMRP, TP53, NCOR1, ADAR, ELAVL1, ZC3H10, ZMPSTE24	significant
GO_REGULATION_OF_MRNA_PROCESSING_GO:0050684	0.000963159	0.0077629	0.493142	1.62701	3	143	CCNB1, SRSF3, RBM39, HNRNPA2B1, RBM3, BARD1, NSRP1, SRSF7, RBMX, SRSF10, SAP18, HSPA8, DDX17, HNRNPA1, MAGOH, SNRNP70, TIA1, SRSF9, C1QBP, RBM25, NCL, PABPN1, SRSF2, RBM5, SREK1, RBM17, DDX5, HNRNPK, TRA2A, SLTM, CDK11B, SRSF1, TRA2B, SRSF4, PTBP1, LARP7, SRPK1, DHX9, SRPK2, HNRNPL, NOVA1, SNRPA, SNW1, CPSF6	significant												GO_RESPONSE_TO_MANGANESE_ION_GO:0010042	0.00311311	0.0258526	0.805076	1.63279	17	15	APP, HSPA5, ATF4, ATP13A2, ADAM9, D2HGDH	significant
GO_RRNA_METABOLIC_PROCESS_GO:0016072	0.000514403	0.00517122	0.466862	1.62596	1	230	RPS14, EXOSC8, TRIR, RPL26, POP7, DDX17, EIF4A3, RPS2, PA2G4, RPL7A, MRPS11, MRTO4, DCAF13, NOP10, MPHOSPH6, RPS9, NIFK, POP5, RPP30, NOP58, FAM207A, RPL10A, PIN4, RRP36, EBNA1BP2, LSM6, ZNHIT3, RPS16, FBL, RPS24, NHP2, TRMT112, SNU13, EXOSC6, EXOSC9, BYSL, METTL5, PRKDC, RPS21, EMG1, CHD7, RPF2, MTREX, RPS28, TEX10, NOL9, RPL5, NSA2, PDCD11, RPS19, UTP3, RPL14, UTP6, LYAR, RRP1, DDX52, NGDN, DDX…	significant												GO_CERAMIDE_METABOLIC_PROCESS_GO:0006672	0.00105517	0.0123646	0.590077	1.63209	6	82	PSAP, PPP2R1A, CERK, SPHK1, CLN8, SMPD1, TNFRSF1A, GBA, B4GALT5, HEXA, SAMD8, SGPL1, GM2A, B4GALT3, SPTLC1, ITGB8, SPTLC2, ST3GAL5, ORMDL3, CERS4, SPHK2, CERS6, GBA2, PLA2G15, CERS1, PLPP3, PRKCD	significant
GO_NUCLEOTIDE_EXCISION_REPAIR_DNA_INCISION_GO:0033683	0.0110473	0.0454916	0.602317	1.62209	49	39	PCNA, UBB, RFC3, RFC2, RPS27A, RPA2, RPA3, OGG1, RBX1, GTF2H2, RFC4, PARP1, UBA52, XPA, RFC1, ERCC1, POLD3	significant												GO_REGULATION_OF_VASCULAR_PERMEABILITY_GO:0043114	0.0057947	0.0394461	0.690697	1.63197	34	31	AKAP12, ARHGAP35, SLIT2, VEGFA, BCR, PTP4A3, ABR, SRC, FGFBP3, HRH1, YES1, ANGPT1, CLDN5, OCLN	significant
GO_CELL_CYCLE_G1_S_PHASE_TRANSITION_GO:0044843	0.000261438	0.00376634	0.461378	1.62165	0	253	CCNB1, CDK1, TYMS, NASP, RRM2, MCM4, PCNA, GTSE1, CDKN3, GMNN, EZH2, CCNA2, APEX1, DHFR, ORC6, PRMT1, CDK4, RPL26, DBF4, KIF14, POLE4, AURKA, CDK2AP2, E2F1, RDX, RPA2, MCM10, PRIM1, RPA3, TRIAP1, CDC6, CDKN2D, CDKN2C, MCM7, MCM8, MCM6, MCM2, FBXO5, CDK2, CCNE2, EGFR, BAX, CDT1, BRD7, MCM3, CDC45, PRKDC, CDK17, MDM4, CCL2, E2F8, CDK5, LSM10, PML, SKP2, E2F3, RBL1, CDC25C, FAM83D, PLAGL1, POLE2, PO…	significant												GO_UBIQUITIN_DEPENDENT_ERAD_PATHWAY_GO:0030433	0.00106789	0.0124167	0.600054	1.63194	6	73	RHBDD2, OS9, HSPA5, DNAJB2, MAN1B1, BCAP31, SGTA, SEL1L, HSP90B1, AMFR, UBE2G2, WFS1, VCP, DNAJC18, UBE4A, NFE2L2, AUP1, HERPUD1, SGTB, FBXO44, CAV1, ERLIN2, CCDC47, DNAJC10, BAG6, STT3B, FAF2, RNF103, YOD1, FOXRED2, STUB1, DERL1, ECPAS	significant
GO_HOMOLOGOUS_CHROMOSOME_SEGREGATION_GO:0045143	0.0110473	0.0454916	0.60214	1.62162	49	39	PTTG1, SGO2, SGO1, PLK1, FANCD2, CCNE2, BRIP1, TRIP13, UBE2B, MLH1, RAD21, REC8, NDC1, CENPC	significant												GO_SUBSTRATE_ADHESION_DEPENDENT_CELL_SPREADING_GO:0034446	0.00102896	0.0121527	0.575293	1.6303	6	98	FLNA, LAMB2, CALR, NEDD9, LAMC1, DOCK1, ATRN, ACTN4, CRK, FN1, WASHC2C, P4HB, ABL1, FBLN1, MYADM, NTNG2, MEGF9, FZD7, POSTN, ITGAV, LAMB1, SRCIN1, PDPN, RCC2, AXL, LIMS1, NRP1	significant
GO_RESPONSE_TO_CADMIUM_ION_GO:0046686	0.00512135	0.0261238	0.56923	1.61969	22	53	MT2A, MT1X, CDK1, MT1E, PCNA, DTYMK, NUDT1, B2M, MT1F, MT1M, OGG1, PPP5C, EGFR, SOD1, MT3, GOT1, ERCC1, MAPK9, CYB5A	significant												GO_REGULATION_OF_METALLOPEPTIDASE_ACTIVITY_GO:1905048	0.004123	0.0311849	0.792353	1.62909	23	16	TIMP2, LRP1, STAT3, MAPK3, PICALM, TIMP3, TIMP1	significant
GO_POSITIVE_REGULATION_OF_TELOMERE_MAINTENANCE_VIA_TELOMERE_LENGTHENING_GO:1904358	0.0107692	0.0446882	0.60626	1.61876	48	37	HNRNPA2B1, CCT6A, CCT5, HNRNPA1, CCT2, NEK2, CCT8, AURKB, TCP1, CCT3, XRCC5	significant												GO_SELECTIVE_AUTOPHAGY_GO:0061912	0.00249688	0.022205	0.619748	1.62904	15	58	SQSTM1, SESN2, MAPK3, RAB7A, RETREG3, OPTN, HUWE1, CDC37, MFN2, AUP1, VPS13D, ATG13, TP53, MAP1LC3B, TSC2, HTT, LRSAM1, BAG3, SPTLC1, SPTLC2, RNF41, ATG2A, PINK1, RETREG1, RB1CC1, UFM1, WDR81	significant
GO_POSITIVE_REGULATION_OF_TELOMERE_MAINTENANCE_GO:0032206	0.00710637	0.0327692	0.576284	1.61863	31	49	HNRNPA2B1, CCT6A, CCT5, HNRNPD, HNRNPA1, CCT2, NEK2, CCT8, AURKB, TCP1, CCT3, GNL3, XRCC5, ERCC1, PML	significant												GO_LYMPHOCYTE_APOPTOTIC_PROCESS_GO:0070227	0.00314812	0.0260115	0.636171	1.62746	19	48	PKN1, TNFRSF21, HIF1A, IRS2, DFFA, SLC39A10, NOC2L, FOXP1, TP53, LGALS3, DNAJA3, LYN, KDELR1, PTEN, RIPK1, WNT5A	significant
GO_SOMATIC_DIVERSIFICATION_OF_IMMUNE_RECEPTORS_GO:0002200	0.00496502	0.0257253	0.556042	1.61524	21	60	HMGB2, HMGB1, MAD2L2, THOC1, NSD2, DCLRE1C, ATAD5, MSH6, MCM3AP, EXOSC6, PRKDC, ERCC1, MLH1, CTNNBL1, MSH2, TCF7, EXO1, POLB, POLQ	significant												GO_NEURON_PROJECTION_ORGANIZATION_GO:0106027	0.00119725	0.0133953	0.582486	1.62742	7	88	KIF1A, APP, EPHB2, BAIAP2, IGF1R, PRNP, DCTN1, MAP1A, SIPA1L1, DBNL, PSEN1, ADAM10, UBE3A, CTTN, PDLIM5, SRCIN1, EPHB1, CTNND2, EEF2K, FYN, DVL1, LZTS3, PTEN, TIAM1, NGEF, DLG4, ARF1, LRP8, EPHB3, CAMK2B, LGMN	significant
GO_POSITIVE_REGULATION_OF_MITOTIC_CELL_CYCLE_GO:0045931	0.00120715	0.00927364	0.490836	1.61326	4	139	NUSAP1, CCNB1, CDK1, UBE2C, RANBP1, DLGAP5, MAD2L1, APEX1, HES1, NDC80, ANAPC11, CDK4, KIF20B, CDCA5, AURKA, RDX, BRCA2, TPR, DTL, AURKB, CDC6, RAB11A, FBXO5, PCID2, EGFR, CDC25B, UBXN2B, NSMCE2, TTL, SLF1, CDT1, CDC45, SMARCD3, CDC23, RAD51C, LSM10	significant												GO_POSITIVE_REGULATION_OF_PROTEIN_TYROSINE_KINASE_ACTIVITY_GO:0061098	0.00411783	0.0311849	0.639629	1.62655	25	46	GPRC5B, PRNP, NEDD9, AGT, ADAM17, ADORA1, SRCIN1, FYN, SRC, DLG3, DLG4, PTPN1, DOCK3, LRP8, GAS6, ABI1, ERBB3, CD24, NRG1, HBEGF	significant
GO_MITOCHONDRIAL_ELECTRON_TRANSPORT_NADH_TO_UBIQUINONE_GO:0006120	0.00538358	0.0270038	0.567554	1.60955	23	52	NDUFB6, NDUFV2, NDUFC2, NDUFB11, NDUFAB1, NDUFA11, NDUFA12, NDUFA4, NDUFB4, NDUFB9, NDUFB3, NDUFB1, NDUFS3, PARK7, NDUFS4, NDUFB8, NDUFS6, NDUFA8, NDUFB2, NDUFA13, NDUFC1, DNAJC15, NDUFA1, COQ9, NDUFS2	significant												GO_OUTFLOW_TRACT_SEPTUM_MORPHOGENESIS_GO:0003148	0.00624578	0.0414613	0.723616	1.62498	36	24	SEMA3C, TGFB2, BMPR2, NRP2, ROBO1, NRP1, LRP2, RARA, ROBO2, SMAD4, ZFPM2	significant
GO_PROTEIN_TARGETING_TO_MEMBRANE_GO:0006612	0.00100301	0.00803259	0.472	1.6077	3	192	RPS14, SEC61B, RPL23A, ARL6IP1, RPS4Y1, HRAS, RPLP1, RPL26, SRP14, RPSA, RPS23, RPL30, RPS27A, RPLP0, RPS2, RPL31, RPS20, RPS18, RPS3A, RPLP2, MFF, RPL7A, SRP19, RPS9, RPS13, RPS26, RPL27A, RPL10A, SSR2, RPL15, CHMP4B, UBA52, RPL37, ITGB1BP1, RPS5, RPS12, SDCBP, RPS16, RPS24, RPL19, RPS21, RPL24, RPS10, CDK5, ZDHHC6, ZDHHC24, RPS28, CHMP4A, ZDHHC21, RPS3, FIS1, RPL18, RPL5, RPS15A, RPS19, SRP72, …	significant												GO_POSITIVE_REGULATION_OF_CELL_PROJECTION_ORGANIZATION_GO:0031346	0.000123503	0.00460152	0.506101	1.6242	0	352	MAP1B, PLXNB2, ARHGDIA, MEGF8, ARHGAP35, LRP1, DVL3, WASHC1, MACF1, HSPA5, STK11, BAIAP2, GRN, PLXNB1, RETREG3, SLIT2, VEGFA, AGRN, RAPGEF1, PALM, DPYSL3, DLG5, APBB1, PTK7, AGT, FN1, ATP1B2, SCARB2, CDC42EP1, DBNL, GOLGA4, TNFRSF12A, FGFR1, HAP1, AKIRIN1, GDI1, ITGA2, CDC42EP4, BMPR2, PSEN1, NFE2L2, EP300, PLXNA2, ACTR3, DAB2IP, VLDLR, PLEKHM1, CX3CL1, CUX1, SETX, RNF157, BMP7, ROBO1, ABL2, STYX…	significant
GO_HEMATOPOIETIC_PROGENITOR_CELL_DIFFERENTIATION_GO:0002244	0.000716161	0.00629688	0.483444	1.6068	2	149	TOP2A, HES5, ESCO2, PSMB5, PSMC3, HES1, PSMB6, PSMC4, PSMA3, PSMA4, PSMC2, HYAL2, PSMD3, PSMD8, PSMB7, PSMB1, PSMB3, ANLN, PSMA5, PSMD14, PSMA1, N4BP2L2, PSMC6, PSMA2, PSMD11, XRCC5, PSMD9, PSMA7, PSMB2, PRKDC, PSMC5, PSMD4, PDCD2, TCF12, PSMB4, PSMF1, FLCN, SFRP1, DPF2, METTL3, DHX36, HERC6, PSMD13, PSMC1, PSME2, NFE2L2, LMO2, AGPAT5, DHTKD1, PSMD12	significant												GO_SENSORY_ORGAN_MORPHOGENESIS_GO:0090596	0.000132908	0.00460152	0.525402	1.62366	0	217	SDK2, EPHB2, STAT3, COL5A1, ATF4, FBN2, SKI, CTNNB1, LRIG1, FAT1, MAPK3, COL11A1, VEGFA, SDK1, HIPK2, HIF1A, FJX1, BCR, MAN2A1, PTK7, OTX1, GDF11, MFN2, VANGL2, FGFR1, JAG1, PROM1, SLC9A3R1, SPRY2, CELSR1, BMP7, NTN1, NOTCH2, RING1, NIPBL, EPHB1, COL5A2, IFT122, DVL1, BCAR3, CDON, TSKU, FZD3, ABR, PAX2, SCRIB, FZD6, NKD1	significant
GO_PROTEIN_LOCALIZATION_TO_ENDOPLASMIC_RETICULUM_GO:0070972	0.00096595	0.00776879	0.487271	1.60493	3	141	RPS14, SEC61B, RPL23A, RPS4Y1, RPLP1, RPL26, SRP14, RPSA, RPS23, RPL30, RPS27A, RPLP0, RPS2, RPL31, RPS20, RPS18, SPCS2, RPS3A, RPLP2, RPL7A, SRP19, RPS9, SPCS1, RPS13, RPS26, RPL27A, RPL10A, RPL15, CHMP4B, UBA52, RPL37, RPS5, RPS12, RPS16, RER1, RPS24, RPL19, RPS21, RPL24, RPS10, RPS28, CHMP4A, RPS3, RPL18, RPL5, BCAP29, RPS15A, RPS19, SRP72, RPL14, PMM1, RPL32, RPS4X, RPL35A, RPL38, SRP54, RPL2…	significant												GO_CELLULAR_ION_HOMEOSTASIS_GO:0006873	0.000117772	0.00460152	0.495671	1.62332	0	492	MT1X, GRINA, MT1G, MT2A, MT1E, SLC39A7, ATP6V0D1, MT1F, APP, CALR, ATP1A2, LRP1, MT1M, ATP6AP1, AP3D1, FTH1, ATP13A1, ATF4, SLC4A2, PKD1, GRIA1, SLC31A1, BCAP31, STC2, SLC11A2, GRN, DDIT3, PRNP, SLC25A23, MAPK3, RAB7A, LETM1, SLC30A1, HIF1A, HSP90B1, HMOX1, WFS1, AGT, ATP1B2, ATP13A2, ATP2B4, RASA3, PLCG1, SLC39A10, ABL1, SELENON, FKBP1A, HAP1, RMDN3, MAFG, FTL, CYBA, ATP1A1, PSEN1, PACS2, SLC9A3…	significant
GO_RNA_LOCALIZATION_GO:0006403	0.00102145	0.00816295	0.462376	1.60248	3	219	RAN, SRSF3, HNRNPA2B1, CCT6A, SRSF7, NPM1, DDX39A, UPF3A, CCT5, SFPQ, EIF4A3, HNRNPA1, ENY2, MAGOH, CCT2, RTRAF, SRSF9, CCT8, PABPN1, TPR, SRSF2, NOP10, THOC1, SLBP, TCP1, CCT3, MAGOHB, NOP58, SRSF1, MRPL18, SSB, PHAX, SRSF4, NUP107, NUP37, UPF3B, YBX1, PCID2, ZNHIT3, FBL, NUP160, EIF5A, MCM3AP, NHP2, THOC7, CKAP5, DHX9, ALYREF, SRSF11, NUP85, LTV1, LRPPRC, AAAS, POLDIP3, CPSF6, RUVBL1, THOC6, WR…	significant												GO_REGULATION_OF_MORPHOGENESIS_OF_A_BRANCHING_STRUCTURE_GO:0060688	0.00346784	0.0278022	0.629888	1.62134	21	50	CTNNB1, VEGFA, AGT, ABL1, FGFR1, BMP7, SIRT6, SMO, MAGED1, PAX2, ETV5, MDK, RXRA, WNT5A	significant
GO_SCF_DEPENDENT_PROTEASOMAL_UBIQUITIN_DEPENDENT_PROTEIN_CATABOLIC_PROCESS_GO:0031146	0.00254512	0.016027	0.521214	1.60141	10	86	PSMB5, PSMC3, PSMB6, PSMC4, PSMA3, PSMA4, KIF14, PSMC2, PSMD3, PSMD8, PSMB7, PSMB1, PSMB3, PSMA5, RBX1, PSMD14, PSMA1, PSMC6, PSMA2, PSMD11, PSMD9, PSMA7, PSMB2, PSMC5, PSMD4, SKP2, PSMB4, PSMF1, PSMD13, CCNF, SKP1, PSMC1, PSME2, FBXL12, PSMD12	significant												GO_MOTOR_NEURON_AXON_GUIDANCE_GO:0008045	0.00638226	0.0419951	0.714322	1.62077	37	25	KIF5C, SLIT1, SLIT2, NTN1, NRP1, ERBB2, ALCAM, PLXNA3, RNF165, PLXNA4	significant
GO_RESPONSE_TO_UV_GO:0009411	0.00192864	0.013203	0.490198	1.59082	7	127	PCLAF, PBK, HMGN1, PCNA, USP1, RPL26, NPM1, CHEK1, HYAL2, FEN1, BRCA2, PIK3R1, UBE2A, DTL, AURKB, TRIAP1, CDKN2D, GTF2H2, KDM1A, PARP1, XPA, EGFR, BAX, UBE2B, MSH6, NSMCE3, ERCC1, PML, PPID, POLD3, MSH2, COPS9, RAD18, ST20, CERS1, METTL3, DHX36, HUS1, WRN, AKT1, REV1, MAP4K3	significant												GO_POSITIVE_REGULATION_OF_PROTEIN_LOCALIZATION_TO_CELL_PERIPHERY_GO:1904377	0.00264633	0.022988	0.611538	1.61934	16	62	SQSTM1, EPHB2, LRP1, SPTBN1, PRNP, SORBS1, EZR, ATP2B4, PPP1R9B, ACSL3, CLIP3, EPB41, STX4, LGALS3, PRKCE, PTPN9, NUMA1, ITGB1	significant
GO_POSITIVE_REGULATION_OF_DNA_BIOSYNTHETIC_PROCESS_GO:2000573	0.00528736	0.0266911	0.536607	1.58998	22	68	PCNA, HNRNPA2B1, RFC3, CCT6A, CCT5, HNRNPD, RFC2, HNRNPA1, CCT2, NEK2, CCT8, AURKB, TCP1, CCT3, RFC4, XRCC5, CHTF18, WRAP53	significant												GO_PROTEIN_LOCALIZATION_TO_PLASMA_MEMBRANE_GO:0072659	0.000129634	0.00460152	0.516194	1.61779	0	255	SQSTM1, FLNA, MMP14, EPHB2, LRP1, BSG, SPTBN1, MACF1, PACS1, LYPD1, SEC16A, DCHS1, PRNP, FLOT2, OPTN, SORBS1, PALM, EZR, EHD1, TNFRSF1A, ARFRP1, ATP2B4, PPP1R9B, GRIPAP1, PPFIA1, GOLGA4, GAK, PICALM, DENND4C, ACSL3, MYADM, TNIK, PACS2, CSK, SLC9A3R1, CDH2, ROCK2, AFDN, BCL2L1, CLIP3, TSPAN17, PREPL, RAB31, STX4, LGALS3, FAM126A, PRKCE, KIF13A, PTPN9, AKT2, RILPL1, EPB41L3, ITGB1, ANK2, GGA3, STXB…	significant
GO_POSITIVE_REGULATION_OF_PROTEIN_LOCALIZATION_TO_NUCLEUS_GO:1900182	0.00506562	0.0260176	0.531179	1.58735	21	72	CDK1, RAN, GTSE1, CCT6A, ECT2, CCT5, CCT2, PARK7, HYAL2, CCT8, PIK3R1, PLK1, TPR, TCP1, CCT3, LARP7, PARP1, MCRS1, LAMTOR5, HDAC3, ZIC1, EFCAB7, TRIM28, AKT1	significant												GO_REGULATION_OF_NATURAL_KILLER_CELL_MEDIATED_IMMUNITY_GO:0002715	0.00642434	0.0421978	0.72626	1.61725	37	23	LAMP1, HLA-A, CRK, HLA-E, NECTIN2, HLA-B, STAT5B, CADM1, PVR	significant
GO_INTRACILIARY_TRANSPORT_GO:0042073	0.00847836	0.0370572	0.560412	1.58534	37	51	HSPB11, DYNLL1, TCTEX1D2, IFT88, WDR34, IFT22, SSNA1, IFT81, IFT43, KIFAP3, IFT74, CLUAP1, SSX2IP, IFT57, IFT27, DYNC2LI1, ARL3, DYNLRB1, WDR19, TTC21A, IFT80, KIF3C, DYNLRB2, CEP131, RPGR, MAK, IFT46	significant												GO_AXONAL_FASCICULATION_GO:0007413	0.00561415	0.0387098	0.734892	1.61719	32	22	EPHB2, NRCAM, MEGF8, ARHGAP35, TNFRSF21, NRP1	significant
GO_CELLULAR_PROTEIN_COMPLEX_DISASSEMBLY_GO:0043624	0.00126486	0.00962945	0.456448	1.57502	4	212	TPX2, STMN1, CKAP2, STMN2, CHCHD1, MRPS18C, MRPL51, MRPS21, HSPA8, MRPL33, STMN3, MRPS6, KIF2C, MRPL3, RDX, MRPL41, CFL1, MRPL47, MRPS11, MRPL14, HDGFL3, MRPL46, MRPL13, MRPL18, MRPL11, HDAC6, SH3GL1, MRPL36, MRPL20, AURKAIP1, MRPL40, GADD45GIP1, MRPS26, MRPL57, MRPL55, EIF5A, KIF18A, CKAP5, TRMT112, MRPS35, MRPL22, MRPL9, CFL2, GSPT2, MRPL32, MRPL50, WDR1, GAK, MRPS22, MRPL37, OXA1L, MRPS12, MRP…	significant												GO_PERK_MEDIATED_UNFOLDED_PROTEIN_RESPONSE_GO:0036499	0.00648132	0.0424232	0.748478	1.61712	37	20	ATF3, HSPA5, ATF4, DDIT3, PPP1R15A, PPP1R15B, NFE2L2, HERPUD1, ASNS	significant
GO_MITOCHONDRIAL_TRANSMEMBRANE_TRANSPORT_GO:1990542	0.00348594	0.0201055	0.506878	1.57474	14	92	ATP5PF, ATP5PO, ATP5MC3, CYC1, ATP5MG, ATP5F1C, ATP5PD, TIMM44, SLC25A33, ATP5MC1, ATP5PB, ATP5MF, DNAJC19, TOMM40, SFXN5, ATP5MC2, MRPL18, MCUB, SMDT1, MCUR1, DNAJC15, MT-ATP6, SFXN4, SLC25A12, TIMM21, ATP5F1E, MPC2, CPT1A, TIMM17B, SLC25A28, STOML2, TOMM7, ACACA, TIMM23, PNPT1, MPC1, SLC25A32, MCU, TST, MRS2	significant												GO_EPITHELIAL_TUBE_BRANCHING_INVOLVED_IN_LUNG_MORPHOGENESIS_GO:0060441	0.00705408	0.0450351	0.712512	1.61667	41	25	TNC, CTNNB1, DLG5, VANGL2, SPRY2, CELSR1, RSPO2	significant
GO_DETOXIFICATION_GO:0098754	0.00376382	0.0213491	0.495886	1.56917	15	104	MT2A, MT1X, MT1E, MT1F, DHFR, TXN, MGST3, SELENOW, PARK7, MGST1, GSTP1, MT1M, GSTM3, GPX4, TXNDC17, SLC15A2, PRDX3, SELENOT, SOD1, MT3, PRDX2, GSTZ1, SELENOS	significant												GO_MEMBRANE_LIPID_CATABOLIC_PROCESS_GO:0046466	0.00831255	0.0499346	0.692598	1.61592	49	29	PSAP, SPHK1, SMPD1, GBA, HEXA, SGPL1, GM2A, PDXDC1, CYP1B1, PPT1, GBA2, PRKCD	significant
GO_MICROTUBULE_ORGANIZING_CENTER_ORGANIZATION_GO:0031023	0.00266022	0.0166407	0.482516	1.56688	10	128	PCLAF, CDK1, RANBP1, KIF11, NDC80, NPM1, SGO1, CHEK1, AURKA, NEK2, SAC3D1, BRCA2, BRCA1, PLK1, CNTLN, PDCD6IP, CHMP4B, CDK2, HAUS1, CHMP3, POC1A, UBXN2B, CEP135, CDK5RAP2, TUBE1, CKAP5, CEP152, PPP1R12A, SASS6, SSX2IP, PLK4, CENPJ, HAUS8, CLASP2, CETN2, ARL2, HAUS5, XRCC3, UXT, CCNF, E2F4, XPO1, CEP76	significant												GO_EPIDERMIS_MORPHOGENESIS_GO:0048730	0.0060024	0.040419	0.757177	1.61539	34	19	CTNNB1, NOTCH1, PLOD3, IGFBP5, TGFB2, SMO, NGFR, GORAB, BCL2	significant
GO_CHROMATIN_REMODELING_GO:0006338	0.00123977	0.00946644	0.463638	1.5658	4	175	HMGB2, HMGB1, NASP, CENPK, HMGB3, CENPM, PTMA, HELLS, KNL1, CENPX, CENPW, CENPU, NPM1, MIS18BP1, ANP32E, TOP1, CENPN, NUDT5, DNMT1, TPR, CENPH, CBX3, CENPV, CENPA, MIS18A, ACTL6A, CENPQ, HJURP, MYSM1, SMARCC2, SMARCAD1, CHD7, SMARCD3, RBBP4, SMARCB1, SMARCC1, PPHLN1, RUVBL1, ACTB, OIP5, INO80C, HDAC2, SCMH1, NRDE2, VPS72, BAZ1A, TRIM28, EZH1, HDAC1, KDM5D, PIH1D1, CENPC, CENPI, INO80B, SMARCD1, P…	significant												GO_DENDRITE_MORPHOGENESIS_GO:0048813	0.000282207	0.00586725	0.548044	1.61517	1	137	KIF1A, EPHB2, CELSR2, STK11, BAIAP2, SLC11A2, NSMF, SIPA1L1, DBNL, PICALM, TNIK, LRP4, ADAM10, VLDLR, UBE3A, PDLIM5, SRCIN1, CUX1, TAOK2, MAP6, EPHB1, NRP1, CTNND2, EEF2K, FYN, DVL1, KIDINS220, ITGB1, FBXO31, LZTS3, SDC2, PTEN, RAPGEF2, MAPK8IP2, TRAK1, NFATC4, TIAM1, NGEF, DLG4, CUL7, RAB21, LRP8, EPHB3, PARP6, RERE, ILK, CAMK2B, MINK1, GSK3B, DCLK1, PTPRD, ABI1, PQBP1, CDKL5, VAMP7, OPA1, HDAC6…	significant
GO_CILIUM_ORGANIZATION_GO:0044782	0.000550358	0.00517122	0.427009	1.55302	1	360	CDK1, TUBB, DCTN3, DCX, HSPB11, DYNLL1, TCTEX1D2, WDR11, NEK2, MNS1, VDAC3, IFT88, WDR34, CEP290, NME5, PLK1, TUBB4B, INTU, FNBP1L, BBIP1, CCDC88A, CFAP298, DNAAF4, SPAG16, IFT22, TPGS1, WDR90, CEP162, RAB11A, HDAC6, PCNT, SSNA1, IFT81, SCLT1, IFT43, KIFAP3, KIAA0586, HAUS1, DCTN2, IFT74, POC1A, ATP6V1D, DYNC1I2, UBE2B, RPGRIP1L, CEP135, TUBG1, CDK5RAP2, CEP57, CKAP5, CLUAP1, CEP70, CEP152, WDPCP…	significant												GO_REGULATION_OF_MYELOID_LEUKOCYTE_MEDIATED_IMMUNITY_GO:0002886	0.0057255	0.0391888	0.663269	1.61456	34	37	MAVS, HMOX1, BCR, GAB2, HLA-E, DDX21, STX4, ABR, STXBP1, LYN, SPHK2, DNASE1, VAMP7	significant
GO_NEGATIVE_REGULATION_OF_MRNA_METABOLIC_PROCESS_GO:1903312	0.00677254	0.0316163	0.514511	1.553	28	78	HNRNPA2B1, BARD1, FUS, SRSF7, RBMX, SRSF10, SAP18, HNRNPD, TAF15, SRSF9, E2F1, C1QBP, HNRNPA0, HNRNPK, SRSF4, PTBP1, YBX1, ELAVL1, AXIN2, DHX9, HNRNPL, SECISBP2, SUPT5H, ELAVL4, SYNCRIP, TENT4B, SRSF12, CELF4, ZFP36	significant												GO_CHONDROITIN_SULFATE_PROTEOGLYCAN_BIOSYNTHETIC_PROCESS_GO:0050650	0.00830565	0.0499346	0.687083	1.61197	49	30	CHPF, CHST3, NCAN, B3GALT6, BCAN, B3GAT1, VCAN, CHSY1, BGN, B3GAT3, SLC35D1, XYLT2	significant
GO_NON_RECOMBINATIONAL_REPAIR_GO:0000726	0.0055814	0.0278839	0.505127	1.54558	23	84	BARD1, PAXX, DEK, UBE2N, BRCA1, MAD2L2, OGG1, NUDT16L1, PSMD14, NSD2, XRCC6, DCLRE1C, XRCC5, XRCC1, PRKDC, ERCC1, MLH1, UBE2V2, WRAP53, BRCC3, POLA1, SUMO1, POLB, POLQ, RBBP8, UIMC1, BABAM1	significant												GO_G_PROTEIN_COUPLED_ACETYLCHOLINE_RECEPTOR_SIGNALING_PATHWAY_GO:0007213	0.00515375	0.0366141	0.783743	1.61139	29	16	GNAI2, AGRN, GRK2, GNA11, GNB1	significant
GO_POSITIVE_REGULATION_OF_DNA_METABOLIC_PROCESS_GO:0051054	0.00150301	0.0108193	0.456008	1.54435	5	182	HMGB1, PCNA, HNRNPA2B1, RFC3, CCT6A, FUS, CCT5, HNRNPD, RFC2, HNRNPA1, CCT2, UBE2N, NEK2, FOXM1, CCT8, BRCA1, MAD2L2, AURKB, TCP1, CCT3, GNL3, RFC4, NSD2, ATAD5, CDK2, PARP1, EGFR, BAX, TIMELESS, UBE2B, SPIDR, XRCC5, SLF1, XRCC1, DHX9, EXOSC6, PRKDC, ERCC1, MLH1, PML, RPS3, CHTF18, MSH2, WRAP53, BRCC3, ST20, DDX11, DHX36, TRIM28, WRN, AKT1, UIMC1, BABAM1, MECP2	significant												GO_REGULATION_OF_SYSTEMIC_ARTERIAL_BLOOD_PRESSURE_BY_HORMONE_GO:0001990	0.00747791	0.0465071	0.737611	1.61091	43	21	AGT, ECE1, PCSK5, CYBA, RASL10B	significant
GO_PROTEIN_CONTAINING_COMPLEX_LOCALIZATION_GO:0031503	0.000794913	0.00677165	0.435945	1.54412	2	274	BIRC5, RAN, SRSF3, HNRNPA2B1, HSPB11, DYNLL1, HRAS, SRSF7, NPM1, DDX39A, TCTEX1D2, SFPQ, EIF4A3, ENY2, MAGOH, SRSF9, IFT88, WDR34, PABPN1, TPR, SRSF2, THOC1, SLBP, CNIH2, SNAPIN, IFT22, MAGOHB, SRSF1, RAB11A, SSB, SSNA1, IFT81, LRRC7, MAPK10, NPTN, SRSF4, IFT43, NUP107, NUP37, KIFAP3, UPF3B, PCID2, IFT74, ANKS1B, NUP160, EIF5A, MCM3AP, DLG1, THOC7, CLUAP1, ALYREF, SRSF11, NUP85, LTV1, SSX2IP, IFT…	significant												GO_POSITIVE_REGULATION_OF_MACROPHAGE_MIGRATION_GO:1905523	0.00651689	0.0425074	0.754968	1.61068	37	19	MMP14, MAPK3, AKIRIN1, CSF1, CX3CL1, MDK	significant
GO_RESPONSE_TO_TOXIC_SUBSTANCE_GO:0009636	0.00175659	0.0122023	0.448775	1.53872	6	202	MT2A, MT1X, CCNB1, CDK1, TYMS, MT1E, MT1F, DHFR, TXN, CDK4, CST3, MGST3, SLC7A11, SELENOW, PARK7, MGST1, SRSF9, GSTP1, MT1M, GSTM3, GPX4, PON2, KDM1A, TXNDC17, SLC15A2, PRDX3, ARHGAP33, BRIP1, UBA52, XPA, BAX, CHKA, SELENOT, SOD1, MT3, PRDX2, GSTZ1, EHMT1, SELENOS, FIS1, SRD5A1	significant												GO_GOLGI_ORGANIZATION_GO:0007030	0.000427168	0.00708873	0.549933	1.61027	2	128	SYNE1, MAP2K2, PLEKHM2, SEC16A, MAPK3, LMAN1, VPS51, OPTN, SURF4, HUWE1, STX16, LMAN2, RAB29, MYO18A, TMED9, GAK, CAMSAP2, DYM, TRIP11, TMED10, GBF1, HTT, LMAN2L, TANGO2, NUMA1, GOLGB1, TRAPPC11, STX5, RBSN, AKAP9, NSFL1C, STX6, GOLPH3, CSNK1A1, VCPIP1, ATP8B2, DNM2, ATL3, CUL7, STK25, USO1, CLASP2, KIFC3, TMED2, YWHAZ, EHD3, TRAPPC12, CLASP1, COG1	significant
GO_TUMOR_NECROSIS_FACTOR_MEDIATED_SIGNALING_PATHWAY_GO:0033209	0.00386754	0.0216766	0.468384	1.53201	15	134	PSMB5, TMSB4X, PSMC3, PSMB6, PSMC4, PSMA3, PSMA4, PSMC2, GSTP1, PSMD3, PSMD8, PSMB7, PSMB1, SPPL2A, PSMB3, PSMA5, PSMD14, PSMA1, TXNDC17, PSMC6, PSMA2, ZNF675, PSMD11, PSMD9, COMMD7, PSMA7, PSMB2, PSMC5, TNFRSF11B, PSMD4, STAT1, PSMB4, PSMF1, HSPA1A, RFFL, TRAF4, TRAIP, PSMD13, TNFRSF12A, PSMC1, ILK, PSME2, RIPK1, CHUK, OTULIN, PSMD12	significant												GO_CELLULAR_RESPONSE_TO_ALCOHOL_GO:0097306	0.00136882	0.0147562	0.589653	1.61009	8	75	NFE2L1, TNC, ABCA1, LARP1, CTNNB1, DNMT3A, ADAM15, FOXO3, ITPR2, ADCY6, CTNNA1, ADCY2, PRKCE, SMO, ATP2B1, ADCY1, GNB1, PTEN, GOLPH3, AIFM1, RECQL5, GRAMD1A, SPHK2, LRP8, ADCY5, DAG1, ACACA	significant
GO_POSITIVE_REGULATION_OF_CELL_CYCLE_PHASE_TRANSITION_GO:1901989	0.00600601	0.0291139	0.493671	1.5211	25	87	CCNB1, CDK1, UBE2C, DLGAP5, EZH2, APEX1, ANAPC11, CDK4, NPM1, CDCA5, RDX, DTL, CDC6, RAB11A, FBXO5, ATAD5, EGFR, CDC25B, NSMCE2, CDT1, CDC45, SMARCD3, CDC23, RAD51C, LSM10, CDC25C, FAM83D, STXBP4, ANAPC4, PHB2, AKT1, MTA3, MECP2, CDC7, TFDP1, CDC16, MTBP, CDK10	significant												GO_REGULATION_OF_AMYLOID_PRECURSOR_PROTEIN_CATABOLIC_PROCESS_GO:1902991	0.00703419	0.0450351	0.661199	1.60952	42	37	APP, PRNP, CLU, FLOT2, FKBP1A, PICALM, HAP1, ROCK2, ABCA2, BIN1, TMED10, GGA3, LYN, LRRTM3, SPON1, ABCA7, RELA	significant
GO_NCRNA_PROCESSING_GO:0034470	0.000553863	0.00517122	0.41582	1.51775	1	371	HNRNPA2B1, RPS14, EXOSC8, LAGE3, RPL26, POP7, DDX17, EIF4A3, RPS2, RTRAF, PA2G4, HSD17B10, OSGEP, RPL7A, MRPS11, MRTO4, DCAF13, NOP10, MPHOSPH6, RPS9, NIFK, POP5, ELP6, RPP30, TSEN34, NOP58, FAM207A, RPL10A, SSB, RPP25L, PIN4, LARP7, RRP36, EBNA1BP2, LSM6, ZNHIT3, RPS16, FBL, RPS24, TPRKB, NHP2, TRMT112, SNU13, EXOSC6, EXOSC9, BYSL, METTL5, PRKDC, RPS21, EMG1, CHD7, TRMT11, TRNT1, RPF2, MTREX, RP…	significant												GO_NUCLEAR_MIGRATION_GO:0007097	0.00710059	0.0452119	0.722559	1.60901	41	23	KIF1A, DYNC1H1, SLIT1, DCTN1, SLC9A3R1, HOOK3, NTN1, SYNE2, CEP120, MYH10	significant
GO_MRNA_EXPORT_FROM_NUCLEUS_GO:0006406	0.00708885	0.0327284	0.478082	1.51271	29	105	SRSF3, HNRNPA2B1, SRSF7, DDX39A, EIF4A3, ENY2, MAGOH, SRSF9, PABPN1, TPR, SRSF2, THOC1, SLBP, MAGOHB, SRSF1, SRSF4, NUP107, NUP37, UPF3B, PCID2, NUP160, EIF5A, MCM3AP, THOC7, ALYREF, SRSF11, NUP85, AAAS, POLDIP3, THOC6, NUP210, NXF1, NUP35, NDC1, NXT1	significant												GO_HEART_VALVE_DEVELOPMENT_GO:0003170	0.00377299	0.0295525	0.621773	1.60849	23	52	MDM2, DCHS1, NOTCH1, SLIT2, TNFRSF1A, ZFPM1, JAG1, TGFB2, BMPR2, ROCK2, ROBO1, NOTCH2, MDM4, ROBO2, SMAD4, SNAI2, FGFRL1, SLIT3, ADAMTS9	significant
GO_CENTROSOME_DUPLICATION_GO:0051298	0.0113379	0.0464853	0.512457	1.51024	49	65	NDC80, NPM1, SAC3D1, BRCA2, BRCA1, PDCD6IP, CHMP4B, CDK2, CHMP3, POC1A, CEP135, CDK5RAP2, CKAP5, CEP152, SASS6, PLK4, CENPJ, CETN2, XRCC3, CCNF, XPO1, CEP76, ARHGEF10, KAT2A, NDE1, ALMS1, CCP110, GEN1, CNTROB, CEP131	significant												GO_POSITIVE_REGULATION_OF_ERK1_AND_ERK2_CASCADE_GO:0070374	0.00042331	0.00707533	0.54645	1.60839	2	134	APP, AKAP12, LRP1, GNAI2, ATP6AP1, CD44, ERBB4, MAPK3, NOTCH1, RAPGEF1, ABL1, JUN, SPRY2, ICAM1, MFHAS1, CX3CL1, FGF2, NOTCH2, FGFR3, DSTYK, NRP1, HRAS, MAP2K7, GPNMB, PRKD2, PTEN, RAPGEF2, SRC, NELFE, NPNT, PTPN11, BRAF, ABCA7, SHC1, ANGPT1, NDRG4, GAS6	significant
GO_FEMALE_GAMETE_GENERATION_GO:0007292	0.00756144	0.034233	0.476494	1.50768	31	105	TOP2A, CCNB1, ASPM, UBB, AURKA, TTK, BRCA2, PLK1, NCAPH, NPPC, MDK, NCAPH2, MCM8, ZNF830, FBXO5, TRIP13, CDC25B, YTHDC2, MASTL, ERCC1, MLH1, RAD51C	significant												GO_ADHERENS_JUNCTION_ORGANIZATION_GO:0034332	0.00296089	0.0249973	0.608992	1.60698	18	60	CTNNB1, DCHS1, VEGFA, DLG5, TBCD, CADM3, CSK, CDH2, CDH6, ADAM10, AFDN, NECTIN2, CTNNA1, NUMBL, ZNF703, VCL, CADM1, SRC, CDH20, PTPN23, ADD1, CDH4, PVR, KIFC3	significant
GO_MITOTIC_G1_S_TRANSITION_CHECKPOINT_GO:0044819	0.0122061	0.0489284	0.513962	1.50578	53	63	CCNB1, CDK1, PCNA, GTSE1, PRMT1, RPL26, AURKA, E2F1, RPA2, TRIAP1, CDK2, BAX, PRKDC, MDM4, E2F8, PML, CDC25C, PLAGL1, CNOT3, CASP2, CNOT4, E2F4, CNOT9, TFDP1, TFDP2, PIDD1, CHEK2, CRADD, RGCC	significant												GO_BONE_DEVELOPMENT_GO:0060348	0.000276855	0.00586725	0.533235	1.60683	1	168	MMP14, GLG1, ANKRD11, COL1A1, MEGF8, ATP6AP1, LTBP3, SLC38A10, SKI, PLXNB1, DCHS1, POR, SERPINH1, SPARC, ZFPM1, SH3PXD2B, FOXP1, BMPR2, AKAP13, INPPL1, EP300, FAT4, MMP16, ANXA6, DYM, CARM1, TP53, TRIP11, NOTCH2, FAM20C, FGFR3, P3H1, ASXL1, RARA, CHSY1, LOX, NSD2, BGN, BMPR1B, COL27A1, VKORC1, ANXA2, SRC, ALPL, PTPN11, MSX1, MBTPS2, NAB1, MIGA2, RYR1, TMEM38B, STC1, SULF2, NAB2, ABI1, DHRS3, MED1…	significant
GO_REGULATION_OF_VIRAL_GENOME_REPLICATION_GO:0045069	0.00953488	0.040685	0.493868	1.50353	40	82	TOP2A, ISG15, PPIA, IFITM3, HSPA8, PHB, IFI27, IFITM2, DDX5, PPIH, SRPK1, BANF1, YTHDC2, NUCKS1, PPIB, SRPK2, PPID, IFIT1, PPIE, FAM111A	significant												GO_FACE_DEVELOPMENT_GO:0060324	0.00504493	0.0362028	0.629715	1.60681	31	47	ANKRD11, COL1A1, SKI, MYH3, MAPK3, MMP2, EP300, SGPL1, NIPBL, ZFAND5, RARA, TIPARP, PTPN11, MSX1, WNT5A, CRISPLD1, CLDN5, RAB3GAP1, CSRNP1	significant
GO_NEGATIVE_REGULATION_OF_ORGANELLE_ORGANIZATION_GO:0010639	0.00055325	0.00517122	0.412067	1.50018	1	365	CENPF, TOP2A, PTTG1, TPX2, STMN1, CCNB1, CKAP2, STMN2, SLC25A5, ATAD2, TMSB15A, TMSB4X, FEZ1, MAD2L1, CDC20, NDC80, BUB1, NPM1, CHEK1, PFN1, HNRNPA1, NEK2, TMSB10, TTK, BUB1B, RDX, BRCA1, PLK1, DNMT1, TPR, MAD2L2, AURKB, TRIAP1, BUB3, ASF1A, HDGFL3, NBDY, KDM1A, HDAC6, MCM2, FBXO5, CHMP4B, AURKAIP1, PARP1, PCID2, PRELID1, TRIP13, UBE2B, SPDL1, ANAPC15, XRCC5, CDK5RAP2, CDT1, XRCC1, GMFB, ERCC1, E…	significant												GO_HEAD_MORPHOGENESIS_GO:0060323	0.00704456	0.0450351	0.662252	1.60509	42	36	ANKRD11, COL1A1, SKI, MYH3, MMP2, EP300, SGPL1, NIPBL, SSBP3, TIPARP, PTPN11, MSX1, CRISPLD1, CLDN5, RAB3GAP1, CSRNP1	significant
GO_NUCLEAR_TRANSPORT_GO:0051169	0.000806235	0.00683261	0.413109	1.49133	2	330	CDK1, SNRPG, KPNA2, RAN, SNRPD1, SNRPF, GTSE1, SRSF3, SNRPE, HNRNPA2B1, BARD1, ECT2, TXN, SRSF7, ANP32B, NPM1, DDX39A, SNRPB, UPF3A, EIF4A3, HNRNPA1, SNRPD3, SNRPD2, ENY2, MAGOH, PARK7, HYAL2, SRSF9, PIK3R1, HIKESHI, PABPN1, TPR, SRSF2, THOC1, SLBP, PSIP1, IFI27, MAGOHB, SRSF1, SSB, PHAX, SRSF4, NUP107, NUP37, RSRC1, UPF3B, ELAVL1, PCID2, BANF1, PKIG, NUP160, EIF5A, MCM3AP, ANP32A, THOC7, DHX9, A…	significant												GO_POST_GOLGI_VESICLE_MEDIATED_TRANSPORT_GO:0006892	0.00147319	0.0153212	0.566696	1.60442	9	97	SPTBN1, AP3D1, MACF1, LAMP1, SORCS1, SORT1, SEC16A, OPTN, ARFRP1, SCAMP3, GOLGA4, GAK, ARFGEF2, ACSL3, CSK, PREPL, KIF16B, RAB31, STX4, EPS15, GBF1, EXOC2, KIF13A, EXOC6B, AP2A1, EXOC8, GGA3, RBSN, GOLPH3, DNM2, LLGL1, RNF215, EXOC4, VPS52, RABEP1	significant
GO_NCRNA_METABOLIC_PROCESS_GO:0034660	0.000284172	0.00386966	0.403361	1.49062	0	439	RAN, HNRNPA2B1, RPS14, EXOSC8, HRAS, TRIR, LAGE3, RPL26, POP7, DDX17, EIF4A3, RPS2, RTRAF, PA2G4, HSD17B10, PPA1, OSGEP, RPL7A, AIMP2, MRPS11, MRTO4, DCAF13, NOP10, MPHOSPH6, RPS9, NIFK, POP5, ELP6, RPP30, TSEN34, NOP58, FAM207A, RPL10A, SSB, RPP25L, DTD1, PIN4, LARP7, RRP36, EBNA1BP2, LSM6, ZNHIT3, RPS16, FBL, RPS24, TPRKB, NHP2, TRMT112, SNU13, EXOSC6, EXOSC9, BYSL, METTL5, PRKDC, RPS21, EMG1, …	significant												GO_REGULATION_OF_GLUCOSE_METABOLIC_PROCESS_GO:0010906	0.00146972	0.0153212	0.565013	1.6034	9	99	NFE2L1, SESN2, FOXK1, MIDN, SORBS1, IRS2, FAM3A, DDB1, SLC35B4, IGFBP4, EP300, PPARA, PPP1CB, RANBP2, TP53, PPP1CA, AKT2, FOXK2, KAT2B, PPP1R3B, INPP5K, PDK2, SRC, DYRK2, PPARGC1A, CRY1, PHKG2, GSK3B, BAD, USP7, INSR, ZMPSTE24, NLN	significant
GO_REGULATION_OF_MRNA_CATABOLIC_PROCESS_GO:0061013	0.00303951	0.018403	0.437748	1.48995	11	194	PSMB5, PSMC3, APEX1, EXOSC8, UBB, FUS, PSMB6, PSMC4, NPM1, PSMA3, HNRNPM, HSPA8, HNRNPD, PSMA4, MYEF2, RPS27A, CARHSP1, PSMC2, TAF15, HNRNPR, E2F1, HNRNPA0, PSMD3, PSMD8, PSMB7, PSMB1, PSMB3, PSMA5, PSMD14, PSMA1, PSMC6, PSMA2, YBX1, ELAVL1, PCID2, YWHAB, UBA52, PSMD11, AXIN2, PSMD9, ANP32A, DHX9, PSMA7, PSMB2, EXOSC6, EXOSC9, PSMC5, PSMD4, SET, SECISBP2, PSMB4, PSMF1, HSPA1A, METTL3, ELAVL4, SYN…	significant												GO_CYTOSOLIC_TRANSPORT_GO:0016482	0.000560617	0.00846706	0.537589	1.60075	3	150	KIF1A, MAP2K2, WASHC1, LAMP1, KIF1C, SORT1, MAPK3, RAB7A, KIF1B, VPS51, DCTN1, SGSM2, EZR, STX16, VPS53, ARFRP1, RAB29, WASHC2C, WASHC2A, GAK, BAIAP3, YKT6, TBC1D14, RAB5A, PLEKHJ1, KIF5A, PIKFYVE, PREPL, ERC1, KIF16B, AP1S1, HOOK3, EPS15, MSN, GBF1, DNAJC13, TBC1D10B, RAB6A, DENND2A, NUMA1, AP2A1, STX5, RBSN, STX6, RGP1, DENND5A, SNX8, SRC, PTPN23, VPS26A, CLTC, RAB21, VPS52, WDR81, RAB6B, LMTK2…	significant
GO_REGULATION_OF_CELL_CYCLE_ARREST_GO:0071156	0.00822949	0.0363474	0.474943	1.48837	34	99	CCNB1, CDK1, PCNA, GTSE1, PRMT1, CDK4, RPL26, AURKA, HMGN5, E2F1, FOXM1, SLC25A33, BRCA1, TRIAP1, CDK2, BAX, MDM4, E2F8, CDK5, ZNF268, PML, CDC25C, PLAGL1, CNOT3, CASP2, CNOT4, E2F4, CRLF3, CNOT9, RPL23, TFDP1, TFDP2, PIDD1, CHEK2, CRADD	significant												GO_LIPID_STORAGE_GO:0019915	0.00232198	0.0212037	0.597309	1.60042	14	67	ABCA1, EHD1, PLIN3, AUP1, DGAT1, PPARA, GM2A, ITGAV, ALKBH7, CAV1, SREBF2, ASXL1, NRIP1, STAT5B, PLIN2, PPARD, CRY1, SOAT1, ASXL2, IKBKE, TMEM159, PNPLA2, NR1H3, ZFYVE1	significant
GO_NUCLEAR_EXPORT_GO:0051168	0.00300075	0.0182268	0.436287	1.4857	11	191	RAN, GTSE1, SRSF3, HNRNPA2B1, BARD1, TXN, SRSF7, ANP32B, NPM1, DDX39A, EIF4A3, HNRNPA1, ENY2, MAGOH, PARK7, SRSF9, PABPN1, TPR, SRSF2, THOC1, SLBP, IFI27, MAGOHB, SRSF1, SSB, PHAX, SRSF4, NUP107, NUP37, UPF3B, PCID2, NUP160, EIF5A, MCM3AP, THOC7, DHX9, ALYREF, SRSF11, NUP85, LTV1, RANGAP1, CDK5, AAAS, POLDIP3, CPSF6, THOC6, NUP210, NEMF, RBM26, XPO4, NRDE2, LSG1, NXF1, NUP35, DNAJC27, CTDSPL2, RA…	significant												GO_REGULATION_OF_TRANS_SYNAPTIC_SIGNALING_GO:0099177	0.000121036	0.00460152	0.494143	1.59976	0	396	MAP1B, SQSTM1, APP, ATP1A2, EPHB2, AKAP12, GNAI2, SLC7A11, STAT3, SYT11, ATF4, GRIA1, BAIAP2, NSMF, PRNP, NISCH, SLC30A1, MAP1A, BCR, ABHD6, VPS18, CLSTN1, AGT, SIPA1L1, SLC1A3, PPP1R9B, PLCG1, ABL1, RIMS3, BAIAP3, GRIK5, HAP1, STAU1, RNF216, DLGAP4, PSEN1, RNF19A, SERPINE2, CDH2, SORCS2, NTNG2, CA2, ADORA1, RAB5A, CX3CL1, ATAD1, PPFIA3, LAMA2, PREPL, STX4, BRSK1, MAPT, FBXL20, DGKI, SYP, EPHB1, …	significant
GO_REGULATION_OF_VIRAL_LIFE_CYCLE_GO:1903900	0.00811069	0.0359924	0.459025	1.48324	33	122	TOP2A, ISG15, KPNA2, PPIA, IFITM3, SNF8, HSPA8, PHB, IFI27, IFITM2, DDX5, SNX3, CHMP4B, PPIH, CHMP3, SRPK1, BANF1, YTHDC2, NUCKS1, PPIB, SRPK2, PML, PPID, IFIT1, PPIE, FAM111A	significant												GO_MEMBRANE_BIOGENESIS_GO:0044091	0.00630354	0.0416969	0.643626	1.59862	38	41	PSAP, EPHB2, RFTN1, SPTBN1, SYT11, FLOT2, SERINC1, GAK, PICALM, TLCD2, NRXN2, CDH2, LRP4, CLIP3, STX4, CAV1, PACSIN2, ANXA2, PTEN	significant
GO_REGULATION_OF_DNA_METABOLIC_PROCESS_GO:0051052	0.00107181	0.00851131	0.4127	1.48277	3	315	KPNA2, HMGB1, PCNA, HNRNPA2B1, RAD51AP1, RFC3, CCT6A, FUS, SUB1, USP1, DEK, NPM1, CCT5, HNRNPD, RFC2, CHEK1, HNRNPA1, CCT2, UBE2N, NEK2, FOXM1, CCT8, BRCA1, RPA2, MAD2L2, NPPC, THOC1, AURKB, TCP1, CCT3, OGG1, NUDT16L1, MIS18A, GNL3, RFC4, KDM1A, NSD2, MAGEF1, ATAD5, CDK2, PARP1, EGFR, BAX, TIMELESS, UBE2B, SPIDR, NUCKS1, MSH6, XRCC5, SLF1, AXIN2, CDT1, DNAJC2, XRCC1, DHX9, ALYREF, EXOSC6, PRKDC, …	significant												GO_AMYLOID_BETA_METABOLIC_PROCESS_GO:0050435	0.00585999	0.039764	0.628496	1.59824	36	46	APP, PRNP, CLU, APEH, PICALM, HAP1, PSEN1, ADAM10, ROCK2, ABCA2, BIN1, TMED10, GGA3, LRRTM3, BACE2, SPON1, BACE1, ABCA7, RELA	significant
GO_POSITIVE_REGULATION_OF_RESPONSE_TO_BIOTIC_STIMULUS_GO:0002833	0.00398109	0.0221812	0.437106	1.47703	15	177	HMGB2, HMGB1, HMGB3, PSMB5, PSMC3, HRAS, PSMB6, PSMC4, PSMA3, PSMA4, SFPQ, PSMC2, PLCG2, PSMD3, PSMD8, PSMB7, PSMB1, PSMB3, NONO, PSMA5, PQBP1, PSMD14, PSMA1, XRCC6, PSMC6, PSMA2, PSPC1, PSMD11, XRCC5, PSMD9, DHX9, PSMA7, PSMB2, PRKDC, PSMC5, PSMD4	significant												GO_EPITHELIAL_TUBE_MORPHOGENESIS_GO:0060562	0.000127665	0.00460152	0.506105	1.59817	0	281	TNC, MMP14, PLXNB2, COL4A1, MEGF8, ARHGAP35, DVL3, PKD1, SKI, CTNNB1, DCHS1, NOTCH1, SLIT2, VEGFA, HIF1A, DLG5, BRD2, PTK7, AGT, ABL1, VANGL2, FOXP1, CSF1, TGFB2, KDM5B, PSEN1, SPRY2, VASP, ADAMTS16, CELSR1, FAT4, KIF26B, STK4, GPC3, FGF2, BMP7, RHOB, PPP1CA, NTN1, NOTCH2, GNA13, TSC2, RSPO2, NRP1, SIRT6, SMO, IFT122, DVL1, PLXND1, LRP2, PODXL, CC2D2A, RARA, MAGED1, EDNRA, SDC4, TIMELESS, GZF1, F…	significant
GO_REGULATION_OF_MICROTUBULE_CYTOSKELETON_ORGANIZATION_GO:0070507	0.00374345	0.0213297	0.435834	1.47612	14	180	TPX2, STMN1, CKAP2, STMN2, RANBP1, KIF11, TACC3, NPM1, CHEK1, AURKA, CDK2AP2, STMN3, NEK2, BRCA1, PLK1, SKA3, TPR, PSRC1, CLIP1, HDGFL3, GPSM2, HDAC6, SKA2, PDCD6IP, CHMP4B, SPAG5, CHMP3, POC1A, UBXN2B, RANGRF, KIF18A, CDK5RAP2, CKAP5, CEP70, ATAT1, PLK4, CENPJ, RPS3, SKA1, HSPA1A, MAPRE2, CLASP2, ARL2, FSD1, MAP2, XRCC3, RAC1, CCNF, XPO1, CEP76, MECP2	significant												GO_REGULATION_OF_VASCULATURE_DEVELOPMENT_GO:1901342	0.000128205	0.00460152	0.506992	1.59684	0	272	EMC10, COL4A2, STAT3, HSPB1, EPN1, HGS, CTNNB1, GRN, SPHK1, NOTCH1, VEGFA, HIPK2, XBP1, HIF1A, HMOX1, ANGPTL4, F3, PKM, ADGRB2, AGT, ATP2B4, SPARC, PLCG1, ABL1, TNFRSF12A, ADM2, HDAC5, TGFB2, AKT3, NFE2L2, SPRY2, ERAP1, DAB2IP, ADAM10, ROCK2, CX3CL1, FGF2, BMP7, RHOB, HSPG2, SERPINE1, MTDH, STIM1, NRP1, SIRT6, ERBB2, RIN2, PLXND1, AGO1, ITGB8, GTF2I, ITGB1, HK2, GPNMB, PRKD2, RAPGEF2, SASH1, SERP…	significant
GO_SIGNAL_TRANSDUCTION_BY_P53_CLASS_MEDIATOR_GO:0072331	0.00208117	0.0138695	0.416277	1.46373	7	252	TPX2, CCNB1, CDK1, PCNA, GTSE1, HINT1, UBB, RFC3, BARD1, PRMT1, RPL26, RFC2, CHEK1, AURKA, TAF15, E2F1, FOXM1, BRCA2, BRCA1, KMT5A, RPA2, PIN1, RPA3, AURKB, TRIAP1, DDX5, HNRNPK, ING5, RFC4, KDM1A, ATAD5, CDK2, BRIP1, TAF13, BAX, BRD7, MDM4, RPF2, RBBP4, E2F8, BLM, EHMT1, CDK5, PML, SNW1, SSRP1, MSH2, RPL5, CDC25C, RMI1, TAF9B, PTTG1IP, PLAGL1, TP53RK, HDAC2, TP53BP2, SMYD2, CNOT3, RFFL, CASP2, E…	significant												GO_POSITIVE_REGULATION_OF_PEPTIDYL_TYROSINE_PHOSPHORYLATION_GO:0050731	0.000569557	0.00856394	0.545223	1.59648	3	128	STAT3, CD44, MLST8, ERBB4, GPRC5B, PRNP, ARHGEF2, NEDD9, VEGFA, IL6ST, TNFRSF1A, AGT, ADAM17, ABL1, ICAM1, LRP4, ADORA1, SRCIN1, TP53, PARP14, FGFR3, NRP1, FYN, LYN, SRC, DLG3, PTPN11, DLG4, PTPN1, DOCK3, CTF1, LRP8, YES1, ITGA5, SOCS3, ANGPT1, GAS6, HSF1, ABI1, IQGAP1, KIT, KITLG	significant
GO_NEGATIVE_REGULATION_OF_CELL_CYCLE_G1_S_PHASE_TRANSITION_GO:1902807	0.0103627	0.0435448	0.464272	1.46342	43	102	CCNB1, CDK1, PCNA, GTSE1, EZH2, PRMT1, CDK4, RPL26, AURKA, CDK2AP2, E2F1, RPA2, TRIAP1, CDKN2D, CDKN2C, CDK2, BAX, BRD7, PRKDC, MDM4, CCL2, E2F8, PML, RBL1, CDC25C, PLAGL1, CNOT3, CASP2, CNOT4, WEE1, JADE1, E2F4, RIPK1, CNOT9, TFDP1, TFDP2, PIDD1, CHEK2, CRADD	significant												GO_MESENCHYMAL_CELL_PROLIFERATION_GO:0010463	0.00646517	0.0423916	0.642694	1.5963	39	41	CTNNB1, DCHS1, VEGFA, LMNA, IRS2, FGFR1, FAT4, GPC3, BMP7, SMO, MSX1, STAT1, ZEB1, WNT5A	significant
GO_TRNA_METABOLIC_PROCESS_GO:0006399	0.0056221	0.0279225	0.43571	1.45788	22	160	EXOSC8, LAGE3, POP7, RTRAF, HSD17B10, PPA1, OSGEP, AIMP2, POP5, ELP6, RPP30, TSEN34, SSB, RPP25L, DTD1, LSM6, TPRKB, TRMT112, EXOSC9, TRMT11, TRNT1, TRMU, QTRT1, FARSB, TP53RK, THUMPD3, URM1, RARS2, ADAT1, METTL6, QTRT2, RPUSD4, DUS1L, TSEN15, TRMT10C, ELAC1, GATB, ELP1, ZBTB8OS, OSGEPL1, CTU2, FTSJ1, CDK5RAP1, POP1, EEF1E1, THUMPD1, TRMO, POP4, PUS3, TRMT9B, AARSD1, RPP40, TARBP1, METTL1, TRMT61…	significant												GO_ORGANIC_ACID_TRANSMEMBRANE_TRANSPORT_GO:1903825	0.00100937	0.0120943	0.550594	1.59554	6	119	SLC7A5, ATP1A2, SLC7A11, SLC38A10, SLC38A1, PRAF2, SLC1A5, SLC7A1, IRS2, SLC27A1, SLC25A1, AGT, CPT1A, SLC1A3, SLC43A2, SLC6A8, PSEN1, SLC3A2, LRRC8A, SLC1A4, CPT2, PDPN, SLC1A2, AKT2, LRP2, SLC38A7, ITGB1, SLC16A12, LRRC8D, SLC5A6, SLC35D1	significant
GO_ESTABLISHMENT_OF_RNA_LOCALIZATION_GO:0051236	0.00477627	0.0253035	0.428686	1.45351	18	186	RAN, SRSF3, HNRNPA2B1, SRSF7, NPM1, DDX39A, UPF3A, SFPQ, EIF4A3, HNRNPA1, ENY2, MAGOH, RTRAF, SRSF9, PABPN1, TPR, SRSF2, THOC1, SLBP, MAGOHB, SRSF1, MRPL18, SSB, PHAX, SRSF4, NUP107, NUP37, UPF3B, YBX1, PCID2, NUP160, EIF5A, MCM3AP, THOC7, CKAP5, DHX9, ALYREF, SRSF11, NUP85, LTV1, LRPPRC, AAAS, POLDIP3, CPSF6, THOC6, NUP210, RBM26, NRDE2, ATXN2, CETN2, LSG1, NXF1, NUP35, NDC1, NXT1, XPO1, ZFP36, …	significant												GO_GLYCOPROTEIN_BIOSYNTHETIC_PROCESS_GO:0009101	0.000253357	0.00586725	0.503739	1.59534	1	288	CHPF, GALNT10, GALNT17, CHST3, PHLDA1, GFPT1, MAN1B1, MAN1C1, CTNNB1, LMAN1, RPN2, B4GAT1, NCAN, XXYLT1, RPN1, CHST10, PLOD3, MAN2A1, EXTL3, MVD, B3GALT6, POMGNT1, MGAT1, UGGT1, MGAT5, VANGL2, B4GALT5, ST3GAL2, BMPR2, PSEN1, HS6ST1, TET3, SLC35C2, NECAB3, TNIP1, MAN1A2, B4GALT3, ABCA2, FAM20B, BCAN, TRIP11, ST3GAL3, B3GAT1, STT3A, CANT1, NDST1, ALG2, ACOT8, VCAN, HS2ST1, CHSY1, MPDU1, FUT11, BGN,…	significant
GO_POSITIVE_REGULATION_OF_CHROMOSOME_ORGANIZATION_GO:2001252	0.00563725	0.0279225	0.432279	1.45226	22	166	CCNB1, DLGAP5, HNRNPA2B1, CCT6A, ANAPC11, CCT5, HNRNPD, SFPQ, SSBP1, HNRNPA1, CCT2, UBE2N, NEK2, FEN1, CCT8, BRCA1, DNMT1, TPR, AURKB, TCP1, CCT3, GNL3, GTF2H2, KDM1A, PAXBP1, NSMCE2, XRCC5, SLF1, PHF19, CDT1, BRD7, ERCC1, CDC23, MIER1, SMARCB1, RAD21, PML, SNW1	significant												GO_CELLULAR_CARBOHYDRATE_METABOLIC_PROCESS_GO:0044262	0.000130719	0.00460152	0.511361	1.59468	0	240	NFE2L1, NUPR1, SESN2, HK1, PGD, STAT3, FOXK1, PYGB, MIDN, IL6ST, SORBS1, STK40, IRS2, FAM3A, SCARB2, DDB1, SLC35B4, B4GALT5, ISYNA1, IGFBP4, EP300, PCK2, PPARA, PPP1CB, RANBP2, TP53, PPP1CA, NCOR1, NDST1, MYOF, PRKCE, DDIT4, SIRT6, AKT2, FOXK2, HS2ST1, KAT2B, GALK1, PGM2L1, PFKFB3, BPNT1, HK2, PPP1R3B, INPP5K, ADCYAP1R1, PDK2, PTEN, SRC, RB1CC1, EXT2, GYG1, DYRK2, MECP2, GYG2, BRAF, GPD2, ITPK1, …	significant
GO_REGULATION_OF_SIGNAL_TRANSDUCTION_BY_P53_CLASS_MEDIATOR_GO:1901796	0.00713407	0.0328568	0.4306	1.45116	28	170	TPX2, UBB, RFC3, BARD1, RPL26, RFC2, CHEK1, AURKA, TAF15, BRCA1, KMT5A, RPA2, PIN1, RPA3, AURKB, TRIAP1, DDX5, HNRNPK, ING5, RFC4, KDM1A, ATAD5, CDK2, BRIP1, TAF13, BRD7, MDM4, RPF2, RBBP4, BLM, EHMT1, CDK5, PML, SSRP1, RPL5, RMI1, TAF9B, PTTG1IP, TP53RK, HDAC2, TP53BP2, SMYD2, RFFL, EXO1, HUS1, WRN, TOP3A, MEAF6, AKT1, HDAC1, RBBP8, BCL2L12, TAF9, RMI2, RPL23, TAF12, MAPKAPK5, PRKAA1, CDK5RAP3, …	significant												GO_NEURON_PROJECTION_ARBORIZATION_GO:0140058	0.00827144	0.0498684	0.710006	1.59441	48	24	DVL3, MACF1, NTNG2, TAOK2, NRP1, DVL1, LRP2, MYO9A, DLG4, WNT5A, FZD4, MOV10	significant
GO_TRNA_PROCESSING_GO:0008033	0.0121111	0.0487548	0.449244	1.45052	50	121	LAGE3, POP7, RTRAF, HSD17B10, OSGEP, POP5, ELP6, RPP30, TSEN34, SSB, RPP25L, LSM6, TPRKB, TRMT112, TRMT11, TRNT1, TRMU, QTRT1, TP53RK, THUMPD3, URM1, ADAT1, METTL6, QTRT2, RPUSD4, DUS1L, TSEN15, TRMT10C, ELAC1, ELP1, ZBTB8OS, OSGEPL1, CTU2, FTSJ1, CDK5RAP1, POP1, THUMPD1, TRMO, POP4, PUS3, TRMT9B, RPP40, TARBP1, METTL1, TRMT61B, THUMPD2, POLR3K, ELP5, MTO1, ALKBH1, WDR4, TRPT1, PUS7, DDX1, TRMT2B	significant												GO_LIPOSACCHARIDE_METABOLIC_PROCESS_GO:1903509	0.00161693	0.0165404	0.562498	1.59404	10	98	PSAP, GPAA1, PIGQ, CERK, SMPD1, GBA, B4GALT5, HEXA, ST3GAL2, GLTP, PIGX, PIGT, GM2A, SUMF2, B4GALT3, PGAP1, PIGU, CTSA, ESYT1, ITGB8, DPM2, ST3GAL5, CPTP, ARSA, STS, PIGS, GAL3ST3, ESYT2, GBA2, ST8SIA1, KIT, PRKCD	significant
GO_REGULATION_OF_DNA_REPAIR_GO:0006282	0.0103664	0.0435448	0.445818	1.4468	42	127	HMGB1, PCNA, RAD51AP1, FUS, USP1, DEK, CHEK1, UBE2N, FOXM1, BRCA1, RPA2, MAD2L2, OGG1, NUDT16L1, KDM1A, NSD2, MAGEF1, PARP1, EGFR, TIMELESS, SPIDR, SLF1, AXIN2, XRCC1, DHX9, PRKDC, PML, UBE2V2, RPS3, WRAP53, BRCC3, WDR70, DDX11, TRIM28, FIGNL1, POLQ, UIMC1, BABAM1	significant												GO_REGULATION_OF_PRODUCTION_OF_MOLECULAR_MEDIATOR_OF_IMMUNE_RESPONSE_GO:0002700	0.00179372	0.0177257	0.56949	1.59362	11	89	SLC7A5, PKN1, MAVS, HLA-A, SUPT6H, GPRC5B, EXOSC6, TP53BP1, XBP1, HMOX1, TGFB2, HLA-E, RIF1, DDX21, TFRC, STX4, KMT5B, NSD2, HMCES	significant
GO_REGULATION_OF_MICROTUBULE_BASED_PROCESS_GO:0032886	0.00458248	0.0244486	0.416538	1.44153	17	217	TPX2, STMN1, CKAP2, STMN2, RANBP1, KIF11, FEZ1, TACC3, NPM1, TCTEX1D2, CHEK1, AURKA, CDK2AP2, STMN3, NEK2, BRCA1, PLK1, SKA3, TPR, CNIH2, CFAP298, PSRC1, CLIP1, HDGFL3, GPSM2, HDAC6, SKA2, PDCD6IP, CHMP4B, SPAG5, CHMP3, POC1A, UBXN2B, RANGRF, KIF18A, CDK5RAP2, CKAP5, CEP70, ATAT1, PLK4, CENPJ, RPS3, CFAP20, SKA1, HSPA1A, MAPRE2, CLASP2, ARL2, FSD1, MAP2, XRCC3, RAC1, CCNF, XPO1, CEP76, MECP2, CCD…	significant												GO_TRACHEA_DEVELOPMENT_GO:0060438	0.00823186	0.0497776	0.746932	1.59353	47	19	CTNNB1, MAPK3, WNT7B, RSPO2, HYDIN, RARA	significant
GO_POSITIVE_REGULATION_OF_PROTEIN_MODIFICATION_BY_SMALL_PROTEIN_CONJUGATION_OR_REMOVAL_GO:1903322	0.010447	0.0436392	0.443356	1.44132	42	129	UBE2S, UBE2C, UBB, CENPX, CDC20, SAE1, FANCI, RPS2, UBE2N, COMMD1, BRCA1, PIN1, PLK1, UBE2I, PDCD6, AIMP2, RBX1, STUB1, GNL3, KDM1A, MASTL, NSMCE3, UBE2L3, SKP2, HDAC3, MAPK9, PTTG1IP, RCHY1	significant												GO_NEGATIVE_REGULATION_OF_RESPONSE_TO_ENDOPLASMIC_RETICULUM_STRESS_GO:1903573	0.00458208	0.033704	0.621646	1.59353	28	49	GRINA, HYOU1, OS9, HSPA5, CLU, XBP1, SGTA, UBE2G2, WFS1, PPP1R15A, ATF6B, PPP1R15B, BCL2L1, HERPUD1	significant
GO_MEMBRANE_DOCKING_GO:0022406	0.00597461	0.0291139	0.426303	1.43991	23	176	CDK1, TUBB, DCTN3, DYNLL1, RAB13, NEK2, CEP290, PLK1, TUBB4B, NDRG4, SNX3, SYT1, CEP162, RAB11A, PCNT, SSNA1, SCLT1, HAUS1, DCTN2, DYNC1I2, RPGRIP1L, CEP135, VCAM1, TUBG1, CDK5RAP2, CEP57, CKAP5, CTBP2, CEP70, CEP152, PRKAR2B, PLK4, CENPJ, CNTRL, TCTN1, UNC13A, HAUS8, B9D1, ATG14, CETN2, STX4, SNAP25, HAUS5, VPS45, VTI1B, CEP164, STX10, CEP76, RAB8A, NPHP4, NDE1, IQCB1, CHP1, RAB15, ALMS1, CCP110…	significant												GO_REGULATION_OF_AXON_GUIDANCE_GO:1902667	0.00730401	0.046115	0.644416	1.59279	44	40	MEGF8, SEMA3C, SEMA3B, SLIT2, VEGFA, SEMA6B, BMPR2, PTPRO, SEMA6D, SEMA5B, NRP1, YTHDF1, PLXNA3, SEMA6A, WNT5A, SEMA4B, PLXNA4	significant
GO_NIK_NF_KAPPAB_SIGNALING_GO:0038061	0.0113035	0.0463948	0.428914	1.41747	46	144	HMGB1, PSMB5, TMSB4X, PSMC3, PSMB6, PSMC4, PSMA3, PSMA4, PHB, PSMC2, RTKN2, PSMD3, PSMD8, PSMB7, PSMB1, PSMB3, PSMA5, RASSF2, PSMD14, PSMA1, PSMC6, PSMA2, COPS8, EGFR, PSMD11, PSMD9, PSMA7, PSMB2, PSMC5, PSMD4, RPS3, PSMB4, PSMF1, TRAF4, PHB2, PSMD13, SKP1, AKT1, PSMC1, ILK, PSME2, MALT1, CHUK, PSMD12	significant												GO_PROTEIN_LOCALIZATION_TO_CELL_PERIPHERY_GO:1990778	0.000126167	0.00460152	0.50093	1.59234	0	309	SQSTM1, FLNA, MMP14, EPHB2, LRP1, BSG, SPTBN1, MACF1, PACS1, LYPD1, SEC16A, DCHS1, PRNP, KIF1B, CLIP1, FLOT2, OPTN, SORBS1, PALM, EZR, EHD1, TNFRSF1A, CLSTN1, ARFRP1, RAB29, ATP2B4, PPP1R9B, GRIPAP1, PPFIA1, GOLGA4, GAK, PICALM, DENND4C, ACSL3, MYADM, TNIK, PACS2, CSK, SLC9A3R1, CDH2, ADAM10, ROCK2, AFDN, BCL2L1, CLIP3, TSPAN17, EPB41, PREPL, ABCA2, RAB31, STX4, LGALS3, FAM126A, CAV1, PRKCE, KIF1…	significant
GO_ANTIGEN_PROCESSING_AND_PRESENTATION_OF_PEPTIDE_ANTIGEN_GO:0048002	0.00832517	0.036607	0.423823	1.41738	33	159	CENPE, DCTN3, KIF11, PSMB5, CLTA, PSMC3, DYNLL1, KIF15, B2M, PSMB6, PSMC4, PSMA3, KIF4A, PSMA4, KIF23, PSMC2, KIF22, RACGAP1, KIF2C, PSMD3, PSMD8, PSMB7, PSMB1, PSMB3, PSMA5, PSMD14, AP2S1, PSMA1, PSMC6, PSMA2, DCTN6, ACTR10, KIFAP3, DCTN2, PSMD11, DYNC1I2, KIF18A, PSMD9, PSMA7, PSMB2, PSMC5, PSMD4, AP1M1	significant												GO_REGULATION_OF_CARBOHYDRATE_CATABOLIC_PROCESS_GO:0043470	0.00182205	0.0177257	0.579012	1.59129	11	79	NUPR1, APP, STAT3, HIF1A, SCARB2, PSEN1, ZBTB7A, EP300, PPARA, PPP1CB, RANBP2, TP53, POM121, PPP1CA, NCOR1, SEC13, NUP93, DDIT4, SIRT6, PFKFB3, PPP1R3B, POM121C, NUP62, EIF6, PPARGC1A	significant
GO_CELLULAR_AMINO_ACID_METABOLIC_PROCESS_GO:0006520	0.00239936	0.0154326	0.398774	1.41329	8	277	ODC1, PSMB5, PSMC3, GCSH, PHGDH, PSMB6, PSMC4, PSMA3, PSMA4, SLC7A11, PSMC2, PARK7, HSD17B10, PPA1, PSMD3, PSMD8, PSMB7, PSMB1, AIMP2, ADI1, PSMB3, PSAT1, SEPHS1, PSMA5, MTHFD1, PSMD14, PSMA1, PSMC6, NIT2, PSMA2, SDSL, RIMKLB, ATCAY, PSMD11, HIBCH, MSRA, GOT1, PSMD9, PSMA7, PSMB2, PSMC5, PTS, AASS, PSMD4, GSTZ1, ASL, PSPH, SMS, PYCR1, FARSB, CRYM, PSMB4, PYCR2, PSMF1, QDPR, SHMT1, ASRGL1, ENOSF1,…	significant												GO_POSITIVE_REGULATION_OF_CELL_DEVELOPMENT_GO:0010720	0.000118217	0.00460152	0.485869	1.58892	0	481	MAP1B, FLNA, PLXNB2, ARHGDIA, CALR, EPHB2, NRCAM, TIMP2, MEGF8, ARHGAP35, LRP1, DVL3, ATP6AP1, MACF1, EIF4G1, HSPA5, STK11, SPEN, CTNNB1, BAIAP2, GRN, PLXNB1, NSMF, SEMA3C, GPRC5B, ARHGEF2, NOTCH1, NEDD9, RETREG3, SLIT2, TENM4, VEGFA, IL6ST, RAPGEF1, DOCK1, HIF1A, DPYSL3, DLG5, MAN2A1, APBB1, CRK, PTK7, AGT, FN1, ATP1B2, P4HB, ABL1, SCARB2, DBNL, GOLGA4, TNFRSF12A, FGFR1, HAP1, GDI1, CSF1, MYADM,…	significant
GO_REGULATION_OF_SYMBIOTIC_PROCESS_GO:0043903	0.00849788	0.0370597	0.415275	1.41291	33	189	TOP2A, ISG15, KPNA2, PPIA, IFITM3, PSMC3, POLR2J, SNF8, POLR2K, HSPA8, PHB, CFL1, POLR2F, IFI27, IFITM2, DDX5, GTF2F2, DYNLT1, SNX3, POLR2E, CHMP4B, POLR2L, PPIH, CHMP3, SRPK1, BANF1, YTHDC2, NUCKS1, POLR2C, DHX9, PPIB, SRPK2, EXOC7, SMARCB1, POLR2H, STAT1, PML, SNW1, PPID, CXCR4, IFIT1, PPIE, FAM111A, SUPT5H, UBP1, TRIM28, PLSCR1, TSG101, FUCA2, NELFCD, HDAC1	significant												GO_NEGATIVE_REGULATION_OF_CELL_MORPHOGENESIS_INVOLVED_IN_DIFFERENTIATION_GO:0010771	0.00163959	0.016681	0.566938	1.58869	10	90	DRAXIN, ARHGDIA, EPHB2, SEMA3C, SEMA3B, SLIT2, ACTN4, GDI1, FBLN1, SEMA6B, PSEN1, LRP4, UBE3A, POSTN, PTPRO, NTN1, RCC2, SEMA6D, SEMA5B, NRP1, IFRD1, PLXNA3, ULK2, PTEN, RAPGEF2, NFATC4, SEMA6A, NGEF, WNT5A, SEMA4B, THY1, PTPRS, KIAA0319, ARHGAP4, EFNB3, NGFR, SEMA3D	significant
GO_NUCLEIC_ACID_PHOSPHODIESTER_BOND_HYDROLYSIS_GO:0090305	0.00397772	0.0221812	0.397424	1.40614	14	272	HMGB2, HMGB1, PCNA, APEX1, EXOSC8, UBB, RFC3, TRIR, POP7, RFC2, RPS27A, FEN1, RPA2, MUS81, RPA3, PPP1R8, OGG1, POP5, RPP30, TSEN34, NUDT16L1, CSTF3, RBX1, GTF2H2, RFC4, DCLRE1C, ATAD5, PARP1, RRP36, UBA52, XPA, BAX, RFC1, REXO2, NHP2, DCPS, EXOSC6, EXOSC9, RPS21, ERCC1, RNASEH2B, NOL9, POLD3, CPSF6, TATDN1, EXOG, ST20, DCP1B, FAN1, CNOT3, EXO1, LACTB2, DGCR8, WRN, PELO, RIDA, POLQ, RBBP8, REXO1, …	significant												GO_REGULATION_OF_FATTY_ACID_METABOLIC_PROCESS_GO:0019217	0.00182205	0.0177257	0.577999	1.5885	11	79	NFE2L1, TRIB3, IRS2, CPT1A, SCAP, PDPR, PPARA, ACADVL, NCOR1, ADIPOR2, CAV1, ERLIN2, AKT2, PDK2, PPARD, LONP2, APOC1, EIF6, PPARGC1A, PRKAB2	significant
GO_PROTEIN_MODIFICATION_BY_SMALL_PROTEIN_REMOVAL_GO:0070646	0.00395778	0.0221167	0.397382	1.40302	14	267	CDK1, CLSPN, PSMB5, CCNA2, PSMC3, UBB, CDC20, BARD1, PSMB6, USP1, PSMC4, PSMA3, PSMA4, RPS27A, PSMC2, ENY2, UFD1, PARK7, BRCA1, ADRM1, PSMD3, PSMD8, PSMB7, PSMB1, PSMB3, PSMA5, SNX3, PSMD14, PSMA1, PSMC6, ACTL6A, PSMA2, UCHL1, COPS8, UBA52, PSMD11, MYSM1, COPS4, MCRS1, PSMD9, PSMA7, PSMB2, COPS5, MDM4, PSMC5, UBXN1, PSMD4, USP18, SKP2, USP3, RUVBL1, PSMB4, PSMF1, UCHL3, ACTB, BRCC3, INO80C, TAF9B…	significant												GO_POSITIVE_REGULATION_OF_NERVOUS_SYSTEM_DEVELOPMENT_GO:0051962	0.000118399	0.00460152	0.485878	1.58828	0	478	MAP1B, FLNA, PLXNB2, ARHGDIA, EPHB2, NRCAM, TIMP2, MEGF8, ARHGAP35, LRP1, DVL3, MACF1, EIF4G1, HSPA5, STK11, SPEN, CTNNB1, BAIAP2, GRN, PLXNB1, NSMF, GPRC5B, ARHGEF2, NOTCH1, RETREG3, SLIT2, TENM4, VEGFA, IL6ST, AGRN, RAPGEF1, HIF1A, PARD3, DPYSL3, DLG5, MAN2A1, ADGRB2, LRRC4B, CLSTN1, ADGRL1, APBB1, RNF10, PTK7, AGT, FN1, ATP1B2, SCARB2, DBNL, GOLGA4, TNFRSF12A, FGFR1, HAP1, GDI1, CSF1, BMPR2, P…	significant
GO_NUCLEOBASE_CONTAINING_COMPOUND_TRANSPORT_GO:0015931	0.00641849	0.0302645	0.40055	1.40036	24	236	RAN, SLC25A5, SRSF3, HNRNPA2B1, SLC25A6, SRSF7, NPM1, DDX39A, UPF3A, SFPQ, EIF4A3, HNRNPA1, ENY2, MAGOH, RTRAF, SRSF9, SLC25A33, PABPN1, TPR, SRSF2, THOC1, SLBP, MAGOHB, SRSF1, MRPL18, SSB, PHAX, SRSF4, NUP107, NUP37, UPF3B, YBX1, PCID2, NUP160, EIF5A, MCM3AP, THOC7, CKAP5, DHX9, ALYREF, SRSF11, NUP85, LTV1, SLC35B1, LRPPRC, AAAS, POLDIP3, CPSF6, THOC6, NUP210, RBM26, SLC25A12, NRDE2, ATXN2, CETN…	significant												GO_RESPONSE_TO_ACID_CHEMICAL_GO:0001101	0.000875274	0.010939	0.552796	1.58752	5	110	COL1A2, COL3A1, COL4A1, SESN2, COL1A1, GCLM, BAIAP2, NSMF, DNMT3A, VEGFA, XBP1, IPO5, ATP2B4, PPP1R9B, CEBPB, LRP11, CAPN2, MMP2, CYBA, ICAM1, COL6A1, BCL2L1, GSS, ASS1, RRAGC, SLC1A2, ASNS, COL5A2, FYN	significant
GO_ESTABLISHMENT_OF_PROTEIN_LOCALIZATION_TO_MEMBRANE_GO:0090150	0.00485437	0.0255379	0.378485	1.36037	17	318	PDCD5, RPS14, SEC61B, RPL23A, ARL6IP1, RPS4Y1, HRAS, RPLP1, TIMM10, RPL26, SRP14, RPSA, RPS23, RPL30, RPS27A, RPLP0, TOMM22, RPS2, RPL31, E2F1, RPS20, RPS18, RPS3A, RPLP2, MFF, RPL7A, SRP19, RPS9, CALM3, RPS13, RPS26, CLIP1, RPL27A, RPL10A, SSR2, RPL15, RAB11A, ACSL3, MAPK10, CHMP4B, YWHAB, UBA52, TIMM13, RPL37, ITGB1BP1, RPS5, EGFR, RPS12, BAX, SDCBP, RPS16, NDUFA13, RPS24, YWHAH, RPL19, RPS21, …	significant												GO_POSITIVE_REGULATION_OF_LIPID_METABOLIC_PROCESS_GO:0045834	0.00100719	0.0120943	0.547494	1.5866	6	118	EEF1A2, POR, SORBS1, ABHD6, IRS2, SLC27A1, TNFRSF1A, AGT, CPT1A, SCAP, ACSL3, CAPN2, PPARA, ADORA1, FGF2, FGFR3, PRKCE, AKT2, VAV2, LYN, SRC, PPARD, SPHK2, APOC1, PPARGC1A, CREBL2, ZBTB20, KIT, PRKCD, PNPLA2, NR1H3, PIK3R4, LDLR, PTK2, HSD17B13, CTDNEP1, PDGFRB, CREB1, PRKD1, RDH10, MFSD2A, ABCD1, FGF1, IRS1, DAGLB	significant
GO_ENERGY_DERIVATION_BY_OXIDATION_OF_ORGANIC_COMPOUNDS_GO:0015980	0.00832683	0.036607	0.387049	1.35858	31	248	CCNB1, CDK1, NDUFB6, NDUFV2, NDUFC2, COX6A1, NDUFB11, NDUFAB1, NDUFA11, NDUFA12, NDUFA4, IDH2, NDUFB4, UQCRFS1, NDUFB9, NDUFB3, BLOC1S1, NDUFB1, UQCRH, NDUFS3, CYC1, FH, COX7C, PARK7, COX8A, NDUFS4, NDUFB8, NDUFS6, NDUFA8, COX7B, COX5A, UQCRQ, NDUFB2, COX6C, PPP1CA, PPP1R2, IDH1, PRELID1, NDUFA13, MDH2, MDH1, MT3, NDUFC1, SDHD, DNAJC15, CYCS, IDH3G, SDHB, COA6, SELENOS, PDHA1, NDUFA1, ETFDH, SDHC…	significant												GO_POSITIVE_REGULATION_OF_INTERLEUKIN_4_PRODUCTION_GO:0032753	0.00760982	0.0470151	0.782279	1.58655	43	15	SLC7A5, CEBPB, HLA-E, RARA	significant
GO_PROTEIN_TARGETING_GO:0006605	0.0103991	0.0435838	0.345619	1.27233	36	414	SLC25A6, PDCD5, RPS14, SEC61B, RPL23A, UBB, TIMM8B, ARL6IP1, RPS4Y1, HRAS, RPLP1, TIMM10, SAE1, RPL26, SRP14, RPSA, RPS23, HSPA8, RPL30, RPS27A, RPLP0, TOMM22, RPS2, UBL5, RPL31, LEPROT, TIMM44, RPS20, RPS18, SPCS2, RPS3A, RPLP2, MFF, RPL7A, SRP19, DNAJC19, ATP5IF1, RPS9, TOMM40, SPCS1, RPS13, RPS26, RPL27A, RPL10A, SSR2, RPL15, UBE2D2, GDAP1, IMMP1L, CHMP4B, ZFYVE16, HAX1, YWHAB, IDH1, UBA52, TI…	significant												GO_POSITIVE_REGULATION_OF_B_CELL_ACTIVATION_GO:0050871	0.00376766	0.0295525	0.606655	1.58639	23	56	MMP14, EXOSC6, TP53BP1, CDKN1A, XBP1, IRS2, SLC39A10, RIF1, TFRC, KMT5B, NSD2, HMCES, STAT5B, SHLD2	significant
GO_REGULATION_OF_HORMONE_LEVELS_GO:0010817	0.0103667	0.0435448	-0.369553	-1.30237	66	404	TTR, SLC2A1, SLC16A1, SELENOM, RFX3, HSD17B12, ADM, TCF7L2, GJA1, RAB11FIP1, KDM5B, PFKL, CTSB, RETSAT, LRP1, DKK3, EGR1, CHST9, STC2, SLC7A5, SPP1, BAIAP3, ADCY8, IRS2, SLC16A2, ATP1A1, ITPR2, ANXA1, TMF1, SMAD2, ATP6AP2, TIPARP, P2RY1, GLUD1, PER2, SULT1A1, DGAT1, BACE2, DHRS3, CRY1, STARD3, H6PD, REST, HIF1A, PPP3CA, CD38, ECE1, PPP3CB, RAB11FIP5, EIPR1, ARNTL, VAMP8, IDE, RDH11, SLC25A4, CHGA…	significant												GO_CAMERA_TYPE_EYE_MORPHOGENESIS_GO:0048593	0.000877963	0.010939	0.554002	1.586	5	107	SDK2, EPHB2, ATF4, SKI, CTNNB1, FAT1, VEGFA, SDK1, HIPK2, HIF1A, FJX1, MAN2A1, GDF11, MFN2, JAG1, PROM1, BMP7, NOTCH2, RING1, EPHB1, IFT122, BCAR3, CDON, TSKU, PAX2	significant
GO_REGULATION_OF_GTPASE_ACTIVITY_GO:0043087	0.00912889	0.0392636	-0.371762	-1.31015	58	404	JUN, FAM13A, S100A10, ARHGAP5, IQSEC1, IQGAP1, AGRN, ITGA6, NTRK2, GAPVD1, SOS1, ABR, RUNDC1, GNB5, PLXND1, RAPGEF1, SGSM2, PLXNB2, WNK1, SNX18, ARHGEF12, SIPA1L1, GNAQ, DGKI, AGAP3, NTRK3, PLXNC1, ARHGAP35, DNM1L, DVL3, RASA4, TBC1D9B, RANBP2, WNT5A, IPO5, ARAP1, RASGRP1, EPHB3, SEC23A, AGFG1, SLIT2, CDKL5, TBC1D9, TBC1D5, APC2, TBC1D17, RABGAP1, F11R, CPEB2, EVI5, MLST8, SRGAP1, GSK3B, BCR, ERB…	significant												GO_REGULATION_OF_PROTEIN_LOCALIZATION_TO_CELL_PERIPHERY_GO:1904375	0.000876168	0.010939	0.552612	1.58567	5	109	SQSTM1, MMP14, EPHB2, LRP1, SPTBN1, LYPD1, PRNP, SORBS1, EZR, ATP2B4, PPP1R9B, GRIPAP1, PPFIA1, PICALM, ACSL3, CSK, ADAM10, BCL2L1, CLIP3, EPB41, ABCA2, STX4, LGALS3, PRKCE, PTPN9, NUMA1, GPC6, ITGB1, HRAS, GPC4, VPS4A, PPP2R5A, CLTC, ZDHHC2	significant
GO_VESICLE_ORGANIZATION_GO:0016050	0.0114759	0.0468984	-0.379708	-1.31132	71	312	SYT11, SERPINE2, LMAN1, S100A10, SEC31A, TMED10, RAB7A, SDC4, PIKFYVE, SQSTM1, TAPBP, VAMP3, BAIAP3, CLCN3, HGS, MIA3, RAB29, STX5, SCARB2, PRKCI, ANXA1, TMF1, WASL, GRIK5, EEA1, BCL2, STX12, LAPTM4B, CHMP1B, HPS4, SAR1A, RAB5B, SEC23A, TMCC1, AGFG1, GBF1, CTSC, CSNK1D, VAPB, TRAPPC5, RAB22A, SEC23IP, TAP1, VAMP8, SRPX, RFX2, VPS8, FOLR1, ZEB2, CHMP2B, TRAPPC9, UNC13B, CREB1, VAMP4, SORT1, TMEM12…	significant												GO_GLUCOSE_6_PHOSPHATE_METABOLIC_PROCESS_GO:0051156	0.00782579	0.0480324	0.720468	1.58545	45	22	NFE2L1, TKT, HK1, PGD, G6PD, H6PD, TP53, HK2, G6PC3	significant
GO_CELLULAR_RESPONSE_TO_PEPTIDE_GO:1901653	0.010982	0.0453254	-0.3793	-1.31383	68	328	PKM, ZFP36L1, AHCYL1, APP, FOXO3, SRSF5, GJA1, BACE1, INSIG2, KAT2B, SORBS1, PSEN1, PRNP, LRP1, SOS1, IGF1, PTEN, SORL1, OPA1, CYBA, ADCY8, RHOQ, IRS2, SESN3, PRKCI, ATP6AP1, IGF1R, ASS1, MAP1B, EEF2K, FER, PPP1R9B, HSF1, LGMN, RPS6KB1, KLF3, ADCY2, INSR, PRKACB, HDAC9, MDM2, CA2, PTPN2, ATP6V1A, APPL1, APC, CPEB2, NOD1, IDE, GSK3B, CFLAR, VIM, PRKAR1B, EDN1, KLF5, CREB1, FBN1, RARRES2, CAV2, MYO…	significant												GO_BODY_FLUID_SECRETION_GO:0007589	0.00261418	0.022868	0.586735	1.58407	16	70	CELSR2, ERBB4, VEGFA, NCOR2, XBP1, HIF1A, PAM, CYBA, ADORA1, STK39, CAV1, MT-CO2, PRKCE, USF2, GPAT4, DDR1, ANXA2, HK2, CCND1, STAT5B, SLC4A5, GOT2, MED1, COPA, NCOA1, NR1H3, MTX1, FOXB1, APRT	significant
GO_SMALL_GTPASE_MEDIATED_SIGNAL_TRANSDUCTION_GO:0007264	0.00614628	0.0295711	-0.371341	-1.32031	39	460	COL3A1, COL1A2, A2M, TIMP2, JUN, ITPKB, TGFB2, FAM13A, APOE, ARHGAP5, CDKN1A, IQSEC1, CDC42SE2, NUCB1, FGF2, ROBO1, SQSTM1, SOS1, ERBIN, ABR, IGF1, RAB21, WASF2, G3BP2, ADGRG1, RAPGEF1, NISCH, RHOQ, ARHGEF12, IRS2, SIPA1L1, DGKI, CADM4, RHOU, SHC2, RUFY1, ARHGAP35, NOTCH2, RASA4, RIPOR2, ARHGEF3, RHOT1, ARAP1, RABL3, ARHGEF4, RASGRP1, ARFGEF3, PDGFRB, PSD3, RAB33B, GBF1, SLIT2, RHOA, RAB30, DOCK6…	significant												GO_REGULATION_OF_REGULATED_SECRETORY_PATHWAY_GO:1903305	0.000711946	0.00979973	0.540826	1.5836	4	128	GNAI2, SYT11, LAMP1, NOTCH1, HMOX1, BCR, VPS18, RIMS3, BAIAP3, GRIK5, GAB2, RAB5A, CBARP, PREPL, STX4, FBXL20, DGKI, SYP, NAPA, DVL1, CASK, ABR, ADCY1, GIPC1, STXBP1, NCS1, LYN, ATP2A2, UNC13B, APBA2, SPHK2, GIT1, ARF1, BACE1	significant
GO_NEGATIVE_REGULATION_OF_TRANSPORT_GO:0051051	0.00766943	0.0345216	-0.379066	-1.32722	48	364	CRYAB, SYT11, SERPINE2, LMAN1, SLC9A3R1, APOE, GJA1, RAB7A, ITGAV, RAB11FIP1, PFKL, ANGPT1, ATP1A2, ABR, VAMP3, PTEN, WNK2, GNB5, UFM1, LGALS3, OS9, WNK1, IRS2, TMBIM6, CAMK2D, ANXA1, MAP1B, STK39, P2RY1, BCL2, BAG3, ASIC1, SPINK1, SLC35F6, BIN1, ANKRD13A, HDAC9, ERLEC1, RAB33B, CRY1, OPRL1, REST, PPP3CA, CAB39, APPL1, PACSIN3, BTN2A2, THBS1, STC1, RAB11FIP5, VAMP8, WDR54, FN1, SERGEF, BCR, CHGA,…	significant												GO_GASTRULATION_WITH_MOUTH_FORMING_SECOND_GO:0001702	0.00799592	0.0488686	0.719552	1.58344	46	22	MEGF8, CTNNB1, CRB2, TENM4, RNF2, WNT5A, SMAD4, ETS2, UGDH, ACVR2B, SRF, ACVR2A	significant
GO_DIVALENT_INORGANIC_CATION_HOMEOSTASIS_GO:0072507	0.00721455	0.033187	-0.38006	-1.33053	45	366	BNIP3, APP, GRIN2A, APOE, ATP1B1, ADM, GJA1, ITGAV, CEMIP, FGF2, PDZD8, ATP1A2, GRINA, PSEN1, PRNP, LRP1, ANXA6, APLNR, CYBA, STC2, ADCY8, PTH1R, SLC25A23, TMBIM6, ITPR2, CAMK2D, NOL3, ERO1A, P2RY1, BCL2, MT1H, SLC39A10, CD24, WFS1, ATP13A1, PLCG1, WNT5A, TMEM38B, S100A9, SELENON, TMEM38A, SLC39A7, SWAP70, S1PR3, OPRL1, HSP90B1, TRPM7, VAPB, IBTK, CD38, CD55, SYNPO, ABL1, STC1, PACS2, ATP2B4, GNA…	significant												GO_INTRINSIC_APOPTOTIC_SIGNALING_PATHWAY_IN_RESPONSE_TO_ENDOPLASMIC_RETICULUM_STRESS_GO:0070059	0.00439216	0.0326923	0.606849	1.58261	27	55	GRINA, HYOU1, TRIB3, ATF4, DDIT3, XBP1, WFS1, PPP1R15A, CEBPB, DAB2IP, BCL2L1, HERPUD1, TP53, CHAC1, DNAJC10, TNFRSF10B, BAG6, AIFM1, PTPN1, UBE2K	significant
GO_CELLULAR_RESPONSE_TO_ABIOTIC_STIMULUS_GO:0071214	0.0117043	0.0474527	-0.389061	-1.33142	72	280	CRYAB, BNIP3, COL1A1, ZFP36L1, SLC2A1, SOX9, MAP3K2, ITGA2, CDKN1A, GJA1, ATP1A2, SERPINB6, EGR1, PTEN, CYBA, MAPK3, AQP1, EP300, ATP1A1, SLC25A23, USP47, STK39, MAP3K20, YBX3, YAP1, RIPOR2, BAG3, HSF1, ASIC1, MFAP4, IRF1, HSPA5, MDM2, CUL4B, CRY1, PALM, REST, DDB2, CAB39, STK11, XPC, F11R, RAB11FIP5, MAP3K1, TP53BP1, MICU1, DDB1, EEF1D, ASCL1, MAPK14, GRB2, SLC12A6, PTPN11, IFI16, SFRP2, IMPACT,…	significant												GO_RESPONSE_TO_STARVATION_GO:0042594	0.000275255	0.00586725	0.522266	1.58241	1	177	ATF3, SESN2, HSPA5, LARP1, FADS1, GABARAP, FOXK1, ATF4, EIF4EBP1, DDIT3, MAPK3, CDKN1A, XBP1, EHMT2, UPP1, GBA, FOXO3, JUN, LRP11, LAMP2, BMPR2, NFE2L2, PCK2, PPARA, WDR24, MAP1LC3A, XPR1, TP53, RRAGC, BRSK1, ASNS, MAP1LC3B, SREBF2, KLF10, GABARAPL1, MYBBP1A, TNRC6A, GCN1, FOXK2, ULK2, FLCN, WDR45, MYOD1, FSTL1, TFEB, TBL2, WDR59, ULK1, PPARGC1A, EIF2AK1, GLUL, MTMR3, GAS6, RRAGD, RIPOR1, SLC38A2…	significant
GO_REGULATION_OF_LIPID_METABOLIC_PROCESS_GO:0019216	0.0067557	0.0315768	-0.382088	-1.33481	42	356	PSAP, ANGPTL4, ZBTB20, SOX9, PDK1, APOE, ADM, SCD, SAMD8, ABHD6, FGFR3, INSIG2, ACOX1, RORA, CPT2, SORBS1, FADS1, FGF2, TNFRSF21, ASAH1, TBL1X, DKK3, EGR1, LONP2, SORL1, PPARA, IGFBP7, PLIN2, IRS2, SLC27A1, ATP1A1, CD81, CAPN2, ANXA1, THRA, PEX11A, SEC14L2, ERLIN2, GOLM1, CRTC3, NR1D2, PDPR, PDGFRB, ID2, RBL2, H6PD, REST, NFE2L1, FABP1, MTMR1, SF1, TGFB1, WASHC1, WDR81, TBL1XR1, PPP4R3B, PRKAA2, …	significant												GO_REGULATION_OF_AUTOPHAGY_GO:0010506	0.00012596	0.00460152	0.497519	1.58218	0	312	GFAP, PSAP, NUPR1, ATP6V0D1, SESN2, TRIB3, USP36, WASHC1, STAT3, EIF4G1, LARP1, EEF1A2, FOXK1, HSPB1, MLST8, STK11, RAB3GAP2, DDIT3, NAMPT, CAPNS1, MAPK3, OPTN, XBP1, HUWE1, HIF1A, HMOX1, DAPK3, CDC37, SMG1, GBA, PIP4K2B, SUPT5H, ATP13A2, ABL1, FOXO3, MFN2, RAB1B, EP300, TBC1D14, KDM4A, VPS13D, KEAP1, ATP6V0A1, RAB5A, CTTN, PAFAH1B2, ATG13, PIKFYVE, WDR24, UBQLN4, TP53, PHF23, RRAGC, ABL2, EXOC7,…	significant
GO_NEGATIVE_REGULATION_OF_INTRACELLULAR_SIGNAL_TRANSDUCTION_GO:1902532	0.0044424	0.02387	-0.375904	-1.33591	28	455	ENO1, CLU, TIMP2, SERPINE2, CD44, RRM2B, TGFB2, SLC9A3R1, MIF, APOE, SOD2, RORA, EZR, TNIP1, ASH1L, GRINA, PRNP, TIMP3, ERBIN, LITAF, PTEN, WNK2, APLNR, SORL1, OPA1, TKFC, RAPGEF1, HIPK3, RIOK3, OPTN, SESN3, AIDA, IGF1R, TMBIM6, DUSP1, NOL3, USP47, BMP7, SPRED1, ARHGAP35, BCL2, WFS1, YBX3, RASA4, CRTC3, RIPOR2, SPINK1, GBP1, RNF157, TXNDC12, MDM2, PDE3A, OPRL1, SLIT2, HIF1A, RHOA, ARRDC3, PER1, U…	significant												GO_LEUKOCYTE_MIGRATION_GO:0050900	0.000126534	0.00460152	0.498367	1.5815	0	299	COL1A2, SLC7A5, MMP14, GLG1, APP, COL1A1, CALR, BSG, SLC7A11, CD44, MAPK3, MYH9, SLIT2, VEGFA, HMOX1, BCR, CXADR, CRK, ADAM17, FN1, ATP1B2, PLCG1, AKIRIN1, CSF1, TGFB2, ITGA2, CD99, SLC3A2, ICAM1, ADAM10, ADORA1, CX3CL1, STK39, ITGAV, CD99L2, GPC1, LGALS3, PTPRO, CAV1, SDC3, MSN, CAMK1D, GBF1, SERPINE1, ADD2, FYN, SDC4, ABR, ITGB1, PIK3CA, LYN, WNK1, IL17RA, GRB2, SDC2, STAT5B, TNFRSF10B, SRC, IT…	significant
GO_FOREBRAIN_DEVELOPMENT_GO:0030900	0.00601266	0.0291139	-0.38577	-1.34308	37	345	BNIP3, COL3A1, ATP1B2, SLC2A1, SYNE2, SEMA5A, APP, ROBO2, WNT7B, KIF1A, OTX2, SOX2, CDK6, NTRK2, POU3F3, ROBO1, BCAN, NRP2, ATP1A2, PSEN1, OTX1, LRP1, CNTNAP2, NOG, ATF5, PTEN, ADGRG1, AQP1, ID4, FLNA, NR2F2, ERBB4, SALL1, ARHGAP35, DCLK2, PPP1R9B, FGFR2, DYNC2H1, SETD2, WNT5A, FOXP2, CTNNB1, EPHB3, ID2, SKI, FAT4, KDM6B, LMX1A, SLIT2, HIF1A, UBA6, RHOA, ZMIZ1, DIXDC1, NUMBL, GNG12, GSK3B, ATP2B4…	significant												GO_NEGATIVE_REGULATION_OF_CARBOHYDRATE_METABOLIC_PROCESS_GO:0045912	0.00739431	0.0464729	0.631028	1.58126	45	43	NUPR1, STAT3, MIDN, FAM3A, EP300, PPARA, TP53, NCOR1, DDIT4, SIRT6, AP2A1, INPP5K, CLTC, PPARGC1A, CRY1, GSK3B	significant
GO_LIPID_CATABOLIC_PROCESS_GO:0016042	0.00902643	0.0390317	-0.399543	-1.35691	55	258	PSAP, PLCD3, APOE, RAB7A, ABHD6, ACOX1, CPT2, ASAH1, BDH2, PCCB, LRP1, ACBD5, CPT1C, LONP2, SORL1, GM2A, PPARA, SPP1, ALDH3A2, IRS2, CYP27A1, THRA, CRAT, PNPLA6, CRTC3, MECR, PLCG1, PLCH1, PEX2, PRDX6, PLA2G12A, ABCD3, FABP1, CES2, TBL1XR1, CROT, ABHD12, ACADS, PLCD1, ETFB, NAGA, IVD, SCARB1, SESN2, TWIST1, PNPLA8, RARRES2, LDAH, LIPA, MGLL, PLCB4, TYSND1, SMPD1, HADH, ILVBL, ACACB, SIRT2, HADHA,…	significant												GO_RENAL_SYSTEM_PROCESS_GO:0003014	0.00224215	0.0206256	0.564797	1.58049	14	89	PSAP, PKN1, GNAI2, PRKAR2A, MCAM, BCR, WFS1, AGT, GSN, PCSK5, CYBA, SLC9A3R1, RRM2B, ADORA1, AKAP11, ADCY6, PTPRO, ADCY2, MLLT6, CORO2B, TMEM63C, ADCY1, PRKAR1B, INPP5K, PRKAR1A, PRKACB, SLC4A5, ADCY5, STC1, SULF2, LGMN, GAS6	significant
GO_REGULATION_OF_CYTOSOLIC_CALCIUM_ION_CONCENTRATION_GO:0051480	0.0112414	0.0461903	-0.402616	-1.35792	68	240	GRIN2A, ADM, GJA1, ITGAV, CEMIP, FGF2, ATP1A2, PRNP, LRP1, APLNR, CYBA, ADCY8, PTH1R, TMBIM6, ITPR2, CAMK2D, NOL3, ERO1A, P2RY1, BCL2, CD24, PLCG1, WNT5A, TMEM38B, SELENON, TMEM38A, SWAP70, S1PR3, OPRL1, IBTK, CD38, CD55, SYNPO, ABL1, ATP2B4, GNA13, EDNRB, EDN1, ABL2, RASA3, ADCYAP1R1, CAV2, GRIN2D, TAC4, DMD, FYN, GNB1, P2RX7, CX3CL1, CD36, ANK2, CAV1, ATP2B1, TPCN1, SMAD3, SPPL3, PKD2, PKD1, TM…	significant												GO_REGULATION_OF_LIPID_STORAGE_GO:0010883	0.00824309	0.0497776	0.635579	1.57863	50	41	ABCA1, EHD1, PLIN3, PPARA, ITGAV, ALKBH7, SREBF2, ASXL1, PLIN2, PPARD, ASXL2, IKBKE, PNPLA2, NR1H3, NFKB1, FITM2	significant
GO_RESPONSE_TO_OXIDATIVE_STRESS_GO:0006979	0.00435798	0.0235843	-0.38756	-1.36141	27	381	CRYAB, BNIP3, COL1A1, MT-ND5, TXNIP, PSAP, LDHA, JUN, APP, RRM2B, EGLN1, FOXO3, MMP14, PDK1, APOE, SOD2, SELENOP, FOS, GPX8, PSEN1, EEF2, PRNP, LONP1, NAPRT, CYBA, STC2, MAPK3, AQP1, OXR1, MT-ND1, SESN3, DUSP1, MMP2, NOL3, CAPN2, ANXA1, BMP7, AGAP3, ERO1A, FER, BCL2, ADNP2, GPR37, HSF1, STAU1, RBPMS, SELENON, CTNNB1, PAX2, MT-CO1, PDGFRB, PRDX6, ATRN, MDM2, PPP1R15B, KDM6B, ADAM9, REST, MAPT, HIF…	significant												GO_MAMMARY_GLAND_DEVELOPMENT_GO:0030879	0.00101112	0.0120943	0.546768	1.57847	6	114	ARHGAP35, ERBB4, WNT7B, VEGFA, NCOR2, XBP1, HIF1A, IRS2, IGFBP5, CEBPB, PAM, CSF1, KDM5B, ITGA2, ORAI1, ROBO1, NTN1, LBH, CAV1, MT-CO2, SMO, USF2, AKT2, GPAT4, FASN, DDR1, SCRIB, ZNF703, HK2, CCND1, ARHGAP5, STAT5B, ETV5, SRC, PYGO2, MSX1, WNT5A	significant
GO_REGIONALIZATION_GO:0003002	0.00524893	0.0266115	-0.397052	-1.3668	32	298	WLS, ROBO2, HEY1, WNT7B, HIPK2, MEGF8, OTX2, BHLHE40, MIB1, ROBO1, NRP2, CELSR2, ABI1, PSEN1, OTX1, NOG, FKBP8, BMPR2, AR, ADGRG1, SSBP3, EP300, MSX2, NR2F2, LRP4, AIDA, CXXC4, SMAD2, ATP6AP2, NOTCH2, FGFR2, FBXL15, DYNC2H1, WNT5A, BPTF, CTNNB1, PAX2, TSHZ1, PRKACB, SKI, COBL, CRB2, PBX3, MLLT3, ETS2, BHLHE41, ZEB2, DPCD, PALB2, EDN1, SEMA3C, ASCL1, BMPR1B, BTG2, VANGL2, LFNG, GRSF1, WNT3, SFRP2,…	significant												GO_SYNCYTIUM_FORMATION_GO:0006949	0.00801539	0.0488756	0.62638	1.57735	49	44	MYH9, EHD1, CAPN2, ADAM9, MYOF, SH3PXD2A, CDON, DYRK1B, MYOD1, ADGRB1, PTGFRN, PLEKHO1, EHD2, TCTA, GDF15, CACNA1H, KCNH1, FLOT1	significant
GO_PATTERN_SPECIFICATION_PROCESS_GO:0007389	0.00342839	0.0199259	-0.389538	-1.36958	21	386	WLS, ROBO2, HEY1, RFX3, WNT7B, HIPK2, MEGF8, OTX2, BHLHE40, MIB1, SMAD5, ROBO1, NRP2, MID1, CELSR2, ABI1, PSEN1, OTX1, AP1B1, NOG, FKBP8, BMPR2, AR, ADGRG1, SSBP3, EP300, MSX2, NR2F2, LRP4, AIDA, ERBB4, BMP7, CXXC4, SMAD2, ATP6AP2, NOTCH2, FGFR2, FBXL15, DYNC2H1, WNT5A, PSKH1, BPTF, CTNNB1, PAX2, TSHZ1, PRKACB, SKI, COBL, CRB2, HIF1A, PBX3, APC, MLLT3, KIF3B, APC2, ETS2, STC1, ASPH, BHLHE41, FOLR…	significant												GO_NEGATIVE_REGULATION_OF_CELLULAR_COMPONENT_MOVEMENT_GO:0051271	0.000258398	0.00586725	0.502045	1.57638	1	261	COL3A1, ADGRG1, CALR, LRP1, STAT3, ACTN1, ERBB4, SEMA3C, NOTCH1, SEMA3B, SLIT2, NISCH, HMOX1, BCR, DPYSL3, DLG5, ABHD6, ACTN4, NR2F2, CRK, IGFBP5, ATP1B2, ADAM15, ATP2B4, FOXO3, HDAC5, JAG1, FBLN1, SEMA6B, PTPRT, MCC, SLC9A3R1, NFE2L2, DAB2IP, MIIP, ADORA1, AFDN, CX3CL1, FGF2, ROBO1, BIN1, RHOB, CTNNA1, PTPRO, ARPIN, TIMP1, SEMA6D, SEMA5B, SERPINE1, NRP1, SRGAP2C, WDR63, ABR, PLXNA3, VCL, RNF41, …	significant
GO_RESPONSE_TO_BACTERIUM_GO:0009617	0.00296089	0.0180427	-0.391386	-1.37608	18	386	BNIP3, SYT11, HLA-E, AKAP12, MIF, ADM, GJA1, SLPI, FOS, ADAM17, SPARC, DCN, ERBIN, LITAF, ABR, ERAP1, CYBA, HLA-B, MAPK3, TAB2, OPTN, RAB29, ASS1, MAVS, CAPN2, CCDC80, TMF1, WASL, FER, STOX2, NOTCH2, CD24, FGFR2, NFKBIA, SLC17A5, WNT5A, HSF1, TENT5A, MTDH, IFNAR1, S100A9, RPS6KA3, COLEC12, HLA-A, PLSCR4, ADAM9, RHOA, FOXP1, WDR35, TGFB1, CD55, ABL1, GPM6A, NOD1, GNG12, BCR, PRPF8, ST13, CHGA, EDN…	significant												GO_POSITIVE_REGULATION_OF_IMMUNE_EFFECTOR_PROCESS_GO:0002699	0.00070502	0.0097402	0.535112	1.57633	4	135	SLC7A5, LAMP1, MAVS, HLA-A, GPRC5B, EXOSC6, TP53BP1, XBP1, RAPGEF1, HMOX1, MYO18A, ANKRD17, GAB2, DDX60, HLA-E, RIF1, DDX21, NECTIN2, TFRC, STX4, HLA-B, KMT5B, RARA, NSD2, STXBP1, LYN, HMCES, STAT5B, CADM1, SHLD2, SPHK2, WNT5A	significant
GO_REGULATION_OF_TRANS_SYNAPTIC_SIGNALING_GO:0099177	0.00340136	0.0198499	-0.390831	-1.3779	21	407	SYT11, SERPINE2, APP, EGLN1, GRIN2A, AKAP12, APOE, ABHD6, BACE1, NTRK2, CLSTN1, ATP1A2, PSEN1, SQSTM1, PRNP, ABR, PTEN, EPHB1, BAIAP3, ADCY8, NISCH, SNCAIP, RNF19A, SIPA1L1, DGKI, ADNP, MAP1B, NSG1, DNM1L, GRIK5, CASK, P2RY1, PPP1R9B, ATAD1, PLCG1, ASIC1, STAU1, RHOT1, LGMN, NLGN1, NCSTN, MAPT, CA2, PPP3CA, CD38, SYNPO, ABL1, NLGN3, PFN2, PPP3CB, DLGAP1, GSK3B, BCR, CDH11, RAB3GAP1, CACNG8, MPP2,…	significant												GO_REGULATION_OF_LEUKOCYTE_APOPTOTIC_PROCESS_GO:2000106	0.00502276	0.0362028	0.605332	1.57604	31	54	ITPKB, SLC7A11, HIF1A, IRS2, ADAM17, SLC39A10, NOC2L, FOXP1, TP53, LGALS3, AXL, LYN, PTEN, RAPGEF2	significant
GO_RESPONSE_TO_METAL_ION_GO:0010038	0.00414541	0.0226872	-0.400193	-1.37942	25	304	BNIP3, TXNIP, AHCYL1, SYT11, BSG, TTN, JUN, ITPKB, APP, CYBRD1, SEC31A, NDRG1, BACE1, IQGAP1, FOS, SPARC, FOSB, CCND1, PRNP, LONP1, S100A13, SLC40A1, SERPINF1, PTEN, ANXA11, MAPK3, AQP1, ADCY8, SLC25A23, DUSP1, CAMK2D, ASS1, UBE2D3, CLIC4, CPNE3, EEF2K, S100A16, BCL2, MT1H, SLC11A2, PAM, RASA4, PGAM2, WNT5A, HSF1, SYT17, LGMN, HSPA5, MT-CO1, ID2, NLGN1, NCSTN, MDM2, ACTA1, ADAM9, MAPT, HIF1A, CA2…	significant												GO_PROTEIN_EXIT_FROM_ENDOPLASMIC_RETICULUM_GO:0032527	0.00819804	0.0496658	0.627511	1.57245	50	43	OS9, BCAP31, SEC16A, SEL1L, HSP90B1, UBE2G2, VCP, HM13, AUP1, HERPUD1, TMEM30A, SEC13, SAR1A, NUMA1, TM9SF4, FAF2, TECPR2, YOD1	significant
GO_REGULATION_OF_INFLAMMATORY_RESPONSE_GO:0050727	0.00761134	0.0343832	-0.408031	-1.38037	46	247	SYT11, HLA-E, BRD4, ITGA2, APOE, IL6ST, RORA, TNIP1, ASH1L, GPRC5B, XIAP, ABR, IGF1, SERPINF1, PPARA, PLD3, CD81, ANXA1, STK39, NFKBIA, UFL1, WNT5A, NR1D2, S100A9, KPNA6, NUPR1, CTSC, NFE2L1, FOXP1, PER1, PTPN2, APPL1, HGF, VAMP8, BCR, BIRC2, ABHD12, TBC1D23, EDNRB, NEAT1, CHID1, CDK19, NDFIP1, CEBPA, MAPK14, MGLL, STAT3, DROSHA, SHARPIN, NR1H3, CX3CL1, GRN, CALCRL, STAT5B, RELA, METRNL, PDCD4, S…	significant												GO_POSITIVE_REGULATION_OF_MAPK_CASCADE_GO:0043410	0.000120685	0.00460152	0.484753	1.57161	0	406	PSAP, PKN1, APP, TIMP2, AKAP12, LRP1, SHC2, DVL3, MAP2K2, GNAI2, EMC10, ATP6AP1, CD44, MAPK8IP1, CTNNB1, ERBB4, IGF1R, SPHK1, MAPK3, NOTCH1, WNT7B, VEGFA, HIPK2, RAPGEF1, SOX2, UBC, TRAF3, CRK, AGT, MAP3K20, ABL1, JUN, DBNL, VANGL2, FGFR1, ZNF622, MAPK8IP3, TGFB2, PSEN1, AKAP13, TNIK, CSK, MAPKAPK2, IGFBP4, SPRY2, CDH2, ICAM1, DAB2IP, MFHAS1, ROCK2, ADORA1, MAPK11, CX3CL1, FZD7, WWC1, FGF2, STK39…	significant
GO_PHAGOCYTOSIS_GO:0006909	0.00961538	0.0409359	-0.416964	-1.38783	57	209	SYT11, ITGA2, RAB7A, ITGAV, CDC42SE2, ACTR2, ABI1, LRP1, ABR, WIPF2, WASF2, PTEN, CYBA, RAPGEF1, ANXA11, MAPK3, ANXA1, MESD, WASL, PLCG1, COLEC12, APPL1, KIAA1109, MYH9, THBS1, ABL1, SRPX, BCR, SCARB1, RARA, MYO1C, VAV2, GRB2, CYFIP1, NCKIPSD, RAB27A, CRK, FYN, MYO18A, NR1H3, P2RX7, RAB20, CSK, PECAM1, HSP90AA1, CD36, CYFIP2, RHOBTB1, PTPRJ, YES1, RAB31, SPG11, NCKAP1, ABCA7, AZU1, MEGF10, APOA1,…	significant												GO_POSITIVE_REGULATION_OF_CARBOHYDRATE_METABOLIC_PROCESS_GO:0045913	0.00387597	0.0301697	0.590134	1.5715	24	64	APP, SORBS1, HIF1A, IRS2, DDB1, PSEN1, PPARA, RANBP2, PRKCE, AKT2, KAT2B, PFKFB3, ADCYAP1R1, SRC, DYRK2, HRH1, PPARGC1A, PTH1R, PHKG2, ZBTB20, HAS2, BAD, INSR	significant
GO_I_KAPPAB_KINASE_NF_KAPPAB_SIGNALING_GO:0007249	0.00619296	0.0297199	-0.413069	-1.39369	37	241	CXXC5, WLS, BRD4, GJA1, RORA, TNIP1, ASH1L, ANGPT1, GPRC5B, SQSTM1, LITAF, S100A13, UBC, TAB2, RIOK3, FLNA, OPTN, MAVS, NFKBIA, ZDHHC17, UFL1, TNFRSF19, WNT5A, SHISA5, MTDH, TERF2IP, CTNNB1, MIB2, RHOA, PER1, USP10, ERC1, CC2D1A, ABL1, NOD1, BIRC2, PELI2, PPM1A, CFLAR, ZMYND11, ANKRD17, EEF1D, NDFIP1, RHOC, SLC20A1, REL, TRAF6, AZI2, SLC44A2, TRIM25, SHARPIN, FYN, CX3CL1, TRIM21, CD36, TMED4, REL…	significant												GO_POSITIVE_REGULATION_OF_SMALL_GTPASE_MEDIATED_SIGNAL_TRANSDUCTION_GO:0051057	0.0049852	0.0361017	0.596113	1.57034	31	59	COL3A1, ADGRG1, ITPKB, NOTCH1, MAP4K4, RAPGEF1, IRS2, LRRC59, CSF1, AKAP13, ROBO1, NOTCH2, DGKI, CDON, ERBIN, SOS2, HRAS, LYN, GRB2, ADCYAP1R1, SRC	significant
GO_POSITIVE_REGULATION_OF_SECRETION_GO:0051047	0.00447427	0.023973	-0.408004	-1.39606	27	278	GPI, TTN, WLS, HLA-E, AKAP12, TGFB2, MIF, GAPDH, TCF7L2, GJA1, RAB7A, LAMP1, EZR, SDC4, LRP1, IGF1, SORL1, CYBA, SPP1, AQP1, BAIAP3, ADCY8, HGS, IRS2, ATP6AP1, MAVS, TMF1, EXPH5, DNM1L, P2RY1, GLUD1, WNT5A, MAP2K6, NLGN1, ADAM9, OPRL1, HIF1A, CD38, TGFB1, PPP3CB, PANX1, VAMP8, RAB3GAP1, EDNRB, EDN1, TGFB3, UNC13B, APLN, GLUL, CREB1, STXBP5, GNAI2, PTPN11, C2CD2L, RAB27A, APBB1, STAT3, SOX4, MYO18…	significant												GO_REGULATION_OF_LIPASE_ACTIVITY_GO:0060191	0.00292083	0.0248366	0.58028	1.57007	18	71	LRP1, SORT1, POR, ANGPTL4, AGT, PLCG1, ABL1, PCSK5, FGFR1, FGF2, ABL2, FGFR3, GNA13, EDNRA, HRAS, ADCYAP1R1, PLAA, LMF1, RHOC, APOC1, PPT1	significant
GO_REGULATION_OF_MEMBRANE_POTENTIAL_GO:0042391	0.00204403	0.013719	-0.399897	-1.3971	12	357	BNIP3, BNIP3L, ATP1B2, JUN, APP, GRIN2A, CXADR, ATP1B1, GJA1, NTRK2, DCN, NRCAM, ATP1A2, PSEN1, NNT, SLC4A4, PTEN, FXYD1, DSP, VCP, FLNA, ATP1A1, GNAQ, DGKI, CAMK2D, NTRK3, GRIK5, BCL2, SLC4A3, ASIC1, PPA2, BIN1, KCTD7, NLGN1, KCNK10, KCNN2, MAPT, PPP3CA, GABRA2, P2RX6, KCNMA1, CTNNA3, ABL1, NLGN3, SCN1A, GSK3B, DSG2, SMAD7, RAB3GAP1, MPP2, GRIK3, KCNJ8, EDN1, UNC13B, DSC2, ARL6IP5, GRIN2D, KCNH7…	significant												GO_GLYCOPROTEIN_METABOLIC_PROCESS_GO:0009100	0.000124162	0.00460152	0.489913	1.569	0	343	CHPF, GALNT10, GALNT17, SPOCK2, CHST3, OS9, PRKCSH, PHLDA1, GFPT1, MAN1B1, MAN1C1, CTNNB1, LMAN1, RPN2, COL11A1, B4GAT1, NCAN, XXYLT1, RPN1, HIF1A, SEL1L, CHST10, AMFR, PLOD3, MAN2A1, EXTL3, MVD, B3GALT6, POMGNT1, MGAT1, UGGT1, MGAT5, GANAB, VANGL2, B4GALT5, HEXA, ST3GAL2, RAB1B, BMPR2, PSEN1, HS6ST1, TET3, SLC35C2, NECAB3, TNIP1, MAN1A2, B4GALT3, ABCA2, FAM20B, BCAN, TRIP11, GPC1, FBXO44, ST3GAL…	significant
GO_NEGATIVE_REGULATION_OF_GROWTH_GO:0045926	0.00824538	0.0363474	-0.41938	-1.39895	49	213	IGFBP5, CRYAB, ENO1, SERPINE2, SEMA5A, DNAJB2, CXADR, TGFB2, CDKN1A, GJA1, FGFR3, NOG, BMPR2, PTEN, SERTAD2, PPARA, STC2, SPP1, OSGIN2, SEMA6D, NOTCH2, BCL2, MT1H, PPP1R9B, WNT5A, SEMA4G, LGMN, SAV1, SEMA3B, JARID2, ULK2, SEMA6B, SLIT2, HIF1A, WWC1, STK11, TGFB1, SEMA6A, SESN2, MT1G, FRZB, SEMA3C, CCDC85B, IFRD1, WNT3, MSTN, APBB1, DRAXIN, SFRP2, NTN1, TSPYL2, FHL1, MYL2, YY1, SH3BP4, RTN4R, PPP2…	significant												GO_REGULATION_OF_IMMUNE_EFFECTOR_PROCESS_GO:0002697	0.000259269	0.00586725	0.500134	1.56803	1	256	A2M, SLC7A5, PKN1, LAMP1, MAVS, PCBP2, GRN, HLA-A, SUPT6H, GPRC5B, EXOSC6, CLU, TP53BP1, XBP1, RAPGEF1, HMOX1, BCR, TRAF3, CRK, HTRA1, MYO18A, RIOK3, ANKRD17, RNF216, TGFB2, GAB2, C1R, ICAM1, DDX60, HLA-E, ZDHHC1, RIF1, DDX21, NECTIN2, TFRC, STX4, LGALS3, ITCH, SERPING1, NOP53, HLA-B, KMT5B, RARA, NSD2, ABR, STXBP1, LYN, DTX3L, TRIM44, HMCES, STAT5B, CADM1, RC3H2, DUSP22, SHLD2, NLRX1, STAT1, SPH…	significant
GO_PEPTIDE_SECRETION_GO:0002790	0.00169779	0.0118814	-0.396715	-1.39929	10	408	GPI, PSAP, SYT11, TTN, SLC2A1, WLS, SLC16A1, HLA-E, CANX, AKAP12, TGFB2, MIF, GAPDH, RFX3, APOE, TCF7L2, GJA1, ITGAV, RAB11FIP1, EZR, PFKL, LRP1, IGF1, S100A13, SORL1, BAIAP3, ADCY8, MIA3, IRS2, SLC16A2, TMBIM6, ITPR2, MAVS, ANXA1, MTTP, SMAD2, EXPH5, DNM1L, PAM, GLUD1, PER2, WNT5A, MIA2, HDAC9, ADAM9, REST, HIF1A, PPP3CA, CD38, BTN2A2, TGFB1, PPP3CB, PANX1, RAB11FIP5, EIPR1, ARNTL, FN1, SERGEF, …	significant												GO_REGULATION_OF_SIGNALING_RECEPTOR_ACTIVITY_GO:0010469	0.00113507	0.0128608	0.533314	1.56782	7	133	MTRNR2L1, MTRNR2L8, MTRNR2L12, LY6H, APP, EPHB2, GRIA1, LYPD1, ADAM17, LYNX1, DKK3, DLGAP4, PSEN1, ADORA1, SERPINE1, NRP1, CACNG8, ITGB1, KLHL24, NPTXR, CHMP6, AKAP9, PINK1, PTEN, SRC, MAPK8IP2, DLG3, DLG4, DLGAP1, PDE4D, PPARGC1A, MTRNR2L10, MINK1, SHC1, DAPK1, CACNG4, MED1, LY6E, SLC6A9, PRKCD	significant
GO_NEGATIVE_REGULATION_OF_PROTEOLYSIS_GO:0045861	0.00535019	0.0268721	-0.412994	-1.39943	32	254	CRYAB, VEGFA, A2M, TIMP2, SERPINE2, CD44, APP, TIMP1, CAST, GLG1, GAPDH, HIPK2, SLPI, PROS1, PSEN1, PRNP, SERPINB6, LRP1, XIAP, TIMP3, SPOCK2, SERPINF1, SORL1, COL6A3, AQP1, OS9, NOL3, USP47, SERPING1, SPINK1, RPS6KA3, BIN1, PAX2, CRIM1, ERLEC1, MDM2, CRB2, CLN8, SERPINH1, WAC, FABP1, THBS1, HGF, ITIH5, IDE, BIRC2, BIRC6, CFLAR, EFNA1, USP19, SERPINI1, USP7, MAP1A, USP25, SPINT2, SPINT1, IFI16, S…	significant												GO_COAGULATION_GO:0050817	0.00013132	0.00460152	0.502996	1.56546	0	235	A2M, COL1A2, FLNA, COL3A1, COL1A1, EPHB2, SLC7A11, PRKAR2A, HSPB1, MAPK3, MYH9, LMAN1, DOCK1, F3, EHD1, FN1, DGKD, ZFPM1, MFN2, MAFG, FBLN1, PHF21A, ITGA2, PABPC4, PSEN1, SERPINE2, NFE2L2, IRF1, ITPR2, GNA11, RAB5A, PDPN, P2RX6, CAV1, DGKI, GNA13, SERPING1, AXL, SERPINE1, PRKCE, FYN, VAV2, GNA12, PIK3CA, GNB1, STXBP1, RBSN, LYN, VKORC1, FZD6, ANXA2, VCL, PLAUR, PRKAR1B, SRC, PRKAR1A, PTPN11, EHD2…	significant
GO_LYMPHOCYTE_ACTIVATION_GO:0046649	0.000611434	0.00565277	-0.39302	-1.40042	3	472	PSAP, ZFP36L1, CD44, ITPKB, HLA-E, CXADR, IRF2BP2, MMP14, MIF, IL6ST, CDKN1A, LAMP1, RC3H2, RORA, ADAM17, CDK6, SDC4, TNFRSF21, PSEN1, PRNP, SOS1, IGF1, KLF6, EGR1, CD151, ZFP36L2, LGALS3, EPHB1, EP300, IRS2, KIF13B, RAB29, CD81, ANXA1, TPD52, KDELR1, SOX12, NOTCH2, BCL2, SLC39A10, CD24, RIPOR2, RABL3, SART1, IRF1, PAG1, CTNNB1, RASGRP1, HLA-A, ID2, HDAC9, NCSTN, SWAP70, PATZ1, RHOA, PPP3CA, FOXP…	significant												GO_POSITIVE_REGULATION_OF_CELL_SUBSTRATE_ADHESION_GO:0010811	0.0014652	0.0153212	0.547404	1.56377	9	105	FLNA, SPOCK2, CALR, NEDD9, VEGFA, MAP4K4, DOCK1, CRK, FN1, P4HB, ABL1, CSF1, MYADM, CCDC80, CX3CL1, STK4, TSTA3, LIMS1, PRKCE, NRP1, RIN2, SDC4, EDIL3, ITGA6, NPNT, MDK, TSC1, DNM2, PLEKHA2, SMOC2, PPM1F, THY1, ILK, ITGA5, DAG1, GSK3B, SMAD3, HAS2, CDH13, IQGAP1	significant
GO_NEGATIVE_REGULATION_OF_CELL_PROJECTION_ORGANIZATION_GO:0031345	0.0124895	0.0497468	-0.433699	-1.40482	73	162	SEMA5A, KREMEN1, APOE, DENND5A, ITM2C, PSEN1, PRNP, LRP1, DPYSL3, PTEN, SPP1, LRP4, RAB29, SEMA6D, MAP4, CAPZB, PMP22, WNT5A, ARPIN, SEMA4G, NLGN1, SEMA3B, ULK2, MDM2, SEMA6B, SLIT2, RHOA, PPP3CA, CD38, NLGN3, PFN2, SEMA6A, SRGAP2C, VIM, EFNA1, THOC2, SEMA3C, IFRD1, WNT3, DRAXIN, NTN1, FYN, ITGA3, RTN4R, STX1B, CIB1, NFATC4, RGMA	significant												GO_BONE_MORPHOGENESIS_GO:0060349	0.00334245	0.0271456	0.569029	1.56084	21	78	MMP14, GLG1, COL1A1, MEGF8, LTBP3, SKI, POR, SERPINH1, BMPR2, INPPL1, MMP16, ANXA6, CARM1, TRIP11, FGFR3, RARA, CHSY1, BMPR1B, COL27A1, ALPL, MSX1, NAB1	significant
GO_MYELOID_CELL_DIFFERENTIATION_GO:0030099	0.0025413	0.016027	-0.406885	-1.40723	15	319	VEGFA, LOX, ZFP36L1, JUN, ITPKB, APP, FOXO3, TNRC6B, PTBP3, HIPK2, KAT2B, FOS, CDK6, SFXN1, TOB2, SMAD5, DNASE2, ABI1, PSEN1, AGO3, WASF2, LGALS3, EP300, ATP6AP1, CD81, THRA, GABPA, KAT6A, ACTN1, NOTCH2, PURB, SLC11A2, NFKBIA, UFL1, CTNNB1, AGO1, ID2, SNRK, HIF1A, CA2, NFE2L1, FOXP1, PTPN2, KAT7, MYH9, SH3PXD2A, TGFB1, THBS1, ADAR, ZFPM1, TMOD3, OSTM1, JUNB, MITF, FSTL3, RARA, MT1G, THOC5, CREB1,…	significant												GO_PROTEIN_AUTOPHOSPHORYLATION_GO:0046777	0.000267917	0.00586725	0.507073	1.56058	1	206	MAP2K2, DDR2, MKNK2, STK11, ERBB4, IGF1R, MAPK3, VEGFA, BCR, DAPK3, SMG1, ATP13A2, ABL1, JUN, FGFR1, TESK1, NEK6, GFRA2, TNIK, CSK, MAPKAPK2, WNK2, AAK1, TAF1, STK4, MVP, STK39, SLK, MARK3, TAOK2, CAV1, FGFR3, EPHB1, ERBB2, EEF2K, FYN, MAPKAPK5, NME2, TRIM28, CAMK2D, TNKS1BP1, ULK2, DDR1, LYN, MARK2, GPNMB, PRKD2, DYRK1B, PINK1, SRC, TRIM24, RIPK1, PRKX, ATM, PPP2R5A, ULK1, TAOK1, MAP3K11, TRPM7,…	significant
GO_PALLIUM_DEVELOPMENT_GO:0021543	0.0125979	0.0499464	-0.436506	-1.40792	73	156	BNIP3, COL3A1, SLC2A1, SYNE2, CDK6, NTRK2, POU3F3, ROBO1, BCAN, PSEN1, LRP1, CNTNAP2, PTEN, ADGRG1, ID4, FLNA, DCLK2, PPP1R9B, FOXP2, CTNNB1, FAT4, KDM6B, LMX1A, SLIT2, HIF1A, UBA6, RHOA, ZMIZ1, DIXDC1, GNG12, GSK3B, ATP2B4, SRGAP2C, ZEB2, ATIC, FBXO45, RARA, TRAPPC9, ASCL1, XAB2, BTG2, CDH2, TACC1, CRK	significant												GO_MONOSACCHARIDE_BIOSYNTHETIC_PROCESS_GO:0046364	0.00241875	0.0217659	0.565495	1.56058	15	81	TKT, ATF3, SESN2, PGD, ATF4, G6PD, SLC25A1, FAM3A, DDB1, SLC35B4, ENO2, EP300, PCK2, PPARA, RANBP2, ENO1, KAT2B, SLC39A14, G6PC3, PDK2, GPD2, ALDOA, GOT1, PPARGC1A, CRY1, PGK1, GOT2, USP7, AKR1A1, PC, NLN, PGM1, GPI	significant
GO_LEUKOCYTE_DIFFERENTIATION_GO:0002521	0.00156568	0.0112063	-0.402106	-1.40808	9	365	VEGFA, PSAP, ZFP36L1, JUN, ITPKB, APP, IRF2BP2, MMP14, RC3H2, FOS, RORA, ADAM17, CDK6, TOB2, PSEN1, SOS1, KLF6, EGR1, ZFP36L2, HLA-B, EP300, ATP6AP1, CD81, ANXA1, TPD52, KDELR1, SOX12, NOTCH2, BCL2, RABL3, SART1, IRF1, CTNNB1, RASGRP1, ID2, HDAC9, PATZ1, CA2, RHOA, FOXP1, CLPTM1, PTPN2, STK11, SOX13, ZMIZ1, BTN2A2, KAT7, MYH9, SH3PXD2A, TGFB1, ZFPM1, ABL1, PPP3CB, ERBB2, SMAD7, OSTM1, ATP7A, JUNB…	significant												GO_CELLULAR_RESPONSE_TO_EXTRACELLULAR_STIMULUS_GO:0031668	0.000133156	0.00460152	0.505156	1.56026	0	214	TNC, ATF3, SESN2, COL1A1, ARHGAP35, EIF4G1, HSPA5, FADS1, GABARAP, ATF4, MDM2, NAMPT, MAPK3, CDKN1A, XBP1, HMOX1, EHMT2, UPP1, GBA, PPP1R9B, FOXO3, JUN, LAMP2, BMPR2, NFE2L2, ICAM1, PPARA, WDR24, MAP1LC3A, POSTN, XPR1, TP53, RRAGC, BRSK1, SLC1A2, ASNS, MAP1LC3B, SREBF2, KLF10, AXL, GABARAPL1, MYBBP1A, TNRC6A, USF2, GCN1, ATP2B1, LYN, PDK2, ITGA6, FLCN, WDR45, MYOD1, AIFM1, TFEB, TSC1, TBL2, TRIM24	significant
GO_MORPHOGENESIS_OF_AN_EPITHELIUM_GO:0002009	0.000609849	0.00565197	-0.395075	-1.409	3	480	IGFBP5, VEGFA, CTSH, RSPO2, SOX9, CD44, MMP14, TGFB2, COL4A1, SLC9A3R1, ADM, WNT7B, GJA1, MEGF8, VCL, ADAM17, KDM5B, SDC4, FGF2, MIB1, PRICKLE2, CELSR2, PODXL, PSEN1, GPC6, SOS1, FREM2, NOG, CD151, PTEN, FZD3, TNC, AR, PLXND1, PLXNB2, ID4, ASTN2, FRAS1, FLNA, MSX2, GPC4, BMP7, NPNT, SALL1, CLIC4, ARHGAP35, MPP5, NOTCH2, BCL2, PSMD2, DVL3, FGFR2, YAP1, SETD2, WNT5A, CTNNB1, PAX2, COL5A1, CA9, PRKA…	significant												GO_VACUOLAR_TRANSPORT_GO:0007034	0.00112771	0.0128333	0.528147	1.56012	7	140	PSAP, ATP6V0D1, LRP1, AP3D1, LAMP1, CHMP1A, HGS, SORT1, GRN, IGF2R, RAB7A, CLU, VPS51, MGRN1, VPS53, VPS18, VCP, ATP13A2, SCARB2, CHMP7, GAK, LAMP2, CHMP1B, VPS13D, VPS39, RNF157, BIN1, RHOB, HOOK3, UBXN6, KIF13A, CACNG8, NUMA1, CHMP6, RAB12, RBSN, DTX3L, PINK1, TGFBRAP1, TRAK1, VPS4A, HMGXB4, MVB12A, RNF215, ARF1, VPS52, VPS11, HGSNAT, NPC1, NCOA4, EHD3, NDFIP1, CACNG4	significant
GO_CANONICAL_WNT_SIGNALING_PATHWAY_GO:0060070	0.00286214	0.0176405	-0.409512	-1.41054	17	300	COL1A1, RSPO2, SOX9, WLS, SEMA5A, FOXO3, SLC9A3R1, KREMEN1, APOE, TCF7L2, WNT7B, SOX2, GPRC5B, TBL1X, BAMBI, PSEN1, WWTR1, XIAP, NOG, DKK3, IGFBP4, EGR1, PTEN, WNK2, FZD3, AMFR, RAPGEF1, TNKS2, EMD, VCP, WNK1, LRP4, GNAQ, USP47, PSMD2, DVL3, FGFR2, YAP1, CHD8, WNT5A, MCC, SCYL2, CTNNB1, SULF2, ZNF703, CSNK1D, DAPK3, AMER2, STK11, APC, MLLT3, TGFB1, APC2, DIXDC1, CSNK1A1, ARNTL, TBL1XR1, GID8, GSK…	significant												GO_POSITIVE_REGULATION_OF_CATABOLIC_PROCESS_GO:0009896	0.000120744	0.00460152	0.481113	1.55944	0	405	NUPR1, SESN2, APP, TRIB3, LRP1, LARP1, DNAJB2, APC2, STK11, BCAP31, MDM2, RAB3GAP2, USP5, MAPK3, RAB7A, CLU, NDUFA13, OPTN, SGTA, HUWE1, EZR, HIF1A, HMOX1, RAD23A, KHSRP, ZER1, IRS2, CDC37, HSPBP1, VCP, CPT1A, GBA, PIP4K2B, SUPT5H, ZFP36L2, TRIB2, FOXO3, DDB1, MFN2, VGLL4, PSEN1, SUPV3L1, RNF19A, NFE2L2, FZR1, DAB2IP, ROCK2, PPARA, VPS13D, KEAP1, ADORA1, ARIH1, TAF1, PAFAH1B2, HERPUD1, ANKIB1, GP…	significant
GO_MAINTENANCE_OF_LOCATION_GO:0051235	0.00402253	0.0222478	-0.414287	-1.41082	24	266	HK2, HILPDA, FTL, APOE, GJA1, ITGAV, INSIG2, DZIP1, CEMIP, LTBP1, HK1, FGF2, ATP1A2, ANXA6, G3BP2, APLNR, SORL1, GM2A, CYBA, PPARA, OS9, FLNA, PLIN2, SLC25A23, ITPR2, CAMK2D, NOL3, ERO1A, KDELR1, GRIK5, NFKBIA, PLCG1, TMEM38B, S100A9, SELENON, KDELR2, DGAT1, HSPA5, TMEM38A, CRY1, HSP90B1, IBTK, GPAA1, PTPN2, ABL1, VPS13D, POLR2M, ARHGAP21, PSMD10, SCARB1, RASA3, CDS2, FBN1, SYNE1, LDAH, SOAT1, GA…	significant												GO_REGULATION_OF_CELLULAR_RESPONSE_TO_GROWTH_FACTOR_STIMULUS_GO:0090287	0.000261609	0.00586725	0.499185	1.55747	1	241	GLG1, LTBP1, XIAP, FKBP8, HSPA5, FBN2, HGS, STK11, ZNF423, SKI, CTNNB1, CRB2, NOTCH1, SLIT2, HIPK2, HIF1A, IL17RD, UBC, VASN, ADAMTS3, CYFIP2, CADM4, HTRA1, AGT, ADAM17, NEO1, ATP2B4, ABL1, DKK3, SMAD2, CREBBP, FGFR1, BMPR2, ZBTB7A, SPRY2, EP300, DAB2IP, PTP4A3, GPC3, FGF2, TP53, ROBO1, GPC1, CAV1, FSTL3, NOTCH2, FAM20C, MYOF, DSTYK, LEMD2, LRP2, FBXL15, NUMA1, LOX, CASK, BCL9L, GIPC1, CDKN1C, SK…	significant
GO_REGULATION_OF_TRANSMEMBRANE_TRANSPORT_GO:0034762	0.000765931	0.00658108	-0.398175	-1.41505	4	455	AHCYL1, HK2, ATP1B2, SLC2A1, APP, GRIN2A, SLC9A3R1, ATP1B1, GJA1, SORBS1, CEMIP, FXYD3, AHNAK, UTRN, ATP1A2, PSEN1, PRNP, IGF1, PTEN, WNK2, GNB5, APLNR, CYBA, FXYD1, RHOQ, AZIN1, WNK1, FLNA, IRS2, CLIP3, PRKCI, CAMK2D, KLHL24, FGF11, CLIC4, STK39, BCL2, ACTN4, PER2, PLCG1, TMEM38B, SELENON, ALG10B, BIN1, INSR, TMEM38A, NLGN1, KCNK10, KCNN2, OPRL1, CA2, NIPSNAP2, CAB39, APPL1, MEF2A, THBS1, KCNMA1…	significant												GO_LIPID_PHOSPHORYLATION_GO:0046834	0.00513699	0.0366141	0.587695	1.55621	32	62	ITPKB, CERK, SPHK1, SMG1, SOCS7, PIP4K2B, DGKD, IP6K1, PIKFYVE, PI4KB, FAM126A, DGKI, PI4KA, ITPKC, PIK3CA, BPNT1, SPHK2, TTC7A, CISH, PIP4K2C, SOCS3, IMPA1	significant
GO_SENSORY_PERCEPTION_OF_LIGHT_STIMULUS_GO:0050953	0.0115041	0.0469119	-0.442454	-1.41705	66	148	COL1A1, COL2A1, COL11A1, LAMB2, CEP250, TIMP3, OPA1, EFEMP1, ABLIM1, WFS1, PAX2, DHRS3, ATF6, COL18A1, TGFBI, WDR36, CYP4V2, BEST1, LUM, MYO9A, EYA3, NDP, RGS9, SPATA7, RPE65, PPT1, MKKS, HPS1, OLFM2	significant												GO_REGULATION_OF_BODY_FLUID_LEVELS_GO:0050878	0.000123655	0.00460152	0.484815	1.55497	0	348	A2M, COL1A2, FLNA, COL3A1, COL1A1, EPHB2, GNAI2, SLC7A11, PRKAR2A, HSPB1, CELSR2, ERBB4, MAPK3, MYH9, LMAN1, VEGFA, NCOR2, XBP1, DOCK1, HIF1A, WFS1, F3, EHD1, FN1, GBA, DGKD, ZFPM1, MFN2, PAM, MAFG, FBLN1, PHF21A, CYBA, ITGA2, PABPC4, SERPINE2, NFE2L2, HEG1, IRF1, ITPR2, GNA11, STARD7, ADORA1, RAB5A, STK39, AKAP11, ADCY6, PDPN, PTPRO, P2RX6, CAV1, MT-CO2, ADCY2, DGKI, GNA13, SERPING1, AXL, SERPIN…	significant
GO_REGULATION_OF_WNT_SIGNALING_PATHWAY_GO:0030111	0.00190114	0.0130621	-0.408651	-1.41796	11	332	COL1A1, RSPO2, SOX9, WLS, SEMA5A, APP, FOXO3, SLC9A3R1, KREMEN1, APOE, TCF7L2, SOX2, GPRC5B, TBL1X, BAMBI, PSEN1, WWTR1, LRP1, MACF1, XIAP, NOG, DKK3, IGFBP4, EGR1, WNK2, AMFR, RAPGEF1, TNKS2, EMD, VCP, WNK1, LRP4, GNAQ, USP47, SALL1, CXXC4, ATP6AP2, PSMD2, DVL3, FGFR2, YAP1, CHD8, WNT5A, MCC, SCYL2, CTNNB1, SULF2, SKI, ZNF703, CSNK1D, DAPK3, AMER2, STK11, APC, MLLT3, TGFB1, APC2, DIXDC1, ABL1, C…	significant												GO_CELL_CELL_JUNCTION_ASSEMBLY_GO:0007043	0.00202224	0.0192654	0.537917	1.55292	13	114	CTNNB1, DCHS1, TLN2, PARD3, DLG5, ACTN4, AGT, TBCD, CDH6, HEG1, ROCK2, AFDN, CTNNA1, PTPRO, ARVCF, CAV1, FSCN1, MTDH, CTNND2, STRN, EPB41L3, ANK2, ZNF703, VCL, MYO1C, FLCN, RHOC, CDH20, CNTNAP1, F11R, CLDN1, RUNX1, WDR1, CBFB, CLDN5, SNAI2, PRKCA, GJC1, OCLN, PRKCI, MICALL2, WNT11, HDAC7, SRF, IKBKB, PIP5K1C, TLN1, CTNND1, ACTB, JAM3	significant
GO_ORGANIC_ACID_BIOSYNTHETIC_PROCESS_GO:0016053	0.00272567	0.0169657	-0.414444	-1.41828	16	280	PTGDS, PKM, PLOD2, NCAN, GATM, PLP1, MIF, HSD17B12, OSBPL1A, SCD, VCAN, QKI, INSIG2, CEMIP, FADS1, DCN, BCAN, SERINC5, CYP27A1, ASS1, ANXA1, TECR, UGDH, ERLIN2, OSBPL2, HAS2, SERINC3, BGN, GLUD1, CBR1, PER2, MECR, THNSL2, OSBP, ACLY, ABCD3, NAT8L, BCAT1, TGFB1, PRKAG1, PRKAA2, LTA4H, ATP2B4, ELOVL5, GSTM4, ATIC, EDN1, PNPLA8, GOT2, GLUL, PRKAB2, MGLL, SEPHS2	significant												GO_AMEBOIDAL_TYPE_CELL_MIGRATION_GO:0001667	0.000123655	0.00460152	0.484171	1.55291	0	348	PKN1, CALR, MEGF8, AKAP12, EMC10, MACF1, DDR2, HSPB1, GRN, ERBB4, SEMA3C, CRB2, NOTCH1, SEMA3B, MYH9, SLIT2, VEGFA, MAP4K4, IQSEC1, DOCK1, HIF1A, HMOX1, NR2F2, AGT, ADAM17, FN1, ATP2B4, SPARC, PLCG1, ABL1, JUN, FGFR1, HDAC5, ATOH8, SEMA6B, FOXP1, TGFB2, ITGA2, AKT3, BMPR2, MCC, NFE2L2, DAB2IP, NRP2, ROCK2, SGPL1, ANXA6, PTP4A3, GPC3, FGF2, PDXDC1, BMP7, ADAM9, ROBO1, TSTA3, RHOB, RCC2, TIMP1, SEM…	significant
GO_POSTSYNAPSE_ORGANIZATION_GO:0099173	0.0104694	0.0436844	-0.437044	-1.41909	61	166	EGLN1, APOE, NDRG1, KIF1A, ACTR2, LZTS3, PDLIM5, NRP2, NRCAM, PRNP, WASF2, PTEN, OPA1, EPHB1, TANC2, LRP4, SIPA1L1, IGF1R, MESD, NTRK3, EEF2K, ACTN1, DNM1L, WASL, ABHD17C, WNT5A, LGMN, INSR, EPHB3, NLGN1, CDKL5, ABI2, NLGN3, SPTBN2, ADAM10, PTPRD, EFNA1, CHMP2B	significant												GO_MUCOPOLYSACCHARIDE_METABOLIC_PROCESS_GO:1903510	0.00279248	0.0240899	0.547172	1.55277	18	99	CHPF, SPOCK2, CHST3, GNS, CD44, B4GAT1, NCAN, B3GALT6, B4GALT5, HEXA, ST3GAL2, B4GALT3, FGF2, BCAN, ST3GAL3, NDST1, VCAN, CHSY1, AP2A1, BGN, CEMIP, SLC35D1, XYLT2, CLTC, ANGPT1, CEMIP2, HAS2, UGDH, CHP1, PIM1, HGF, ST3GAL1, CHST6, NFKB1, CHST15, GLB1, ITIH2, ST3GAL4, CSPG4, CHPF2	significant
GO_T_CELL_DIFFERENTIATION_GO:0030217	0.0103006	0.043412	-0.437172	-1.4195	60	166	PSAP, ZFP36L1, ITPKB, RC3H2, RORA, ADAM17, CDK6, SOS1, EGR1, ZFP36L2, ANXA1, KDELR1, SOX12, BCL2, RABL3, SART1, IRF1, CTNNB1, RASGRP1, PATZ1, RHOA, FOXP1, CLPTM1, PTPN2, STK11, SOX13, ZMIZ1, BTN2A2, ZFPM1, ABL1, PPP3CB, ERBB2, SMAD7, ATP7A, RARA, LFNG, SATB1, STAT3, NKAP, DROSHA, SOX4	significant												GO_REGULATION_OF_LIPID_METABOLIC_PROCESS_GO:0019216	0.00012387	0.00460152	0.484129	1.55157	0	345	PSAP, NFE2L1, ABCA1, TRIB3, WASHC1, FADS1, EEF1A2, TNFRSF21, SF1, SPHK1, POR, SCD, SORBS1, NCOR2, SIN3B, ANGPTL4, ABHD6, EDF1, IRS2, SLC27A1, TNFRSF1A, MVD, SOCS7, AGT, FAM3A, TBL1X, CPT1A, SCAP, GOLM1, DKK3, PDPR, TXNRD1, CREBBP, KPNB1, H6PD, ACSL3, CAPN2, ACOX1, ATP1A1, DAB2IP, SAMD8, PPARA, ADORA1, TBL1XR1, ACADVL, ABCA2, SLC27A4, FGF2, CPT2, CARM1, NCOR1, ADIPOR2, CAV1, OPA3, FGFR3, LPCAT1, S…	significant
GO_SENSORY_PERCEPTION_GO:0007600	0.000619195	0.00571052	-0.403324	-1.42012	3	394	COL1A1, PSAP, COL2A1, NAV2, SERPINE2, GRIN2A, TRPM3, COL11A1, SLC9A3R1, ITGA2, BACE1, ALDH7A1, LAMB2, CEMIP, RETREG1, CEP250, TBL1X, SERPINB6, TIMP3, OPA1, REEP2, EPHB1, MAPK3, EFEMP1, TMEM100, P2RY1, ABLIM1, UBR3, WFS1, RIPOR2, ASIC1, FBXO11, NR2F6, PAX2, DHRS3, ATF6, EPYC, OPRL1, COL18A1, TGFBI, SCN1A, WDR36, CYP4V2, BEST1, POU3F4, EDNRB, LUM, SPTBN4, EDN1, MYO9A, HOMER2, MYO6, TIMM9, EYA3, NDP…	significant												GO_ORGANIC_ACID_TRANSPORT_GO:0015849	0.000258866	0.00586725	0.494771	1.5515	1	257	PSAP, NFE2L1, SLC7A5, ATP1A2, SLC7A11, SLC38A10, SLC38A1, PRAF2, SLC1A5, SLC7A1, IRS2, SLC27A1, SLC25A1, AGT, CPT1A, SLC1A3, PPFIA1, SLC43A2, SLC6A8, ACSL3, PSEN1, SLC9A3R1, SLC3A2, PPARA, LRRC8A, ADORA1, SLC1A4, PPFIA3, SLC27A4, SV2A, CPT2, STK39, STARD10, PDPN, SLC1A2, ABCC1, SLCO3A1, AKT2, LRP2, SLC38A7, ITGB1, GIPC1, STXBP1, SLC26A2, UNC13B, SLC16A12, PLIN2, PPARD, LRRC8D, SFXN5, SLC5A6, SLC3…	significant
GO_REGULATION_OF_CELL_ACTIVATION_GO:0050865	0.000779423	0.00668178	-0.405176	-1.42338	4	382	ZFP36L1, SYT11, SERPINE2, ITPKB, HLA-E, MMP14, MIF, APOE, IL6ST, CDKN1A, LAMP1, RC3H2, RORA, SDC4, TNFRSF21, PRNP, SOS1, ABR, IGF1, ZFP36L2, LGALS3, IRS2, CD81, ANXA1, SOX12, FER, BCL2, SLC39A10, CD24, RIPOR2, PJA2, WNT5A, SART1, IRF1, PAG1, CTNNB1, RASGRP1, HLA-A, PDGFRB, ID2, CTSC, RHOA, CLPTM1, PTPN2, SOX13, CD38, ZMIZ1, BTN2A2, TGFB1, THBS1, GPNMB, CD55, ABL1, F11R, VAMP8, DUSP22, BCR, ERBB2,…	significant												GO_CAMERA_TYPE_EYE_DEVELOPMENT_GO:0043010	0.00025507	0.00586725	0.490195	1.54944	1	283	NES, LAMB2, COL4A1, SDK2, EPHB2, ARHGAP35, SLC7A11, SMARCA4, FKBP8, ATF4, FBN2, SKI, CTNNB1, FAT1, WNT7B, VEGFA, SDK1, HIPK2, HIF1A, FJX1, MAN2A1, ATP2B4, GDF11, JUN, MFN2, JAG1, PROM1, TGFB2, KDM5B, BMPR2, PSEN1, SPRY2, FZR1, SIX5, FGF2, BMP7, MAF, NOTCH2, RING1, LPCAT1, EPHB1, PDS5B, IMPDH2, NRP1, WNT5B, ATP2B1, IFT122, BCAR3, CC2D2A, RARA, CDON, TSKU, BMPR1B, PAX2, GNB1, SKIL, SPRED2, MYH10, S…	significant
GO_GLIAL_CELL_DIFFERENTIATION_GO:0010001	0.00693756	0.032148	-0.430366	-1.42376	41	194	BNIP3, CLU, SERPINE2, SOX9, APP, PLP1, IL6ST, NDRG1, LAMB2, SOX2, SLC25A46, CDK6, NTRK2, TNFRSF21, PSEN1, LRP1, NOG, PTEN, MAPK3, ID4, TENM4, NTRK3, MPP5, S100A9, BACE2, BIN1, CTNNB1, PAX2, DNER, DICER1, ID2, NCSTN, SKI, MAPT, NFE2L1, RHOA, SOX13, TGFB1, ABL1, NLGN3, ERBB2, VIM, ASCL1, CDH2, ERCC2, DAAM2, PTPN11, LGI4, SPINT1, STAT3, SOX4, PTPRZ1, ADAM22, RELN, GRN, CSK, NAB1, GPR37L1, SIRT2, CD9…	significant												GO_SENSORY_SYSTEM_DEVELOPMENT_GO:0048880	0.000124517	0.00460152	0.48474	1.54921	0	331	NES, LAMB2, COL4A1, SDK2, EPHB2, ARHGAP35, SLC7A11, SMARCA4, STAT3, FKBP8, COL5A1, ATF4, FBN2, SKI, CTNNB1, FAT1, ATF6, WNT7B, VEGFA, SDK1, HIPK2, SOX2, HIF1A, FJX1, MAN2A1, FREM2, ATP2B4, GDF11, JUN, SH3PXD2B, MFN2, JAG1, TMEM132E, PROM1, TGFB2, KDM5B, BMPR2, PSEN1, SPRY2, FZR1, SIX5, FGF2, BMP7, MAF, NOTCH2, RING1, LPCAT1, NIPBL, EPHB1, PDS5B, IMPDH2, NRP1, COL5A2, WNT5B, ATP2B1, IFT122, SMG9, …	significant
GO_RAS_PROTEIN_SIGNAL_TRANSDUCTION_GO:0007265	0.00206186	0.0138141	-0.412143	-1.42383	12	309	COL3A1, COL1A2, TIMP2, JUN, ITPKB, TGFB2, APOE, ARHGAP5, CDKN1A, IQSEC1, CDC42SE2, FGF2, ROBO1, SQSTM1, SOS1, ERBIN, IGF1, RAB21, WASF2, G3BP2, ADGRG1, RAPGEF1, NISCH, ARHGEF12, IRS2, DGKI, CADM4, RHOU, SHC2, ARHGAP35, NOTCH2, RASA4, RIPOR2, ARHGEF3, RABL3, RASGRP1, ARFGEF3, PDGFRB, PSD3, RAB33B, GBF1, RHOA, RAB30, ABI2, ABL1, F11R, RALGDS, BCR, NRAS, GNA13, RREB1, PDPN, RALB, ABL2, RASA3, CBL, P…	significant												GO_NEURON_MIGRATION_GO:0001764	0.000840925	0.0108566	0.520241	1.54909	5	150	MAP1B, FLNA, PLXNB2, COL3A1, ADGRG1, NRCAM, STAT3, CELSR2, CTNNB1, ERBB4, NSMF, ARHGEF2, VEGFA, NR2F2, CRK, CHL1, MARK1, NAV1, FGFR1, PSEN1, DAB2IP, NRP2, NTNG2, CELSR1, CX3CL1, NTN1, NIPBL, AXL, DNER, ADGRL3, NRP1, DDIT4, FYN, MATN2, LRIG2, SRGAP2C, ZNF609, FZD3, ACAP3, FBXO31, MARK2, MYH10, ASCL1, RAPGEF2, FBXO45, MDK, PLAA, SEMA6A	significant
GO_POSITIVE_REGULATION_OF_IMMUNE_EFFECTOR_PROCESS_GO:0002699	0.0122867	0.0490947	-0.447098	-1.42399	71	139	GPI, HLA-E, MIF, LAMP1, GPRC5B, SLC7A5, HLA-B, RAPGEF1, CD81, MAVS, ANXA1, DDX60, FER, WNT5A, RASGRP1, HLA-A, TGFB1, VAMP8, USP15, RARA, TP53BP1, ANKRD17, TRAF6, NR4A3, PUM2, MYO18A, RIF1, P2RX7, STAT5B, CD36, XBP1, SHLD2, PTPRJ, ADORA2B, GAB2, CADM1	significant												GO_POSTSYNAPSE_ORGANIZATION_GO:0099173	0.000694734	0.00963364	0.51666	1.54848	4	160	KIF1A, EPHB2, NRCAM, SLC7A11, ACTN1, BAIAP2, IGF1R, PRNP, GAP43, LRRC4B, SPTBN2, SIPA1L1, DBNL, NRXN2, CDH2, LRP4, ADAM10, NRP2, LRFN4, UBE3A, NTNG2, CTTN, PDLIM5, SRCIN1, DNAJA3, EPHB1, NRP1, CTNND2, ARHGAP39, EEF2K, FYN, DVL1, ABHD17C, ABHD17A, LZTS3, MYH10, ETV5, PTEN, TIAM1, NGEF, DLG3, DLG4, WNT5A, ZDHHC2, ARF1, SSH1, LRP8, EPHB3, CAMK2B, MESD, LGMN, PTPRS, CHRNB1, PTPRD, CHMP2B, MTMR2, INSR…	significant
GO_REGULATION_OF_PROTEIN_BINDING_GO:0043393	0.00682878	0.031761	-0.432306	-1.4248	40	188	PTPRF, LOX, DNAJB2, APP, APOE, TCF7L2, CDKN1A, HIPK2, SLPI, DZIP1, RAMP1, ANGPT1, BAMBI, PSEN1, LRP1, SPON1, NOG, SORL1, AMFR, PPARA, PLXND1, CCPG1, MAPK3, EP300, ADNP, TMBIM6, PBXIP1, RIPOR2, WNT5A, HSF1, DTX3L, NES, ZFPM1, ABL1, IDE, GSK3B, RALB, CLDN5, BTBD1, LFNG, TTBK2, SYMPK, PPP2CB, CRK, ANXA2	significant												GO_AXO_DENDRITIC_TRANSPORT_GO:0008088	0.00464468	0.0340974	0.576503	1.54839	29	68	KIF1A, DYNC1H1, APP, AP3D1, HSPB1, KIF5C, KIF1C, KIF1B, FLOT2, DST, HIF1A, MAP1A, HAP1, KIF3B, MAPK8IP3, AP3S2, KIF5A, MAPT, ARL8B, ARL8A, UCHL1, TERF2, TRAK1, HNRNPU	significant
GO_PROCESS_UTILIZING_AUTOPHAGIC_MECHANISM_GO:0061919	0.00030409	0.00395804	-0.399143	-1.42481	1	487	GFAP, BNIP3, BNIP3L, PSAP, CLU, HK2, SYT11, LAMP2, ITGB4, HSPB8, FOXO3, GAPDH, RAB7A, SLC25A46, LARP1, RETREG1, DCN, PIKFYVE, PSEN1, SQSTM1, ACBD5, VPS51, UFM1, SCOC, MAPK3, EP300, TAB2, HGS, VCP, OPTN, SESN3, TMBIM6, DNM1L, BCL2, STX12, FOXK1, RETREG3, UFL1, BAG3, RRAGD, MTDH, CAPNS1, S100A9, USP13, FOXK2, RB1CC1, NUPR1, ULK2, RAB33B, SH3GLB1, TMEM41B, DAPK3, MAPT, UBXN2A, HIF1A, QSOX1, WAC, USP…	significant												GO_NEGATIVE_REGULATION_OF_CELL_GROWTH_GO:0030308	0.000558269	0.00846706	0.517747	1.54819	3	157	DRAXIN, SESN2, SMARCA4, DNAJB2, PPP2R1A, CCDC85B, STK11, G6PD, SEMA3C, SEMA3B, NDUFA13, SLIT2, CDKN1A, APBB1, CCAR2, AGT, ADAM15, PPP1R9B, VGLL4, SEMA6B, TGFB2, BMPR2, SERPINE2, PPARA, TP53, ENO1, NTN1, ADIPOR2, SEMA6D, SEMA5B, NRP1, IFRD1, PLXNA3, SH3BP4, ULK2, PSRC1, NME6, PRDM11, FLCN, CTDP1, PPARD, SEMA6A, MSX1, CRYAB, SPHK2, WNT5A, PPT1, SEMA4B, SMAD4	significant
GO_CELL_CELL_SIGNALING_BY_WNT_GO:0198738	0.000306796	0.00395804	-0.400776	-1.42584	1	463	COL1A1, RSPO2, SOX9, WLS, SEMA5A, APP, FOXO3, SLC9A3R1, KREMEN1, APOE, TNRC6B, TCF7L2, WNT7B, SOX2, CCND1, PRICKLE2, CELSR2, GPRC5B, TBL1X, BAMBI, PSEN1, WWTR1, LRP1, MACF1, GPC6, XIAP, AGO3, NOG, DKK3, IGFBP4, EGR1, PTEN, WNK2, FZD3, AMFR, UBC, RAPGEF1, TNKS2, EMD, AMOTL2, VCP, WNK1, GPC4, LRP4, GNAQ, MESD, USP47, SALL1, CXXC4, ATP6AP2, PSMD2, DVL3, CD24, FGFR2, YAP1, CHD8, WNT5A, MCC, SCYL2, CT…	significant												GO_PROCESS_UTILIZING_AUTOPHAGIC_MECHANISM_GO:0061919	0.000118217	0.00460152	0.473398	1.54814	0	481	GFAP, PSAP, SQSTM1, NUPR1, ATP6V0D1, SESN2, ITGB4, TRIB3, USP36, WASHC1, STAT3, EIF4G1, LARP1, SYT11, EEF1A2, GABARAP, FOXK1, HSPB1, DYNLL2, MLST8, HGS, STK11, RAB3GAP2, DDIT3, NAMPT, CAPNS1, MAPK3, RAB7A, RETREG3, CLU, VPS51, OPTN, XBP1, HUWE1, HIF1A, HMOX1, DAPK3, CDC37, VPS18, SMG1, VCP, GBA, PIP4K2B, SUPT5H, ATP13A2, ABL1, FOXO3, SBF2, MFN2, HAP1, LAMP2, RAB1B, PSEN1, PACS2, TOLLIP, TECPR1, E…	significant
GO_REGULATION_OF_PEPTIDE_SECRETION_GO:0002791	0.0019087	0.0130902	-0.413336	-1.42675	11	308	GPI, SYT11, TTN, SLC2A1, WLS, SLC16A1, HLA-E, AKAP12, TGFB2, MIF, GAPDH, RFX3, APOE, TCF7L2, GJA1, RAB11FIP1, EZR, PFKL, LRP1, IGF1, SORL1, BAIAP3, ADCY8, IRS2, TMBIM6, ITPR2, MAVS, ANXA1, EXPH5, DNM1L, PAM, GLUD1, PER2, WNT5A, HDAC9, ADAM9, REST, HIF1A, PPP3CA, CD38, BTN2A2, TGFB1, PPP3CB, PANX1, RAB11FIP5, EIPR1, ARNTL, FN1, SERGEF, SLC25A4, CHGA, EFNA5, LLGL1, TGFB3, UNC13B, APLN, GLUL, STXBP5…	significant												GO_SENSORY_ORGAN_DEVELOPMENT_GO:0007423	0.000118399	0.00460152	0.473331	1.54731	0	477	PSAP, NES, LAMB2, COL4A1, SDK2, EPHB2, ARHGAP35, SLC7A11, SMARCA4, STAT3, FKBP8, COL5A1, ATF4, FBN2, SKI, CTNNB1, LRIG1, FAT1, ATF6, DCHS1, MAPK3, NOTCH1, LRP10, WNT7B, COL11A1, VEGFA, SDK1, HIPK2, SOX2, HIF1A, FJX1, BCR, MAN2A1, PTK7, FREM2, OTX1, ATP2B4, GDF11, ECE1, SPARC, JUN, SH3PXD2B, MFN2, VANGL2, FGFR1, JAG1, TMEM132E, PROM1, TGFB2, KDM5B, BMPR2, PSEN1, SLC9A3R1, MAPKAPK2, SPRY2, FZR1, AD…	significant
GO_POSITIVE_REGULATION_OF_PEPTIDE_SECRETION_GO:0002793	0.00910163	0.0392358	-0.440027	-1.42683	53	163	GPI, TTN, WLS, HLA-E, AKAP12, TGFB2, MIF, GAPDH, TCF7L2, GJA1, EZR, LRP1, IGF1, SORL1, BAIAP3, ADCY8, IRS2, MAVS, EXPH5, DNM1L, GLUD1, WNT5A, ADAM9, HIF1A, CD38, TGFB1, PPP3CB, PANX1, TGFB3, UNC13B, APLN, GLUL, C2CD2L, APBB1, STAT3, SOX4, MYO18A, P2RX7, C1QTNF4, ABCG1, XBP1, SCAMP5, ATP13A2, C5	significant												GO_POSITIVE_REGULATION_OF_PRODUCTION_OF_MOLECULAR_MEDIATOR_OF_IMMUNE_RESPONSE_GO:0002702	0.00511311	0.0366032	0.579238	1.54698	32	65	SLC7A5, MAVS, HLA-A, GPRC5B, EXOSC6, TP53BP1, XBP1, HLA-E, RIF1, DDX21, TFRC, STX4, KMT5B, NSD2, HMCES, SHLD2, WNT5A	significant
GO_RESPONSE_TO_MONOSACCHARIDE_GO:0034284	0.00739993	0.0337211	-0.438563	-1.42959	43	171	TXNIP, LDHA, ZBTB20, COL6A2, FOXO3, ITGA2, TCF7L2, GJA1, SPARC, PFKL, LRP1, EGR1, SERPINF1, PTEN, OPA1, CYBA, BAIAP3, ADCY8, IRS2, IGF1R, SMAD2, GRIK5, PAX2, HIF1A, RHOA, PPP3CA, WDR35, THBS1, PPP3CB, RAB11FIP5, PRKAA2, EFNA5, SESN2, UNC13B, GLUL, CCDC186, GPAM, C2CD2L, SOX4, ACVR2B, NDUFAF2, KCNB1, NDUFA9, CAT, XBP1, ENDOG, GCLM, HNF4A, TGFBR2, KLF7, SLC9B2, ILDR2, EIF2B2, MEN1	significant												GO_FOCAL_ADHESION_ASSEMBLY_GO:0048041	0.0041021	0.0311849	0.563272	1.54505	26	78	MMP14, LRP1, MACF1, ACTN1, VEGFA, MAP4K4, SORBS1, BCR, DAPK3, ABL1, ITGA2, ROCK2, CTTN, SLK, TAOK2, RCC2, LIMS1, NRP1, CORO2B, SDC4, WHAMM, VCL, PTEN, SRC, TSC1, DUSP22, PPM1F, CLASP2, THY1, CLASP1, SMAD3, IQGAP1, PHLDB2, DUSP3	significant
GO_EMBRYONIC_ORGAN_MORPHOGENESIS_GO:0048562	0.00406967	0.0223773	-0.422589	-1.42961	24	250	COL2A1, SOX9, MMP14, COL11A1, SLC9A3R1, HIPK2, MEGF8, INSIG2, MIB1, PSEN1, OTX1, ABR, NOG, FZD3, MAPK3, BMP7, EFEMP1, SALL1, SMAD2, NOTCH2, FGFR2, YAP1, RIPOR2, SETD2, WNT5A, CTNNB1, PAX2, TSHZ1, ID2, CRB2, HIF1A, PRRX1, NAGLU, BCR, MMP16, FOLR1, POU3F4, EFNA1, EDN1, TWIST1, TGFB3, FRZB, MYO6, FBN1, VANGL2, NTN1, NR4A3, EPHA2, SEC24B, TBX3, LRIG3, MTHFD1L, SOBP, MKKS, SIX4, FRS2, SMAD3, ROR2, TGF…	significant												GO_NEGATIVE_REGULATION_OF_IMMUNE_RESPONSE_GO:0050777	0.00399526	0.0308418	0.547395	1.54356	26	94	A2M, COL3A1, GRN, HLA-A, HMOX1, BCR, CRK, FAM3A, TGFB2, HLA-E, LGALS3, TTLL12, PARP14, SERPING1, HLA-B, ADAR, ABR, LYN, RC3H2, DUSP22, NLRX1, NLRC5, CACTIN, SAMHD1, NDFIP1, STAT6	significant
GO_REGULATION_OF_BLOOD_CIRCULATION_GO:1903522	0.00490597	0.02562	-0.425115	-1.42995	29	234	AHCYL1, ATP1B2, CXADR, TGFB2, ATP1B1, ADM, GJA1, FXYD3, ATP1A2, ABCC9, BMPR2, FXYD1, DSP, FLNA, ATP1A1, ITPR2, CAMK2D, THRA, PER2, SLC4A3, TMEM38B, BIN1, TMEM38A, MDM2, KCNN2, RHOA, CD38, MEF2A, CTNNA3, ECE1, STC1, ASPH, DSG2, SMAD7, ATP2B4, CHGA, CACNG8, SPTBN4, EDN1, APLN, DSC2, MYH7, ARHGAP42, GAA	significant												GO_CELLULAR_RESPONSE_TO_STARVATION_GO:0009267	0.00154886	0.015975	0.520382	1.54264	10	144	ATF3, SESN2, HSPA5, FADS1, GABARAP, ATF4, MAPK3, CDKN1A, XBP1, EHMT2, UPP1, GBA, FOXO3, JUN, LAMP2, BMPR2, NFE2L2, PPARA, WDR24, MAP1LC3A, XPR1, TP53, RRAGC, BRSK1, ASNS, MAP1LC3B, SREBF2, KLF10, GABARAPL1, MYBBP1A, TNRC6A, GCN1, FLCN, WDR45, MYOD1, TFEB, TBL2, WDR59, GLUL, MTMR3, GAS6, RRAGD, RIPOR1, SLC38A2, HNRNPL, CPEB4, NPRL3, ZFYVE1, WIPI2, PIK3R4, RPTOR, MAP1LC3B2, BRSK2, WDR45B, BCL2, SEH…	significant
GO_REGULATION_OF_PEPTIDASE_ACTIVITY_GO:0052547	0.00142857	0.0104228	-0.412551	-1.43091	8	331	CRYAB, FAM162A, VEGFA, A2M, CTSH, CTSD, TIMP2, EGLN3, SERPINE2, CD44, APP, TIMP1, GRIN2A, CAST, GAPDH, SLPI, SOX2, ROBO1, PROS1, PRNP, SERPINB6, LRP1, XIAP, TIMP3, SPOCK2, SERPINF1, SORL1, F3, COL6A3, MAPK3, AQP1, VCP, NOL3, USP47, SERPING1, CLDN4, HSF1, SPINK1, S100A9, LGMN, RPS6KA3, BIN1, PAX2, CRIM1, ANTXR1, PERP, MDM2, CRB2, REST, MAPT, RHOA, SERPINH1, FABP1, WDR35, THBS1, ASPH, HGF, ITIH5, N…	significant												GO_REGULATION_OF_DENDRITIC_SPINE_DEVELOPMENT_GO:0060998	0.00564455	0.0387991	0.567074	1.54225	36	73	KIF1A, BAIAP2, SDK1, DLG5, SIPA1L1, DBNL, PSEN1, ADAM10, UBE3A, PDLIM5, SRCIN1, EEF2K, SRGAP2C, LZTS3, PTEN, TIAM1, NGEF, ARF1, LRP8, CAMK2B, PTPRS	significant
GO_REGULATION_OF_MITOCHONDRION_ORGANIZATION_GO:0010821	0.006005	0.0291139	-0.436334	-1.43179	35	180	BNIP3, FAM162A, BNIP3L, CLU, HK2, LMAN1, YWHAZ, DCN, SQSTM1, IGF1, OPA1, EP300, OPTN, NOL3, UBE2D3, RHOU, SPIRE1, NPEPPS, DNM1L, BCL2, BAG3, HPS4, RHOT1, SLC35F6, VAT1, SH3GLB1, MAPT, HIF1A, VDAC1, WDR35, USP36, HGF, GSK3B, VPS13D, MIEF1	significant												GO_AXONAL_TRANSPORT_GO:0098930	0.00732201	0.0461509	0.584739	1.54038	46	59	KIF1A, DYNC1H1, AP3D1, HSPB1, KIF5C, KIF1C, KIF1B, DST, HIF1A, MAP1A, HAP1, KIF3B, MAPK8IP3, AP3S2, KIF5A, MAPT, ARL8B, ARL8A, UCHL1, TERF2, TRAK1	significant
GO_CELLULAR_RESPONSE_TO_TOPOLOGICALLY_INCORRECT_PROTEIN_GO:0035967	0.00868233	0.0378173	-0.44451	-1.43374	50	156	TPP1, HSPB8, CANX, SSR1, SEC31A, TMEM33, CCND1, DNAJC18, AMFR, STC2, GFPT1, RHBDD2, EP300, VCP, OPTN, TLN1, TMBIM6, ERO1A, HERPUD2, WFS1, UFL1, BAG3, HSF1, AGR2, HSPA5, PPP1R15B, ATF6, HSP90B1, VAPB, PTPN2, HSPA13, PPP2R5B, CREB3L2, PDIA5, ATF3, DNAJB9, EIF2AK2, RNF185, POMT2, LMNA, NCK2, PIGBOS1, KLHL15, TATDN2, KLHDC3, TSPYL2, MBTPS1, BAG6, ADD1, SRPRB, XBP1, PDIA6, DCTN1, HSPA9, ZBTB17, ACADVL…	significant												GO_RESPONSE_TO_EXTRACELLULAR_STIMULUS_GO:0009991	0.000120831	0.00460152	0.475347	1.53974	0	399	TNC, MAP1B, ATF3, ABCA1, SESN2, COL1A1, ARHGAP35, GCLM, GNAI2, EIF4G1, HSPA5, EEF2, LARP1, FADS1, GABARAP, MBD3, FOXK1, ATF4, STC2, MDM2, EIF4EBP1, G6PD, DDIT3, NAMPT, MAPK3, POR, DNMT3A, CDKN1A, XBP1, HMOX1, PKM, EHMT2, UPP1, GBA, PPP1R9B, SPARC, FOXO3, GSN, JUN, LRP11, ACSL3, LAMP2, NQO1, CYBA, ITGA2, BMPR2, NFE2L2, ICAM1, PCK2, PPARA, TBL1XR1, WDR24, GSS, SLC27A4, ASS1, MAP1LC3A, POSTN, XPR1, …	significant
GO_SODIUM_ION_TRANSPORT_GO:0006814	0.00601002	0.0291139	-0.43674	-1.4341	35	181	AHCYL1, ATP1B2, SERPINE2, SLC9A3R1, SLC6A8, ATP1B1, FXYD3, UTRN, ATP1A2, SLC5A3, CNTN1, SLC4A4, WNK2, FXYD1, WNK1, ATP1A1, CAMK2D, KLHL24, FGF11, STK39, ACTN4, ASIC1, PER1, SCN1A, SLC38A10, ATP2B4, SPTBN4, SLC38A1, SLC20A1, DMD, SLC23A2, SLC20A2, P2RX7, NEDD4L, NDUFA9, SLC10A7, TPCN1, MLLT6, SLC28A3, SLC9B2, PKD2, SLC6A15, WNK3, OSR1, CACNA1H, P2RX4, SLC13A4, SLC22A5, ANO6, PRSS8, COMMD3, FXYD5	significant												GO_REGULATION_OF_CELL_SHAPE_GO:0008360	0.00198638	0.0189719	0.52362	1.53932	13	133	PLXNB2, ARHGAP35, BAIAP2, PLXNB1, MYH9, VEGFA, PALM, EZR, DAPK3, CRK, FN1, CDC42EP1, CDC42EP4, SLC9A3R1, PLXNA2, ICAM1, EPB41, PDPN, RHOB, TAOK2, MSN, GNA13, ITGA7, MKLN1, BRWD1, FYN, PLXNA1, PHIP, PLXND1, FAM171A1, EPB41L3, GNA12, PLXNA3, RHOBTB1, MARK2, CDC42SE2, MYH10, RHOC, MYH14, CDC42EP2, PLEKHO1, ALDOA, ARAP1, FGD1, PLXNA4, F11R, DAG1, PLXNC1, MYO10, WDR1	significant
GO_POSITIVE_REGULATION_OF_CELL_CELL_ADHESION_GO:0022409	0.00532446	0.0267785	-0.436551	-1.43531	31	182	CD44, ITPKB, HLA-E, IL6ST, JAK1, ITGA6, SOX2, PODXL, IGF1, CD81, ANXA1, BMP7, SOX12, HAS2, CD24, NFAT5, WNT5A, SART1, RASGRP1, HLA-A, RHOA, SOX13, ZMIZ1, BTN2A2, CD55, F11R, SMAD7, PDPN, FSTL3, RARA, GRB2, TRAF6, PTPN11, NCK2, GPAM, NKAP, NR4A3, SOX4, FYN, CX3CL1, CSK, STAT5B, PTPRU, XBP1, RELA, CAV1, YES1, TGFBR2, DUSP10, CITED2, SLC7A1, ZBTB7B, PLPP3, MEGF10, DENND6A	significant												GO_DENDRITIC_SPINE_MORPHOGENESIS_GO:0060997	0.00622859	0.0414613	0.581968	1.53845	39	61	KIF1A, EPHB2, BAIAP2, SIPA1L1, DBNL, ADAM10, UBE3A, PDLIM5, SRCIN1, EPHB1, CTNND2, EEF2K, DVL1, LZTS3, PTEN, TIAM1, NGEF, DLG4, LRP8, EPHB3, CAMK2B	significant
GO_CARDIAC_MUSCLE_TISSUE_DEVELOPMENT_GO:0048738	0.006005	0.0291139	-0.43741	-1.43532	35	180	VEGFA, TTN, EGLN1, CXADR, TGFB2, COL11A1, OBSL1, GJA1, NEBL, FGF2, PDLIM5, IGF1, NOG, PTEN, PPARA, DSP, ERBB4, TENM4, NEB, BMP7, FGFR2, YAP1, PTCD2, WNT5A, PDGFRB, SAV1, ID2, JARID2, KDM6B, ZFPM2, MEF2A, TGFB1, ZFPM1, DSG2, SMAD7, NPRL3, EDN1, RARA, CREB1, MYH7, MAPK14, LMNA, LRP2, TGFBR3, RXRA, TBX3, MYL2, YY1	significant												GO_REGULATION_OF_EPITHELIAL_CELL_MIGRATION_GO:0010632	0.000542299	0.00828722	0.502797	1.53786	3	193	CALR, EMC10, MACF1, HSPB1, GRN, NOTCH1, SLIT2, VEGFA, MAP4K4, IQSEC1, DOCK1, HIF1A, HMOX1, NR2F2, AGT, ADAM17, ATP2B4, SPARC, PLCG1, ABL1, JUN, FGFR1, HDAC5, ATOH8, FOXP1, TGFB2, ITGA2, AKT3, BMPR2, MCC, NFE2L2, DAB2IP, NRP2, ROCK2, FGF2, ADAM9, TSTA3, RHOB, PRKCE, NRP1, RIN2, PRKD2, PTEN, SRC, SASH1, SERPINF1, VASH1, PTPN23, ADGRB1, GADD45A, MECP2, NUS1, WNT5A, SMOC2, PPM1F, CLASP2, GLUL, STC1, …	significant
GO_RESPONSE_TO_INORGANIC_SUBSTANCE_GO:0010035	0.000306796	0.00395804	-0.403779	-1.43653	1	463	CRYAB, BNIP3, COL1A1, MT-ND5, TXNIP, PSAP, LDHA, AHCYL1, SYT11, BSG, TTN, JUN, ITPKB, APP, SELENOM, EGLN1, CYBRD1, FOXO3, SOD2, SEC31A, NDRG1, BACE1, IQGAP1, FOS, SPARC, FOSB, CCND1, EEF2, PRNP, LONP1, S100A13, SLC40A1, SERPINF1, PTEN, ANXA11, MAPK3, AQP1, ADCY8, VCP, SLC25A23, ADNP, DUSP1, CAMK2D, ASS1, CAPN2, ANXA1, MAP1B, BMP7, UBE2D3, CLIC4, CPNE3, EEF2K, S100A16, BCL2, MT1H, SLC11A2, PAM, RA…	significant												GO_VASCULAR_PROCESS_IN_CIRCULATORY_SYSTEM_GO:0003018	0.00213432	0.0200776	0.524699	1.53786	14	129	ATP1A2, AKAP12, ARHGAP35, GCLM, SLIT2, VEGFA, HMOX1, BCR, PLOD3, SLC27A1, AGT, ECE1, BMPR2, ICAM1, ROCK2, ADORA1, PTP4A3, SLC27A4, ADCY6, CAV1, ATP2B1, EDNRA, ABR, SRC, PPARD, ARHGAP42, FGFBP3, HRH1, YES1	significant
GO_LEUKOCYTE_PROLIFERATION_GO:0070661	0.00499667	0.0257874	-0.436152	-1.43748	29	188	CLU, HLA-E, MIF, IL6ST, CDKN1A, RC3H2, SDC4, TNFRSF21, PRNP, SOS1, IGF1, CD151, LGALS3, MAPK3, IRS2, CD81, ANXA1, BCL2, SLC39A10, CD24, IRF1, CTNNB1, RASGRP1, HLA-A, NCSTN, CD38, BTN2A2, GPNMB, CD55, ABL1, PPP3CB, ERBB2, NDFIP1, PAWR, TRAF6, SATB1, NCK2, GPAM, AZI2, FYN, MSN, FOXJ1, P2RX7, CX3CL1	significant												GO_ACUTE_INFLAMMATORY_RESPONSE_GO:0002526	0.00700498	0.0449857	0.580714	1.53772	44	62	NUPR1, STAT3, IL6ST, F3, FN1, CEBPB, ICAM1, HLA-E, ADORA1, ASS1, APOL2, RHBDD3, SIGIRR, PTGES, EIF2AK1, ASH1L, SERPINA1, DNASE1	significant
GO_SECOND_MESSENGER_MEDIATED_SIGNALING_GO:0019932	0.00127328	0.00962945	-0.415357	-1.43873	7	328	VEGFA, SOX9, GRIN2A, SLC9A3R1, NUDT4, APOE, ATP1B1, ADM, RAMP1, ATP1A2, PRNP, IGF1, ADGRL3, APLNR, ADGRG1, AQP1, ADCY8, PTH1R, ADGRL1, GUCY1A2, GNAQ, ADNP, ITPR2, CAMK2D, TMEM100, PPP1R9B, NFAT5, CRTC3, PLCG1, SPINK1, TMEM38B, SELENON, GBP1, ADCY2, TMEM38A, RNF157, DDAH1, S1PR3, PDE3A, OPRL1, MAPT, PPP3CA, ARRDC3, THBS1, PPP3CB, GSK3B, LMCD1, ATP2B4, GNA13, CHGA, EDNRB, PRKAR1B, EDN1, HOMER2, ADC…	significant												GO_GLUCOSE_IMPORT_GO:0046323	0.00816327	0.0496157	0.587971	1.53753	51	56	SESN2, SORT1, SORBS1, IRS2, ASPSCR1, NFE2L2, GPC3, SLC1A2, ADIPOR2, SIRT6, AKT2, HK2, TSC1, PTPN11, SLC2A4, CREBL2, GRB10, PEA15, OCLN, INSR, C2CD5, PRKCI, ZDHHC7, PID1, APPL2, RTN2	significant
GO_RIBOSE_PHOSPHATE_METABOLIC_PROCESS_GO:0019693	0.00078235	0.00669167	-0.410781	-1.43976	4	371	ENO1, PGK1, GPI, ENO2, TPI1, LDHA, PKM, HK2, AK4, ALDOC, ZBTB20, APP, NUDT4, PDK1, GAPDH, HSD17B12, SCD, PFKP, PGAM1, RORA, PFKL, HK1, PSEN1, IGF1, SUCLG2, ALDOA, SLC4A4, OPA1, PPARA, EP300, ADCY8, RHOQ, MT-CO2, NUDT3, VCP, GUCY1A2, TECR, SLC25A1, TKT, PIPOX, CASK, NME3, FOXK1, GTPBP1, PGAM2, RANBP2, SULT1A1, DGAT1, FOXK2, PDPR, SLC26A2, ADCY2, INSR, PGM1, COASY, NUPR1, AMPD2, HMGCL, ACLY, HIF1A,…	significant												GO_POSITIVE_REGULATION_OF_VASCULATURE_DEVELOPMENT_GO:1904018	0.000834608	0.0108124	0.514307	1.53725	5	155	EMC10, STAT3, HSPB1, GRN, SPHK1, NOTCH1, VEGFA, HIPK2, XBP1, HIF1A, HMOX1, ANGPTL4, F3, PKM, PLCG1, ABL1, ADM2, AKT3, NFE2L2, ERAP1, CX3CL1, FGF2, RHOB, SERPINE1, MTDH, STIM1, NRP1, SIRT6, RIN2, ITGB8, ITGB1, HK2, PRKD2, RAPGEF2, SASH1, MDK, CYP1B1, WNT5A, SMOC2, ITGA5, RUNX1, JAK1, MAP3K3, CTSH, HDAC9, PRKCA, AGGF1, KIT	significant
GO_CARBOHYDRATE_DERIVATIVE_CATABOLIC_PROCESS_GO:1901136	0.00708861	0.0327284	-0.44453	-1.43991	41	162	PSAP, IDS, NCAN, CD44, NUDT4, VCAN, AGRN, CEMIP, SDC4, FGF2, DCN, OGA, BCAN, GNS, GPC6, GM2A, CTBS, FBXO17, NUDT3, GPC4, ADAL, GNPDA1, BGN, PRELP, HSPG2, MGAT1, SDC3, SDC2, TGFB1, FBXO2, NAGLU, GLB1, LUM, NAGA, SAMHD1	significant												GO_REGULATION_OF_PHOSPHATIDYLINOSITOL_3_KINASE_SIGNALING_GO:0014066	0.00443918	0.0328464	0.544968	1.53672	29	94	ERBB4, IGF1R, PLXNB1, MAPK3, PTPN13, IRS2, AGT, PIP4K2B, FGFR1, UNC5B, TGFB2, MAZ, SERPINE2, SLC9A3R1, DAB2IP, UBE3A, NOP53, TSC2, FYN, PIK3CA, LYN, RGL2, PTEN, SRC, PPARD, PRR5, ROR1, PIP4K2C, ANGPT1, BTN2A2	significant
GO_RECEPTOR_METABOLIC_PROCESS_GO:0043112	0.00588631	0.0288225	-0.442249	-1.44161	34	171	VEGFA, MKLN1, APOE, ADM, ITGAV, EZR, RAMP1, ANGPT1, PSEN1, LRP1, VAMP3, SORL1, PPARA, OPTN, RAB29, CD81, NSG1, ATAD1, DTX3L, ARAP1, SCYL2, LGMN, ANKRD13A, INSR, SH3GLB1, HIF1A, TBC1D5, TGFB1, ECE1, WDR54, CACNG8, EDN1, APLN, GRB2, AP2B1, ITCH, ANXA2, ZNRF3, NR1H3, CAPN1, CALCRL, CD9, CD36, SMURF1, CAV1, ARFGEF2, PICALM, NUMB, RAB31, EPS15, GPRASP1, NECAB2, KIF16B, AP2A2, MYLIP, PPARG, ITGB1, CALY…	significant												GO_RHO_PROTEIN_SIGNAL_TRANSDUCTION_GO:0007266	0.00259441	0.0228114	0.530816	1.53645	17	117	COL1A2, COL3A1, ADGRG1, ABCA1, ARHGDIA, ARHGAP35, ARHGEF2, BCR, MYO9B, ABL1, CDC42EP1, VANGL2, CDC42EP4, AKAP13, HEG1, ROCK2, CELSR1, ARHGEF12, ROBO1, ABL2, PDPN, RHOB, NTN1, GNA13, NRP1, GNA12, ITGB1, CDC42SE2, ARHGAP5, FLCN, ARHGEF11, CDC42EP2, ARHGEF3, ARHGAP42, ARHGDIG, F11R, ARHGEF25, TNFAIP1, RIPOR1, CDH13, LIMK1, ARHGAP4, CUL3, NGFR, PHACTR4	significant
GO_SKELETAL_MUSCLE_ORGAN_DEVELOPMENT_GO:0060538	0.00787267	0.0351845	-0.451072	-1.44244	45	146	FOS, DCN, EEF2, EGR1, EPHB1, EP300, EMD, NR2F2, ASS1, BCL2, YBX3, KLHL41, RIPOR2, NR1D2, FOXP2, SELENON, ZBTB18, CTNNB1, DNER, FLNB, HDAC9, NUPR1, SKI, ACTA1, COPS2, RHOA, PPP3CA, CCNT2, TGFB1, ARNTL, NLN, MAFF, BIN3, CFLAR, USP19, ATF3, TWIST1, KLF5, CAV2, BTG2, MAPK14, MSTN, MYH14, HOMER1, BCL9L, WNT10B, PAX7, ZNF689, MYORG, NF1, CAV1, SIX4, LEMD2, PITX1, MYOZ1, SMO	significant												GO_REGULATION_OF_GTPASE_ACTIVITY_GO:0043087	0.000120685	0.00460152	0.473602	1.53545	0	406	PLXNB2, ARHGDIA, ARHGAP35, DVL3, APC2, MLST8, RGS16, RAB3GAP2, PLXNB1, NEDD9, SLIT2, MAP4K4, IQSEC1, AGRN, RAPGEF1, SGSM2, DOCK1, IPO5, BCR, RANGAP1, TBC1D16, MYO9B, CRK, RUNDC1, SIPA1L1, GPS1, AGAP1, RASA3, JUN, SBF2, PICALM, TBCD, GDI1, ARAP2, SPRY2, ARFGAP1, PLXNA2, ICAM1, DAB2IP, TBC1D14, AFDN, SIPA1L2, CX3CL1, RANBP2, ARHGEF12, SBF1, TRAPPC6A, RCC2, DGKI, ELMOD1, TSC2, LIMS1, ARHGAP32, RABGA…	significant
GO_RESPONSE_TO_CARBOHYDRATE_GO:0009743	0.0049975	0.0257874	-0.437528	-1.44332	29	191	TXNIP, LDHA, ZFP36L1, ZBTB20, COL6A2, FOXO3, ITGA2, TCF7L2, GJA1, SPARC, PFKL, LRP1, EGR1, SERPINF1, PTEN, OPA1, CYBA, BAIAP3, ADCY8, IRS2, IGF1R, ADNP, MAP1B, SMAD2, GRIK5, MAP2K6, COLEC12, PAX2, HIF1A, RHOA, PPP3CA, WDR35, KAT7, THBS1, PPP3CB, RAB11FIP5, PRKAA2, EFNA5, SESN2, UNC13B, GLUL, CCDC186, GPAM, C2CD2L, SOX4, ACVR2B, NDUFAF2, KCNB1, CALCRL, NDUFA9, CAT, XBP1, ENDOG, GCLM, HNF4A, TGFBR2…	significant												GO_REGULATION_OF_PEPTIDYL_TYROSINE_PHOSPHORYLATION_GO:0050730	0.000679256	0.00945403	0.503526	1.53539	4	186	APP, STAT3, CD44, PPP2R1A, MLST8, ERBB4, GPRC5B, PRNP, ARHGEF2, NEDD9, VEGFA, IL6ST, TNFRSF1A, CADM4, AGT, ADAM17, ABL1, PSEN1, ICAM1, LRP4, ADORA1, MVP, SRCIN1, TP53, PARP14, CAV1, FGFR3, PRKCE, NRP1, IBTK, FYN, CHMP6, LYN, SRC, DUSP22, DLG3, PTPN11, DLG4, PTPN1, DOCK3, CTF1, LRP8, YES1, SH3BP5, THY1, ITGA5, INPP5F, SHC1, SOCS3, ANGPT1, GAS6, HSF1, ABI1, IQGAP1, KIT, PRKCD, SH3BP5L, KITLG	significant
GO_REGULATION_OF_AUTOPHAGY_GO:0010506	0.00127065	0.00962945	-0.417557	-1.44414	7	319	GFAP, BNIP3, BNIP3L, PSAP, HK2, HSPB8, FOXO3, GAPDH, LARP1, DCN, PIKFYVE, SCOC, MAPK3, EP300, TAB2, OPTN, SESN3, DNM1L, BCL2, FOXK1, UFL1, BAG3, RRAGD, MTDH, CAPNS1, USP13, FOXK2, RB1CC1, NUPR1, ULK2, SH3GLB1, DAPK3, MAPT, HIF1A, QSOX1, WAC, USP10, ATP6V1A, STK11, VDAC1, WASHC1, USP36, ABL1, HGF, PRKAG1, NOD1, MLST8, GSK3B, PRKAA2, VPS13D, RAB3GAP1, NPRL3, RALB, SESN2, ABL2, POLDIP2, MCL1, FOXO1,…	significant												GO_NEGATIVE_REGULATION_OF_VASCULATURE_DEVELOPMENT_GO:1901343	0.00336454	0.027207	0.538356	1.5353	22	103	COL4A2, EPN1, HGS, CTNNB1, NOTCH1, ADGRB2, AGT, ATP2B4, SPARC, HDAC5, TGFB2, SPRY2, DAB2IP, ROCK2, BMP7, HSPG2, SERPINE1, AGO1, GTF2I, SERPINF1, VASH1, SEMA6A, FBLN5, ADGRB1, NFATC3, GADD45A, STAT1, MECP2, PGK1, FOXJ2, PML, CLDN5, THBS2, NGFR, ADAMTS1	significant
GO_POSITIVE_REGULATION_OF_DEVELOPMENTAL_GROWTH_GO:0048639	0.0087269	0.0379675	-0.452759	-1.44612	50	144	VEGFA, SEMA5A, MEGF8, AGRN, EZR, FGF2, LRP1, MACF1, IGF1, BMPR2, ADNP, ERBB4, MAP1B, NTRK3, SH3PXD2B, BCL2, GOLGA4, FGFR2, YBX3, YAP1, HSF1, SYT17, AGR2, MAP3K13, INSR, RNF157, MAPT, ZFPM2, CDKL5, FN1, SMAD7, EFNA5, SPTBN4, EDN1, CREB1, MAPK14, CYFIP1, WNT3, GPAM, NTN1, TGFBR3, VIL1, ACACB, NEDD4L, CACNA2D2, STAT5B, DIO3, MKKS, SMURF1	significant												GO_REGULATION_OF_PROTEIN_LOCALIZATION_TO_MEMBRANE_GO:1905475	0.000824402	0.0107973	0.50553	1.53406	5	179	SQSTM1, MMP14, EPHB2, LRP1, SPTBN1, SLC7A11, NMT1, LYPD1, PRNP, SORBS1, EZR, ATP2B4, PPP1R9B, GSN, GRIPAP1, PPFIA1, PICALM, ACSL3, GDI1, CSK, CDH2, LRP4, ADAM10, BCL2L1, CLIP3, GPC3, STX4, TP53, GPC1, LGALS3, PRKCE, MIEF1, PTPN9, ERBB2, AKT2, FYN, GPC6, ITGB1, HRAS, CEMIP, MYO1C, INPP5K, STOM, GPC4, YWHAG, VPS4A, PPP2R5A, CLTC, ZDHHC2, SSH1, DAG1, MESD, YWHAZ, AP2M1, PPP3R1, MTCL1, BAD, SLC5A3, C…	significant
GO_DENDRITE_DEVELOPMENT_GO:0016358	0.00343868	0.0199549	-0.430516	-1.44688	20	231	APP, APOE, OBSL1, IQSEC1, IQGAP1, MATN2, KIF1A, SLC25A46, ACTR2, LZTS3, PDLIM5, CELSR2, ABI1, PSEN1, TMEM106B, MAP6, RAB21, PTEN, OPA1, EPHB1, TANC2, LRP4, SIPA1L1, MAP1B, BMP7, EEF2K, DNM1L, WASL, SLC11A2, PPP1R9B, EPHB3, NLGN1, COBL, CAMSAP2, SDC2, CDKL5, UBA6, RHOA, PPP3CA, STK11, MEF2A, TNIK, ABI2, NLGN3, GSK3B, SRGAP2C, DCLK1, ADAM10, PTPRD, EFNA1, MAP1A, CYFIP1, NCK2, TRAK1, CRK	significant												GO_POSITIVE_REGULATION_OF_GTPASE_ACTIVITY_GO:0043547	0.000124517	0.00460152	0.479207	1.53272	0	336	ARHGDIA, ARHGAP35, DVL3, APC2, RGS16, RAB3GAP2, PLXNB1, NEDD9, MAP4K4, IQSEC1, AGRN, RAPGEF1, SGSM2, DOCK1, BCR, RANGAP1, TBC1D16, MYO9B, CRK, RUNDC1, SIPA1L1, AGAP1, RASA3, JUN, PICALM, TBCD, GDI1, ARAP2, ARFGAP1, ICAM1, DAB2IP, TBC1D14, AFDN, SIPA1L2, CX3CL1, RANBP2, ARHGEF12, RCC2, ELMOD1, TSC2, LIMS1, ARHGAP32, RABGAP1, ARHGAP12, TBC1D10B, NRP1, ERBB2, ARHGAP39, RIN2, RGS6, AKT2, DENND1A, RGS…	significant
GO_RETINA_DEVELOPMENT_IN_CAMERA_TYPE_EYE_GO:0060041	0.0108733	0.0450626	-0.458738	-1.44719	63	129	SDK2, FJX1, SOX9, TGFB2, COL4A1, OBSL1, HIPK2, LAMB2, NTRK2, PSEN1, PROM1, MAN2A1, SERPINF1, BMPR2, OPA1, CLIC4, PAX2, PDGFRB, SKI, HIF1A, GPM6A, NAGLU, NECTIN1, ATP2B4, BMPR1B, NDP, ACVR2B, GNB1, RPE65, TOPORS, DIO3, ATP2B1, TGIF2, IMPDH2, ZHX2	significant												GO_IMPORT_INTO_CELL_GO:0098657	0.000679256	0.00945403	0.502045	1.53087	4	186	SLC7A5, ATP1A2, SLC7A11, SLC38A1, SLC31A1, SLC11A2, PRNP, SLC1A5, SLC7A1, SLC30A1, IRS2, SLC27A1, AGT, ATP1B2, KCNJ4, SLC1A3, ATP2B4, SLC39A10, SLC43A2, ACSL3, ATP1A1, PSEN1, WNK2, SLC3A2, SLC1A4, ATAD1, SLC27A4, SLC1A2, EPS15, SLC12A7, LRSAM1, AKT2, FYN, LRP2, CACNG8, ITGB1, WNK1, SCRIB, SLC39A14	significant
GO_POSITIVE_REGULATION_OF_CELL_DEVELOPMENT_GO:0010720	0.00030409	0.00395804	-0.405677	-1.44814	1	487	VEGFA, ATP1B2, TIMP2, SERPINE2, SEMA5A, ROBO2, S100A10, RFX3, APOE, IL6ST, OBSL1, MEGF8, IQGAP1, ITGA6, ACTR2, NTRK2, ROBO1, NRCAM, GPRC5B, PSEN1, LRP1, MACF1, TMEM106B, MAP6, IGF1, DPYSL3, MAN2A1, CNTN1, RAB21, SERPINF1, BMPR2, PTEN, FZD3, OPA1, PLXND1, RAPGEF1, PLXNB2, EP300, FLNA, SKIL, SCARB2, PRKCI, ATP6AP1, TMEM30A, SPEN, ADNP, TENM4, MAP1B, BMP7, NTRK3, EEF2K, PLXNC1, HAS2, ARHGAP35, DNM1L…	significant												GO_REGULATION_OF_PROTEIN_TYROSINE_KINASE_ACTIVITY_GO:0061097	0.00623574	0.0414613	0.559168	1.53042	40	76	APP, GPRC5B, PRNP, NEDD9, AGT, ADAM17, PSEN1, ADORA1, MVP, SRCIN1, CAV1, IBTK, FYN, CHMP6, SRC, DUSP22, DLG3, DLG4, PTPN1, DOCK3, LRP8, SH3BP5, THY1, SHC1, GAS6, ABI1, SH3BP5L, RAP2B, NCK2, ERBB3, CD24, NRG1, HBEGF	significant
GO_MYELOID_LEUKOCYTE_MEDIATED_IMMUNITY_GO:0002444	0.000308594	0.00395804	-0.409911	-1.45028	1	430	TTR, GPI, PSAP, PKM, CTSH, CTSD, ALDOC, LAMP2, TIMP2, FTL, CD44, HLA-E, SLC2A3, MIF, RAB7A, VCL, SLPI, LAMP1, ITGAV, IQGAP1, PGAM1, ADAM17, MAGT1, PFKL, CTSB, ACTR2, ASAH1, GNS, PSEN1, EEF2, GOLGA7, SERPINB6, ABR, S100A13, NAPRT, ALDOA, DPP7, CKAP4, GM2A, CYBA, HLA-B, LGALS3, UBR4, DSP, VCP, TMEM30A, MAVS, SPTAN1, SURF4, APEH, CPNE3, ATP6AP2, FER, SCAMP1, PSMD2, AGPAT2, COPB1, MOSPD2, S100A9, RAB…	significant												GO_ENDOTHELIUM_DEVELOPMENT_GO:0003158	0.00380506	0.0297415	0.535101	1.52715	25	104	CTNNB1, NOTCH1, WNT7B, KDM6B, VEGFA, RAPGEF1, EZR, EDF1, PLOD3, NR2F2, TNFRSF1A, JAG1, ATOH8, FOXP1, MYADM, BMPR2, HEG1, ICAM1, ROCK2, AFDN, PDPN, RHOB, MSN, NRP1, FASN, VCL, PRKD2, RAPGEF2, COL18A1, ADD1, ZEB1, PDE4D, SMAD4, F11R, ARHGEF26, STC1, HOXB5, CLDN1, PTPRS, FOXJ2, CLDN5	significant
GO_MUSCLE_CELL_DEVELOPMENT_GO:0055001	0.00699898	0.0323928	-0.451731	-1.4522	40	152	VEGFA, KRT19, LOX, TTN, CXADR, ADM, OBSL1, NEBL, FLNC, PDLIM5, IGF1, PGM5, PPARA, NEB, BCL2, PTCD2, KLHL41, RIPOR2, SELENON, BIN1, DNER, PDGFRB, HDAC9, SKI, ACTA1, PPP3CA, MYOF, KRT8, MEF2A, TMOD3, OBSCN, BIN3, CFLAR, EDN1, CAV2, LMNA, DMD, HOMER1, TBX3, WNT10B, MYL2, YY1, CACNA2D2, NFATC4, ANK2, MYORG, TNNT3, SIX4	significant												GO_AMYLOID_PRECURSOR_PROTEIN_METABOLIC_PROCESS_GO:0042982	0.00778331	0.0478501	0.576387	1.52626	49	62	APP, PRNP, CLU, FLOT2, FKBP1A, PICALM, HAP1, PSEN1, ADAM10, ROCK2, DHCR24, NECAB3, ABCA2, BIN1, TMED10, GGA3, LYN, LRRTM3, BACE2, SPON1, BACE1, SOAT1, ABCA7, RELA	significant
GO_LOCOMOTORY_BEHAVIOR_GO:0007626	0.00572487	0.0281541	-0.446206	-1.45289	33	169	PSAP, NAV2, APP, APOE, SELENOP, HIPK2, SLC25A46, ATP1A2, EGR1, PTEN, ADGRL3, ADCY8, OXR1, C1QL1, GPR37, CHL1, ARCN1, ID2, LMX1A, OPRL1, UBA6, PBX3, ARRDC3, B4GALT2, SCN1A, PPP3CB, PPP1R1B, NAGLU, ABHD12, ATP7A, SPTBN4, SEZ6L, GAA, GRIN2D, LGI4, ADAM22, RELN, SOBP, PPT1, PENK	significant												GO_BIOMINERALIZATION_GO:0110148	0.00227531	0.0208793	0.521385	1.52597	15	127	COL1A2, COL1A1, LTBP3, DDR2, ATF4, FBN2, NOTCH1, HIF1A, CEBPB, BMPR2, ROCK2, PPARA, GPC3, BMP7, BMP2K, FAM20C, FGFR3, KLF10, BCOR, RSPO2, STIM1, ATP2B1, FBXL15, LOX, ERCC2, BMPR1B, GPNMB, SLC20A1, ALPL, PTH1R, TMEM38B, ZBTB40, GAS6, SMAD3, NBR1, FAM83H, ZMPSTE24, PHEX, TBX1, TFIP11, ACVR2B, WNT11, ACVR2A, RFLNB	significant
GO_RESPONSE_TO_REACTIVE_OXYGEN_SPECIES_GO:0000302	0.00349825	0.0201457	-0.440995	-1.45475	20	191	CRYAB, BNIP3, COL1A1, MT-ND5, TXNIP, PSAP, LDHA, JUN, EGLN1, FOXO3, APOE, SOD2, FOS, EEF2, MAPK3, AQP1, SESN3, DUSP1, MMP2, CAPN2, ANXA1, BMP7, AGAP3, FER, BCL2, GPR37, HSF1, PAX2, PDGFRB, MDM2, PPP1R15B, KDM6B, ADAM9, MAPT, FABP1, ABL1, HGF, ERCC6, CFLAR, ATP7A, EDN1, SESN2	significant												GO_REGULATION_OF_DEVELOPMENTAL_GROWTH_GO:0048638	0.000254388	0.00586725	0.482278	1.52588	1	286	MAP1B, DRAXIN, APP, NRCAM, MEGF8, LRP1, STAT3, MACF1, STC2, ERBB4, G6PD, SEMA3C, NOTCH1, SEMA3B, POR, VEGFA, CDKN1A, AGRN, EZR, ATRN, CXADR, FN1, ABL1, SH3PXD2B, DBNL, GOLGA4, TNFRSF12A, FGFR1, VGLL4, GDI1, SEMA6B, CSF1, BMPR2, PPARA, SGPL1, MAPK11, CTTN, STK4, WWC1, FGF2, CARM1, RNF157, NTN1, MAPT, JARID2, FGFR3, SEMA6D, SEMA5B, NIPBL, AKAP6, NRP1, IFRD1, SMO, YBX3, GPAT4, PLXNA3, PIK3CA, ULK2, …	significant
[truncated: 624 more rows]

## Sheet: Neurons
24HPI versus Control										72HPI versus Control
pathway	pval	padj	ES	NES	nMoreExtreme	size	leadingEdge	adjPvalue		pathway	pval	padj	ES	NES	nMoreExtreme	size	leadingEdge	adjPvalue
[truncated: 407 more rows]

## Sheet: Choroid Plexus
24HPI versus Control										72HPI versus Control
pathway	pval	padj	ES	NES	nMoreExtreme	size	leadingEdge	adjPvalue		pathway	pval	padj	ES	NES	nMoreExtreme	size	leadingEdge	adjPvalue
[truncated: 724 more rows]

## Sheet: Radial Glia
24HPI versus Control										72HPI versus Control
[truncated: 275 more rows]

## Sheet: Cycling Radial glia
24HPI versus Control										72HPI versus Control
[truncated: 884 more rows]

## Sheet: Pericytes
24HPI versus Control										72HPI versus Control										72HPI versus 24HPI
[truncated: 647 more rows]

[truncated: 2 more sheets: Perivascular, Neurons-subset(dopaminergic)]
